# Supplementary material for: Serendipitous preparation of fac-(aceto­nitrile-κN)tri­chlorido­[(1,2,5,6-η)-cyclo­octa-1,5-diene]iridium(III)
Source: Acta Crystallogr E Crystallogr Commun. 2015 Mar 14;71(Pt 4):371–3. doi: 10.1107/S2056989015004855 (PMC4438853; doi:10.1107/S2056989015004855)
Supplement: Supplementary file 1 [file e-71-00371-sup1.cif]

##############################################################################
#                                                                            #
# This CIF contains the data in a paper accepted for publication in          #
# Acta Crystallographica Section E. It conforms to the requirements of       #
# Notes for Authors for Acta Crystallographica Section E, and has been       #
# peer reviewed under the auspices of the IUCr Commission on Journals.       #
#                                                                            #
# Full details of the Crystallographic Information File format               #
# are given in the paper "The Crystallographic Information File (CIF):       #
# a New Standard Archive File for Crystallography" by S. R. Hall, F. H.      #
# Allen and I. D. Brown [Acta Cryst. (1991), A47, 655-685].                  #
#                                                                            #
# The current version of the core CIF dictionary is obtainable from          #
# ftp://ftp.iucr.org/pub/cif_core.dic.                                       #
#                                                                            #
# Software is freely available for graphical display of the structure(s)     #
# in this CIF. For information consult the CIF software page                 #
# http://www.iucr.org/resources/cif/software.                                #
#                                                                            #
# This file may be used for bona fide research purposes within the           #
# scientific community so long as proper attribution is given to the journal # 
# article from which it was obtained.                                        #
#                                                                            #
##############################################################################
data_I
_database_code_depnum_ccdc_archive 'CCDC 1053035'
_audit_creation_method
;
Olex2 1.2
(compiled 2015.01.26 svn.r3151 for OlexSys, GUI svn.r4998)
;
_journal_date_recd_electronic     2015-02-21
_journal_date_accepted     2015-03-10
_journal_name_full     'Acta Crystallographica, Section E'
_journal_year     2015
_journal_volume     71
_journal_issue      4
_journal_page_first     371
_journal_page_last     373
_journal_paper_category     GM
_journal_paper_doi     10.1107/S2056989015004855
_journal_coeditor_code     PK2547
_publ_contact_author_name     'Joseph S. Merola'
_publ_contact_author_address
;
Department of Chemistry
Virginia Tech
Blacksburg, VA 24061
USA
;
_publ_contact_author_email     jmerola@vt.edu
_publ_contact_author_fax     '+1 540 231-3255'
_publ_contact_author_phone     '+1 540 231-4510'
_publ_section_title
;\
Serendipitous preparation of
<i>fac</i>-(acetonitrile-\k<i>N</i>)trichlorido[(1,2,5,6-\h)-cycloocta-1,5-\
diene]iridium(III)
;
loop_
    _publ_author_name
    _publ_author_footnote
    _publ_author_address
    'Morris, David M.' .
;
Department of Chemistry
Virginia Tech
Blacksburg, VA 24061
USA
;
    'Merola, Joseph S.' .
;
Department of Chemistry
Virginia Tech
Blacksburg, VA 24061
USA
;
_publ_section_synopsis
;
An octahedral complex of iridium(III) with a chelating cycloocta-1,5-diene
ligand, a facial arrangement of three chloride ligands and one acetonitrile
ligand was isolated serendipitously from an attempted reaction between indene,
the chloridocyclooctadieneiridium dimer and HCl. Work-up that included use of
acetonitrile solvent led to the formation of a few crystals of the title
compound.
;
_chemical_name_systematic
;\
<i>fac</i>-(Acetonitrile-\k<i>N</i>)trichlorido[(1,2,5,6-\h)-cycloocta-\
1,5-diene]iridium(III)
;
_chemical_name_common     ?
_chemical_formula_moiety     'C10 H15 Cl3 Ir N'
_chemical_formula_sum     'C10 H15 Cl3 Ir N'
_chemical_formula_iupac     '[Ir Cl3 (C2 H3 N) (C8 H12)]'
_chemical_formula_weight     447.78
_chemical_melting_point     ?
_symmetry_cell_setting     orthorhombic
_symmetry_space_group_name_h-m     'P 21 21 21'
_shelx_space_group_comment
;
The symmetry employed for this shelxl refinement is uniquely defined
by the following loop, which should always be used as a source of
symmetry information in preference to the above space-group names.
They are only intended as comments.
;
_space_group_crystal_system     orthorhombic
_space_group_name_H-M_alt     'P 21 21 21'
_space_group_name_Hall     'P 2ac 2ab'
loop_
    _space_group_symop_operation_xyz
    'x, y, z'
    '-x+1/2, -y, z+1/2'
    '-x, y+1/2, -z+1/2'
    'x+1/2, -y+1/2, -z'
_cell_length_a     8.25131(10)
_cell_length_b     11.85605(14)
_cell_length_c     12.94150(15)
_cell_angle_alpha     90
_cell_angle_beta     90
_cell_angle_gamma     90
_cell_volume     1266.04(3)
_cell_formula_units_Z     4
_cell_measurement_reflns_used     12030
_cell_measurement_theta_min     3.9950
_cell_measurement_theta_max     32.1810
_cell_measurement_temperature     99.8(4)
_exptl_crystal_description     prism
_exptl_crystal_colour     'clear light orange'
_exptl_crystal_size_max     0.2225
_exptl_crystal_size_mid     0.1454
_exptl_crystal_size_min     0.1111
_exptl_crystal_density_diffrn     2.349
_exptl_crystal_density_meas     ?
_exptl_crystal_density_method     ?
_exptl_crystal_F_000     840
loop_
    _exptl_crystal_face_index_h
    _exptl_crystal_face_index_k
    _exptl_crystal_face_index_l
    _exptl_crystal_face_perp_dist
    10 9 2 0.0728
    1 1 18 0.0657
    1 -17 -2 0.1280
    -1 1 -18 0.0361
    -9 11 -1 0.0638
    -9 -11 -2 0.0783
    10 -9 1 0.0751
_exptl_absorpt_coefficient_mu     11.146
_exptl_absorpt_correction_type     analytical
_exptl_absorpt_process_details
;
(SCALE3 ABSPACK; Clark & Reid, 1995)
;
_shelx_estimated_absorpt_T_min     ?
_shelx_estimated_absorpt_T_max     ?
_exptl_absorpt_correction_T_min     0.204
_exptl_absorpt_correction_T_max     0.396
_diffrn_ambient_temperature     99.8(4)
_diffrn_radiation_type     MoK\a
_diffrn_radiation_wavelength     0.71073
_diffrn_radiation_monochromator     graphite
_diffrn_measurement_device_type     'Agilent Xcalibur Eos Gemini ultra'
_diffrn_measurement_device     'four-circle diffractometer'
_diffrn_measurement_method     '\w scans'
_diffrn_detector_area_resol_mean     16.0122
_diffrn_reflns_number     27207
_diffrn_reflns_av_R_equivalents     0.0397
_diffrn_reflns_theta_min     3.437
_diffrn_reflns_theta_max     32.438
_diffrn_reflns_theta_full     26.000
_diffrn_measured_fraction_theta_max     0.966
_diffrn_measured_fraction_theta_full     0.997
_diffrn_reflns_limit_h_min     -11
_diffrn_reflns_limit_h_max     12
_diffrn_reflns_limit_k_min     -17
_diffrn_reflns_limit_k_max     17
_diffrn_reflns_limit_l_min     -19
_diffrn_reflns_limit_l_max     19
_refine_special_details     ?
_reflns_number_total     4333
_reflns_number_gt     4173
_reflns_threshold_expression     I>2\s(I)
_refine_ls_structure_factor_coef     Fsqd
_refine_ls_matrix_type     full
_refine_ls_R_factor_all     0.0206
_refine_ls_R_factor_gt     0.0188
_refine_ls_wR_factor_gt     0.0368
_refine_ls_wR_factor_ref     0.0375
_refine_ls_goodness_of_fit_ref     1.081
_refine_ls_restrained_S_all     1.081
_refine_ls_number_reflns     4333
_refine_ls_number_parameters     137
_refine_ls_number_restraints     0
_refine_ls_hydrogen_treatment     constr
_refine_ls_weighting_scheme     calc
_refine_ls_weighting_details
              'w=1/[\s^2^(Fo^2^)+(0.0124P)^2^+1.2315P] where P=(Fo^2^+2Fc^2^)/3'
_atom_sites_solution_hydrogens     geom
_atom_sites_solution_primary     direct
_atom_sites_solution_secondary     ?
_refine_ls_shift/su_max     0.002
_refine_ls_shift/su_mean     0.000
_refine_diff_density_max     1.068
_refine_diff_density_min     -0.742
_refine_ls_extinction_method     none
_refine_ls_extinction_coef     .
_refine_ls_abs_structure_details
;
Flack <i>x</i> determined using 1715 quotients
[(<i>I</i>^+^)-(<i>I</i>^-^)]/[(<i>I</i>^+^)+(<i>I</i>^-^)]
(Parsons <i>et al.</i>, 2013)
;
_refine_ls_abs_structure_Flack     -0.011(4)
loop_
    _atom_type_symbol
    _atom_type_description
    _atom_type_scat_dispersion_real
    _atom_type_scat_dispersion_imag
    _atom_type_scat_source
    C C 0.0033 0.0016 'International Tables Vol C Tables 4.2.6.8 and 6.1.1.4'
    H H 0.0000 0.0000 'International Tables Vol C Tables 4.2.6.8 and 6.1.1.4'
    N N 0.0061 0.0033 'International Tables Vol C Tables 4.2.6.8 and 6.1.1.4'
    Cl Cl 0.1484 0.1585 'International Tables Vol C Tables 4.2.6.8 and 6.1.1.4'
    Ir Ir -1.4442 7.9887 'International Tables Vol C Tables 4.2.6.8 and 6.1.1.4'
_computing_data_collection
;
CrysAlis PRO (Agilent, 2014)
;
_computing_cell_refinement
;
CrysAlis PRO (Agilent, 2014)
;
_computing_data_reduction
;
CrysAlis PRO (Agilent, 2014)
;
_computing_structure_solution
;
SHELXS97 (Sheldrick, 2008)
;
_computing_structure_refinement
;
SHELXL97 (Sheldrick, 2008)
;
_computing_molecular_graphics
;
OLEX2 (Dolomanov <i>et al.</i>, 2009)
;
_computing_publication_material
;
OLEX2 (Dolomanov <i>et al.</i>, 2009)
;
loop_
    _atom_site_type_symbol
    _atom_site_label
    _atom_site_fract_x
    _atom_site_fract_y
    _atom_site_fract_z
    _atom_site_U_iso_or_equiv
    _atom_site_adp_type
    _atom_site_calc_flag
    _atom_site_occupancy
    _atom_site_disorder_assembly
    _atom_site_disorder_group
    Ir Ir1 0.70199(2) 0.47821(2) 0.68347(2) 0.01178(4) Uani d 1 . .
    Cl Cl1 0.68059(17) 0.64680(9) 0.78048(9) 0.0238(2) Uani d 1 . .
    Cl Cl2 0.85370(14) 0.58778(9) 0.56587(9) 0.0202(2) Uani d 1 . .
    Cl Cl3 0.47576(13) 0.52459(13) 0.57940(9) 0.0275(2) Uani d 1 . .
    N N1 0.5308(5) 0.4220(3) 0.7828(3) 0.0153(7) Uani d 1 . .
    C C1 0.7775(6) 0.3484(4) 0.5677(3) 0.0210(9) Uani d 1 . .
    H H1 0.7227 0.3540 0.5008 0.025 Uiso calc 1 . .
    C C2 0.6888(7) 0.2940(4) 0.6442(3) 0.0210(9) Uani d 1 . .
    H H2 0.5813 0.2686 0.6219 0.025 Uiso calc 1 . .
    C C3 0.7669(7) 0.2197(4) 0.7247(4) 0.0268(12) Uani d 1 . .
    H H3A 0.8639 0.1863 0.6953 0.032 Uiso calc 1 . .
    H H3B 0.6930 0.1587 0.7413 0.032 Uiso calc 1 . .
    C C4 0.8132(6) 0.2806(4) 0.8253(4) 0.0245(9) Uani d 1 . .
    H H4A 0.7241 0.2736 0.8737 0.029 Uiso calc 1 . .
    H H4B 0.9063 0.2430 0.8553 0.029 Uiso calc 1 . .
    C C5 0.8528(5) 0.4040(4) 0.8121(4) 0.0202(9) Uani d 1 . .
    H H5 0.8518 0.4477 0.8764 0.024 Uiso calc 1 . .
    C C6 0.9554(6) 0.4463(4) 0.7360(4) 0.0229(10) Uani d 1 . .
    H H6 1.0132 0.5148 0.7568 0.028 Uiso calc 1 . .
    C C7 1.0494(6) 0.3734(5) 0.6606(4) 0.0289(12) Uani d 1 . .
    H H7A 1.0816 0.3048 0.6959 0.035 Uiso calc 1 . .
    H H7B 1.1476 0.4132 0.6414 0.035 Uiso calc 1 . .
    C C8 0.9592(6) 0.3407(4) 0.5616(4) 0.0254(11) Uani d 1 . .
    H H8A 0.9963 0.3892 0.5061 0.030 Uiso calc 1 . .
    H H8B 0.9885 0.2640 0.5437 0.030 Uiso calc 1 . .
    C C9 0.4307(5) 0.3980(4) 0.8376(3) 0.0174(9) Uani d 1 . .
    C C10 0.3017(7) 0.3700(4) 0.9097(3) 0.0246(9) Uani d 1 . .
    H H10A 0.2025 0.4047 0.8874 0.037 Uiso calc 1 . .
    H H10B 0.3294 0.3972 0.9773 0.037 Uiso calc 1 . .
    H H10C 0.2879 0.2896 0.9120 0.037 Uiso calc 1 . .
loop_
    _atom_site_aniso_label
    _atom_site_aniso_U_11
    _atom_site_aniso_U_22
    _atom_site_aniso_U_33
    _atom_site_aniso_U_12
    _atom_site_aniso_U_13
    _atom_site_aniso_U_23
    Ir1 0.01257(6) 0.01427(6) 0.00849(6) 0.00042(6) 0.00024(6) 0.00067(6)
    Cl1 0.0356(7) 0.0166(5) 0.0193(5) -0.0010(5) 0.0073(5) -0.0029(4)
    Cl2 0.0229(5) 0.0206(5) 0.0170(5) -0.0021(4) 0.0046(4) 0.0034(4)
    Cl3 0.0177(5) 0.0456(7) 0.0191(5) 0.0062(5) -0.0037(4) 0.0099(6)
    N1 0.0216(19) 0.0134(17) 0.0110(16) -0.0012(14) -0.0036(14) 0.0013(13)
    C1 0.027(3) 0.022(2) 0.014(2) -0.002(2) 0.0019(19) -0.0038(16)
    C2 0.031(2) 0.0162(19) 0.0162(19) -0.006(2) 0.002(2) -0.0054(15)
    C3 0.041(3) 0.016(2) 0.024(2) 0.007(2) 0.012(2) 0.0051(18)
    C4 0.026(2) 0.027(2) 0.020(2) 0.0060(19) -0.001(2) 0.0097(19)
    C5 0.0196(19) 0.028(2) 0.0133(19) 0.0018(16) -0.0060(19) 0.006(2)
    C6 0.015(2) 0.036(3) 0.018(2) 0.0004(18) -0.0079(17) 0.0053(19)
    C7 0.016(2) 0.040(3) 0.030(3) 0.010(2) 0.0045(19) 0.009(2)
    C8 0.030(3) 0.024(2) 0.022(2) 0.008(2) 0.011(2) -0.002(2)
    C9 0.0157(19) 0.021(2) 0.015(2) -0.0023(16) -0.0014(15) -0.0035(16)
    C10 0.020(2) 0.037(3) 0.017(2) -0.007(2) 0.003(2) -0.0031(18)
_geom_special_details
;
All e.s.d.'s (except the e.s.d. in the dihedral angle between two l.s. planes)
are estimated using the full covariance matrix. The cell e.s.d.'s are taken
into account individually in the estimation of e.s.d.'s in distances, angles
and torsion angles; correlations between e.s.d.'s in cell parameters are only
used when they are defined by crystal symmetry. An approximate (isotropic)
treatment of cell e.s.d.'s is used for estimating e.s.d.'s involving l.s.
planes.
;
loop_
    _geom_bond_atom_site_label_1
    _geom_bond_atom_site_label_2
    _geom_bond_site_symmetry_2
    _geom_bond_distance
    _geom_bond_publ_flag
    Ir1 Cl1 . 2.3670(11) ?
    Ir1 Cl2 . 2.3603(11) ?
    Ir1 Cl3 . 2.3666(10) ?
    Ir1 N1 . 2.023(4) ?
    Ir1 C1 . 2.236(4) ?
    Ir1 C2 . 2.245(4) ?
    Ir1 C5 . 2.257(5) ?
    Ir1 C6 . 2.231(4) ?
    N1 C9 . 1.125(6) ?
    C1 H1 . 0.9800 ?
    C1 C2 . 1.389(6) ?
    C1 C8 . 1.504(7) ?
    C2 H2 . 0.9800 ?
    C2 C3 . 1.510(7) ?
    C3 H3A . 0.9700 ?
    C3 H3B . 0.9700 ?
    C3 C4 . 1.537(7) ?
    C4 H4A . 0.9700 ?
    C4 H4B . 0.9700 ?
    C4 C5 . 1.509(6) ?
    C5 H5 . 0.9800 ?
    C5 C6 . 1.392(7) ?
    C6 H6 . 0.9800 ?
    C6 C7 . 1.517(7) ?
    C7 H7A . 0.9700 ?
    C7 H7B . 0.9700 ?
    C7 C8 . 1.531(8) ?
    C8 H8A . 0.9700 ?
    C8 H8B . 0.9700 ?
    C9 C10 . 1.454(6) ?
    C10 H10A . 0.9600 ?
    C10 H10B . 0.9600 ?
    C10 H10C . 0.9600 ?
loop_
    _geom_angle_atom_site_label_1
    _geom_angle_atom_site_label_2
    _geom_angle_atom_site_label_3
    _geom_angle_site_symmetry_1
    _geom_angle_site_symmetry_3
    _geom_angle
    _geom_angle_publ_flag
    Cl2 Ir1 Cl1 . . 85.23(4) ?
    Cl2 Ir1 Cl3 . . 85.61(4) ?
    Cl3 Ir1 Cl1 . . 92.68(5) ?
    N1 Ir1 Cl1 . . 83.63(11) ?
    N1 Ir1 Cl2 . . 164.05(11) ?
    N1 Ir1 Cl3 . . 83.55(11) ?
    N1 Ir1 C1 . . 113.18(16) ?
    N1 Ir1 C2 . . 77.86(16) ?
    N1 Ir1 C5 . . 77.73(16) ?
    N1 Ir1 C6 . . 113.88(16) ?
    C1 Ir1 Cl1 . . 163.18(12) ?
    C1 Ir1 Cl2 . . 78.41(12) ?
    C1 Ir1 Cl3 . . 89.92(14) ?
    C1 Ir1 C2 . . 36.12(16) ?
    C1 Ir1 C5 . . 94.14(18) ?
    C2 Ir1 Cl1 . . 159.73(12) ?
    C2 Ir1 Cl2 . . 114.52(12) ?
    C2 Ir1 Cl3 . . 93.37(14) ?
    C2 Ir1 C5 . . 79.33(18) ?
    C5 Ir1 Cl1 . . 88.79(13) ?
    C5 Ir1 Cl2 . . 113.44(12) ?
    C5 Ir1 Cl3 . . 160.95(12) ?
    C6 Ir1 Cl1 . . 92.97(14) ?
    C6 Ir1 Cl2 . . 78.03(13) ?
    C6 Ir1 Cl3 . . 162.18(12) ?
    C6 Ir1 C1 . . 79.97(19) ?
    C6 Ir1 C2 . . 87.1(2) ?
    C6 Ir1 C5 . . 36.15(17) ?
    C9 N1 Ir1 . . 175.1(4) ?
    Ir1 C1 H1 . . 114.7 ?
    C2 C1 Ir1 . . 72.3(3) ?
    C2 C1 H1 . . 114.7 ?
    C2 C1 C8 . . 122.3(5) ?
    C8 C1 Ir1 . . 110.8(3) ?
    C8 C1 H1 . . 114.7 ?
    Ir1 C2 H2 . . 114.2 ?
    C1 C2 Ir1 . . 71.6(3) ?
    C1 C2 H2 . . 114.2 ?
    C1 C2 C3 . . 122.5(5) ?
    C3 C2 Ir1 . . 113.0(3) ?
    C3 C2 H2 . . 114.2 ?
    C2 C3 H3A . . 108.6 ?
    C2 C3 H3B . . 108.6 ?
    C2 C3 C4 . . 114.6(4) ?
    H3A C3 H3B . . 107.6 ?
    C4 C3 H3A . . 108.6 ?
    C4 C3 H3B . . 108.6 ?
    C3 C4 H4A . . 108.6 ?
    C3 C4 H4B . . 108.6 ?
    H4A C4 H4B . . 107.6 ?
    C5 C4 C3 . . 114.5(4) ?
    C5 C4 H4A . . 108.6 ?
    C5 C4 H4B . . 108.6 ?
    Ir1 C5 H5 . . 114.5 ?
    C4 C5 Ir1 . . 110.0(3) ?
    C4 C5 H5 . . 114.5 ?
    C6 C5 Ir1 . . 70.9(3) ?
    C6 C5 C4 . . 124.1(5) ?
    C6 C5 H5 . . 114.5 ?
    Ir1 C6 H6 . . 113.6 ?
    C5 C6 Ir1 . . 73.0(3) ?
    C5 C6 H6 . . 113.6 ?
    C5 C6 C7 . . 124.2(5) ?
    C7 C6 Ir1 . . 112.4(3) ?
    C7 C6 H6 . . 113.6 ?
    C6 C7 H7A . . 108.4 ?
    C6 C7 H7B . . 108.4 ?
    C6 C7 C8 . . 115.7(4) ?
    H7A C7 H7B . . 107.4 ?
    C8 C7 H7A . . 108.4 ?
    C8 C7 H7B . . 108.4 ?
    C1 C8 C7 . . 115.2(4) ?
    C1 C8 H8A . . 108.5 ?
    C1 C8 H8B . . 108.5 ?
    C7 C8 H8A . . 108.5 ?
    C7 C8 H8B . . 108.5 ?
    H8A C8 H8B . . 107.5 ?
    N1 C9 C10 . . 178.4(5) ?
    C9 C10 H10A . . 109.5 ?
    C9 C10 H10B . . 109.5 ?
    C9 C10 H10C . . 109.5 ?
    H10A C10 H10B . . 109.5 ?
    H10A C10 H10C . . 109.5 ?
    H10B C10 H10C . . 109.5 ?
loop_
    _geom_torsion_atom_site_label_1
    _geom_torsion_atom_site_label_2
    _geom_torsion_atom_site_label_3
    _geom_torsion_atom_site_label_4
    _geom_torsion_site_symmetry_1
    _geom_torsion_site_symmetry_2
    _geom_torsion_site_symmetry_3
    _geom_torsion_site_symmetry_4
    _geom_torsion
    _geom_torsion_publ_flag
    Ir1 C1 C2 C3 . . . . -106.1(4) ?
    Ir1 C1 C8 C7 . . . . 27.6(5) ?
    Ir1 C2 C3 C4 . . . . 10.1(6) ?
    Ir1 C5 C6 C7 . . . . -105.8(4) ?
    Ir1 C6 C7 C8 . . . . 3.1(6) ?
    C1 C2 C3 C4 . . . . 92.3(5) ?
    C2 C1 C8 C7 . . . . -54.0(6) ?
    C2 C3 C4 C5 . . . . -29.0(6) ?
    C3 C4 C5 Ir1 . . . . 32.7(5) ?
    C3 C4 C5 C6 . . . . -47.3(6) ?
    C4 C5 C6 Ir1 . . . . 101.7(4) ?
    C4 C5 C6 C7 . . . . -4.2(7) ?
    C5 C6 C7 C8 . . . . 87.1(6) ?
    C6 C7 C8 C1 . . . . -20.8(7) ?
    C8 C1 C2 Ir1 . . . . 103.8(4) ?
    C8 C1 C2 C3 . . . . -2.3(7) ?
_shelx_hkl_file
;
   0   0   3    7.36    3.01
   0   0  -3    8.50    3.86
   0   0  -3    2.02    2.88
   0   0   3    3.63    1.74
   0   0   4   64.09    6.53
   0   0  -4   68.00    6.91
   0   0   4   70.33    5.19
   0   0  -4   80.15    8.17
   0   0   5    5.59    3.52
   0   0  -5    0.16    3.39
   0   0   5    3.30    2.08
   0   0  -5    6.28    3.92
   0   0   6  893.78   31.18
   0   0   6  960.00   26.49
   0   0  -6  958.81   33.62
   0   0  -6  956.39   31.52
   0   0  -7    1.11    4.71
   0   0   7    7.28    3.22
   0   0  -7   -1.16    4.08
   0   0   7   -0.92    4.04
   0   0   8 6488.76  131.27
   0   0   8 6599.77  120.17
   0   0   8 6267.41  129.73
   0   0  -8 6319.96  129.28
   0   0  -8 6374.01  132.58
   0   0   9    7.08    6.21
   0   0  -9   -4.26    5.28
   0   0  -9    4.44    5.56
   0   0   9    3.98    5.53
   0   0 -10  545.13   29.18
   0   0  10  580.81   30.62
   0   0 -10  575.05   30.63
   0   0  10  570.80   30.35
   0   0  11    4.14    5.79
   0   0  11   -1.65    6.29
   0   0 -11    7.93    7.34
   0   0 -11    6.47    6.28
   0   0 -12  453.11   28.91
   0   0 -12  432.48   28.51
   0   0  12  403.79   28.07
   0   0  12  467.06   29.91
   0   0 -13    1.38    6.01
   0   0  13   -4.86    7.75
   0   0 -13   -5.84    8.29
   0   0  14  408.99   30.84
   0   0 -14  486.17   32.61
   0   0 -14  436.08   30.69
   0   0  15   -5.02    8.19
   0   0 -15    4.72    7.11
   0   0 -15   -2.75    8.09
   0   0 -16  877.03   47.22
   0   0  16  942.16   50.92
   0   0  16  906.22   51.76
   0   0 -16  962.33   50.42
   0   0 -17    2.11    8.96
   0   0  17    5.05    8.63
   0   0 -17   -5.76    7.35
   0   0  17    0.86    9.04
   0   0  18   31.08   11.79
   0   0 -18   43.46   14.16
   0   0  18   39.29   14.19
   0   0  19   -9.28   10.11
   0   1   2 6187.82  100.84
   0   1  -2 6113.76  104.86
   0   1  -2 6586.18  101.15
   0   1   2 5997.00  104.40
   0  -1  -2 6199.78  104.70
   0  -1   2 6254.68  105.04
   0  -1  -2 6221.24  102.23
   0   1   3  212.00    6.52
   0   1  -3  222.64    6.54
   0   1   3  209.66    9.57
   0   1   3  203.88   10.04
   0  -1   3  213.80   10.36
   0  -1  -3  217.61   10.33
   0  -1  -3  217.98   11.02
   0   1  -3  218.63   10.46
   0   1  -3  224.75    9.92
   0  -1   3  231.55    9.64
   0  -1   4 1150.98   31.00
   0  -1  -4 1215.63   31.23
   0   1  -4 1206.67   31.60
   0   1   4 1085.85   21.69
   0   1   4 1158.04   30.32
   0  -1  -4 1201.81   33.56
   0  -1   4 1194.27   28.72
   0   1  -4 1158.43   21.75
   0   1   4 1117.51   30.63
   0   1  -4 1164.82   30.57
   0  -1   5  382.55   17.67
   0   1   5  397.83   17.74
   0   1  -5  408.47   18.54
   0   1   5  423.29   18.61
   0  -1  -5  415.35   20.21
   0  -1   5  423.15   16.21
   0  -1  -5  453.06   18.71
   0   1  -5  408.19   18.26
   0   1   6 1561.95   43.94
   0  -1   6 1565.91   38.66
   0   1  -6 1499.79   42.53
   0  -1   6 1512.52   42.56
   0  -1  -6 1491.93   45.52
   0   1   6 1547.08   43.24
   0   1  -6 1462.28   42.84
   0  -1  -6 1573.18   42.91
   0   1   7   20.72    5.85
   0   1  -7   26.29    6.52
   0  -1   7   22.05    5.44
   0  -1   7   20.91    4.42
   0  -1  -7   22.09    6.01
   0  -1  -7   15.98    6.50
   0   1   7   22.63    6.42
   0   1  -7   26.03    6.49
   0   1  -8  139.81   13.27
   0   1   8  185.69   15.35
   0  -1  -8  156.71   14.01
   0   1   8  169.77   14.83
   0   1  -8  151.28   14.00
   0  -1  -8  181.90   16.03
   0  -1   8  165.71   14.48
   0  -1   8  167.14   11.96
   0  -1   9   36.54    6.46
   0  -1  -9   30.74    7.70
   0  -1   9   36.45    8.09
   0   1  -9   22.43    7.29
   0   1   9   25.18    7.48
   0   1  -9   31.66    7.90
   0  -1  -9   26.57    7.33
   0   1   9   30.15    7.19
   0  -1 -10 3883.11   98.98
   0  -1  10 3984.56   86.88
   0   1 -10 3831.02   95.38
   0  -1 -10 4102.04   96.24
   0  -1  10 3896.97   95.94
   0   1  10 3912.67   96.81
   0   1 -10 3817.48   95.15
   0   1  10 4071.25   97.93
   0   1 -11   23.76    8.25
   0  -1  11   35.08    9.64
   0   1 -11   19.31    8.34
   0  -1  11   42.55   10.09
   0   1  11   41.77    9.98
   0  -1 -11   30.95    9.14
   0  -1 -11   32.47    8.78
   0  -1  12 1202.58   50.44
   0   1  12 1340.01   52.69
   0  -1 -12 1196.75   50.81
   0   1 -12 1291.55   50.66
   0  -1 -12 1222.35   49.43
   0  -1  12 1206.33   50.01
   0   1 -12 1256.97   49.86
   0   1 -13    0.93    7.65
   0  -1  13    1.94    5.87
   0   1  13    4.31    8.19
   0  -1 -13    2.49    6.67
   0   1 -13    3.84    6.34
   0  -1  13    0.71    6.69
   0  -1 -13   -4.13    7.67
   0   1 -14  331.06   27.17
   0  -1 -14  335.87   27.40
   0  -1 -14  333.77   27.29
   0   1  14  294.58   25.96
   0   1 -14  360.12   27.28
   0  -1  14  349.42   28.29
   0   1  14  333.67   28.74
   0  -1 -15    4.85    7.52
   0   1 -15    3.00    6.66
   0   1 -15    8.19    9.53
   0   1  15  -14.11   10.91
   0  -1  15    3.85    7.26
   0  -1 -15    7.89    9.53
   0   1  15    5.41    6.91
   0  -1 -16   78.43   15.61
   0   1  16   97.25   16.40
   0   1 -16   82.46   15.08
   0   1 -16   89.92   16.51
   0  -1  16   50.35   13.64
   0  -1 -16   62.98   13.98
   0   1  16   68.73   16.60
   0  -1 -17    1.99    8.20
   0  -1 -17    1.86    9.63
   0  -1  17   -0.42    9.02
   0   1  17    9.85    7.88
   0  -1  17   24.73   10.67
   0   1 -17    5.09    8.79
   0   1  17   12.43    9.12
   0   1 -18 1249.30   62.18
   0   1  18 1332.65   67.63
   0   1  18 1229.30   62.15
   0  -1  18 1283.11   65.73
   0  -1 -18 1258.28   62.15
   0  -1  18 1302.72   65.20
   0  -1 -18 1329.01   62.41
   0   1  19   -2.96    9.04
   0  -1  19   29.05   11.99
   0  -2   0 9999.00  157.66
   0  -2   1  973.14   20.23
   0  -2   1  945.73   18.82
   0   2   1  913.73   20.91
   0  -2   1 1017.10   21.03
   0  -2  -1  929.97   19.61
   0   2  -1  949.18   19.65
   0   2  -1  926.52   21.33
   0   2  -1  928.17   18.41
   0   2   1  866.90   21.66
   0   2  -1  942.02   22.23
   0   2   1  915.67   19.85
   0   2   2 1542.08   31.70
   0  -2  -2 1517.20   33.00
   0  -2  -2 1508.62   29.32
   0   2   2 1483.88   31.79
   0   2   2 1454.34   31.14
   0   2  -2 1539.91   31.72
   0  -2   2 1525.53   32.41
   0   2  -2 1509.22   30.10
   0  -2   2 1534.18   30.78
   0   2  -2 1426.47   30.79
   0  -2  -2 1495.11   30.42
   0   2   3    8.49    2.22
   0  -2  -3    9.67    2.43
   0   2  -3    9.77    3.10
   0   2  -3    9.04    2.79
   0   2   3    9.99    3.21
   0   2   3    5.38    2.24
   0   2   3    6.86    3.29
   0  -2   3    5.01    2.64
   0  -2  -3    7.58    3.06
   0   2  -3   14.33    2.63
   0  -2  -3    2.47    2.86
   0   2   4   79.61    7.15
   0   2   4   68.60    4.79
   0   2   4   79.21    7.52
   0  -2   4   84.46    7.39
   0   2  -4   85.40    7.63
   0  -2   4   90.98    7.58
   0   2  -4   79.72    5.11
   0  -2  -4   63.51    7.24
   0  -2  -4   98.53    7.94
   0   2  -4   77.10    6.37
   0   2   4   74.60    6.42
   0  -2  -5  955.83   29.03
   0   2   5  872.92   27.34
   0  -2   5  912.07   27.66
   0  -2  -5  893.66   30.31
   0   2   5  870.86   20.94
   0   2   5  840.75   28.15
   0   2  -5  933.45   29.50
   0   2  -5  932.01   21.13
   0  -2   5  912.24   28.94
   0   2   5  910.68   19.42
   0   2  -5  919.79   27.35
   0   2  -6 1420.64   40.57
   0   2   6 1324.78   39.88
   0   2   6 1339.25   28.50
   0  -2  -6 1428.31   43.46
   0   2  -6 1307.57   37.90
   0  -2   6 1342.37   37.25
   0   2  -6 1417.67   28.52
   0   2   6 1345.55   28.46
   0   2   6 1339.68   38.79
   0  -2  -6 1386.38   39.47
   0  -2   6 1362.57   39.78
   0   2   7  567.41   16.70
   0  -2   7  545.35   24.63
   0   2  -7  558.37   24.39
   0   2   7  582.77   26.17
   0   2   7  534.07   24.42
   0  -2  -7  578.67   27.94
   0  -2   7  566.68   23.07
   0   2  -7  565.16   25.50
   0  -2  -7  556.42   24.69
   0  -2   8 3990.60   85.95
   0   2   8 3985.42   92.01
   0   2  -8 4108.74   92.13
   0  -2   8 4099.99   91.59
   0  -2  -8 4086.09   90.70
   0  -2  -8 3879.14   95.73
   0   2  -8 4077.09   91.46
   0  -2   9   51.74    9.14
   0   2  -9   57.06    9.56
   0  -2  -9   45.93    8.93
   0  -2   9   46.12    7.17
   0   2  -9   58.35    8.89
   0   2   9   59.48    9.73
   0  -2  -9   45.66    9.50
   0   2 -10  717.49   34.12
   0  -2  10  699.53   29.57
   0   2  10  732.11   34.96
   0   2  10  755.27   23.55
   0  -2 -10  787.09   34.97
   0   2 -10  756.02   34.29
   0  -2 -10  737.53   37.15
   0  -2  10  670.57   33.21
   0   2  11   -2.47    6.27
   0   2 -11    9.96    6.88
   0  -2 -11   10.59    6.86
   0  -2 -11   -0.88    6.14
   0  -2  11    9.25    5.93
   0   2  11   -2.41    6.93
   0  -2  11    6.94    4.41
   0   2 -11   -1.77    6.25
   0  -2  12  422.86   24.24
   0  -2  12  397.10   27.50
   0   2 -12  453.03   28.71
   0   2  12  353.87   27.92
   0  -2  12  406.08   28.59
   0   2 -12  373.67   25.96
   0  -2 -12  393.95   26.99
   0  -2 -12  364.90   27.79
   0   2  12  450.75   29.17
   0  -2 -13  288.65   25.31
   0  -2  13  283.12   25.10
   0   2  13  280.01   24.23
   0  -2 -13  242.48   22.16
   0   2  13  284.02   26.28
   0   2 -13  236.72   21.78
   0   2 -13  217.23   21.39
   0  -2  13  238.33   22.33
   0  -2  14  991.16   48.52
   0   2  14  993.63   48.39
   0   2 -14 1022.31   46.56
   0  -2  14  984.02   49.28
   0   2 -14 1006.70   48.32
   0   2  14 1024.68   52.16
   0  -2 -14 1012.64   47.75
   0  -2 -14  962.33   48.99
   0   2  15  164.94   22.17
   0  -2 -15  249.67   25.32
   0   2  15  217.30   23.16
   0   2 -15  201.20   21.12
   0  -2  15  172.40   21.12
   0   2 -15  189.22   21.75
   0  -2 -15  211.65   22.51
   0  -2  16 1164.46   57.20
   0  -2 -16 1055.07   52.83
   0   2 -16 1085.75   54.17
   0   2  16 1131.61   55.23
   0   2  16 1082.03   57.40
   0  -2 -16 1082.37   54.47
   0   2  17   11.15    8.63
   0  -2 -17   12.20    8.27
   0   2 -17   34.81   11.52
   0  -2  17   43.39   13.05
   0   2  17   36.15   14.03
   0  -2 -17   31.60   12.62
   0   2 -18  134.58   20.57
   0   2  18  125.86   20.17
   0  -2 -18  145.11   21.17
   0   2  18  202.93   27.24
   0  -2 -18  158.69   22.69
   0  -2  18  191.44   25.85
   0  -2  18  172.64   23.74
   0  -2 -19   -7.60   10.29
   0   3   0    6.08    2.46
   0   3   0    1.64    2.41
   0   3   0    5.33    2.45
   0   3   0    3.58    1.59
   0  -3   0    3.63    1.14
   0   3  -1  142.55    7.82
   0  -3   1  135.88    6.89
   0   3   1  143.74    8.02
   0   3  -1  142.59    8.09
   0   3   1  136.53    6.73
   0  -3   1  144.73    6.98
   0   3   1  142.81    7.85
   0   3   1  143.59    6.25
   0   3  -1  144.73    6.38
   0  -3   1  138.17    5.60
   0   3  -1  140.00    8.46
   0   3   1  124.28    8.05
   0   3  -1  135.69    4.90
   0   3   2 3938.08   72.30
   0  -3   2 4117.28   73.99
   0   3  -2 4233.88   75.54
   0   3   2 3955.17   73.40
   0   3   2 3822.85   73.96
   0  -3  -2 3915.60   70.67
   0  -3   2 4198.64   70.77
   0  -3  -2 3837.19   68.87
   0  -3   2 4144.98   71.89
   0   3  -2 3930.30   70.05
   0  -3  -2 4037.74   74.53
   0   3   3  731.26   21.52
   0   3  -3  767.09   21.56
   0  -3   3  714.31   22.41
   0  -3   3  757.78   20.91
   0   3  -3  694.03   20.55
   0   3   3  677.46   21.39
   0  -3  -3  724.70   22.87
   0  -3  -3  737.38   20.22
   0   3   3  681.93   20.55
   0  -3  -3  730.28   18.96
   0   3  -4 5478.29   94.35
   0   3  -4 5210.42   94.21
   0  -3  -4 5279.47   96.73
   0   3  -4 5177.84   97.44
   0   3   4 5298.40   97.63
   0  -3  -4 5390.88   92.75
   0   3   4 5183.48   98.86
   0  -3   4 5232.41   97.12
   0  -3  -4 5144.41  100.10
   0   3   4 5000.97   93.32
   0   3   4 5297.80   93.96
   0  -3  -5 1055.13   33.90
   0   3   5 1031.36   26.73
   0   3   5 1054.01   29.73
   0   3   5 1036.33   33.05
   0  -3  -5 1114.20   28.29
   0   3  -5 1054.41   29.36
   0  -3  -5 1112.66   31.88
   0   3  -5 1092.67   27.08
   0   3  -5 1083.03   32.61
   0  -3   5 1056.71   32.48
   0   3   5 1102.22   32.04
   0  -3   5 1055.63   31.94
   0  -3  -6 2112.17   56.25
   0  -3  -6 2160.40   52.91
   0   3  -6 2220.90   54.81
   0  -3   6 2083.81   53.24
   0  -3   6 2189.84   53.40
   0   3  -6 2245.98   44.67
   0   3   6 2079.43   55.35
   0   3   6 2086.64   50.99
   0   3   6 2178.00   53.18
   0   3  -6 2087.22   50.17
   0   3   6 1986.32   43.76
   0   3   7   83.94    9.62
   0   3   7   83.47   10.99
   0  -3  -7   80.09   10.34
   0  -3   7   84.24    9.35
   0  -3  -7   87.43    9.66
   0   3   7   83.63    6.25
   0  -3   7   75.17    9.47
   0   3   7   96.44    9.80
   0   3  -7   85.97    9.98
   0   3  -7   80.53    8.80
   0   3  -7   87.55    6.25
   0  -3  -8   54.11    8.46
   0  -3   8   55.00    8.92
   0   3  -8   71.43   10.02
   0   3  -8   56.52    8.22
   0  -3  -8   75.42   11.38
   0   3   8   43.27    7.73
   0  -3   8   57.85    8.17
   0   3   8   59.22   10.33
   0   3   8   45.16    8.01
   0   3   9   34.74    8.42
   0   3  -9   29.23    7.61
   0   3   9   44.51    8.70
   0  -3   9   39.43    7.87
   0  -3  -9   45.29    8.54
   0   3  -9   44.25    8.09
   0  -3   9   33.46    7.80
   0   3   9   30.12    7.45
   0  -3  -9   33.34    8.95
   0  -3 -10 1458.03   49.75
   0   3  10 1423.02   54.92
   0  -3  10 1408.32   46.39
   0   3  10 1436.33   50.25
   0   3 -10 1456.40   51.11
   0  -3  10 1413.95   49.93
   0  -3 -10 1417.78   54.46
   0   3 -10 1526.91   50.39
   0   3  10 1434.10   50.93
   0  -3 -11  269.83   21.05
   0   3 -11  290.83   22.29
   0   3  11  298.08   22.06
   0  -3  11  297.52   20.19
   0   3  11  307.37   25.70
   0  -3  11  288.01   22.26
   0   3  11  286.76   22.53
   0  -3 -11  284.40   24.28
   0   3 -11  288.53   21.42
   0  -3  12 1429.81   49.77
   0  -3  12 1424.13   54.66
   0   3 -12 1507.90   53.89
   0  -3 -12 1415.94   53.46
   0   3  12 1382.08   52.20
   0   3  12 1520.13   56.41
   0   3 -12 1453.46   55.13
   0  -3 -12 1382.36   57.53
   0   3  12 1419.42   59.10
   0  -3 -13  297.71   26.66
   0   3  13  328.17   28.52
   0   3  13  335.37   26.14
   0  -3  13  297.53   25.23
   0  -3 -13  280.66   23.64
   0  -3  13  300.48   21.87
   0  -3  13  331.04   27.12
   0   3 -13  312.55   24.09
   0   3 -13  266.14   23.82
   0   3  13  248.59   21.33
   0   3 -14   33.56   10.94
   0   3 -14   77.84   13.10
   0  -3  14   61.06   13.13
   0  -3  14   62.71   13.43
   0  -3 -14   64.20   14.07
   0   3  14   44.31   10.86
   0  -3 -14   59.78   13.12
   0   3  14   69.97   15.77
   0   3  15   17.58    8.78
   0  -3 -15   17.08    8.83
   0  -3  15   34.80   11.27
   0   3  15   22.86   11.63
   0  -3  15   38.40   11.65
   0   3 -15   33.51   11.73
   0   3 -15   19.55    9.28
   0  -3 -15   28.44   10.12
   0  -3 -16  157.90   20.62
   0  -3  16  135.92   20.45
   0   3 -16  124.47   18.73
   0   3  16  145.41   22.12
   0  -3 -16  145.08   21.23
   0   3  16  140.08   19.19
   0  -3 -17   92.99   17.77
   0   3 -17   98.84   17.50
   0  -3  17   87.09   16.47
   0  -3 -17  112.40   17.99
   0   3  17  123.18   20.83
   0   3  18  675.60   48.52
   0  -3  18  671.43   46.10
   0   3 -18  612.19   43.50
   0  -3 -18  617.75   42.92
   0  -3 -18  621.76   43.75
   0  -3 -19  106.60   19.58
   0   4   0 1645.18   33.56
   0   4   0 1660.72   38.71
   0   4   0 1607.80   37.64
   0  -4   0 1709.41   31.61
   0   4   0 1533.60   39.74
   0   4   1 1849.13   44.58
   0   4   1 1933.01   42.73
   0  -4   1 1977.17   40.36
   0   4   1 1939.89   43.61
   0  -4   1 1988.26   36.62
   0   4  -1 1882.59   33.76
   0   4  -1 1967.47   45.65
   0   4  -1 1865.66   42.87
   0   4  -1 1961.96   38.92
   0  -4   1 1937.56   40.86
   0   4   1 1986.33   40.14
   0   4  -1 1885.82   43.15
   0   4   1 1937.64   38.21
   0  -4   2 1353.76   32.38
   0   4   2 1299.10   30.82
   0   4   2 1301.75   34.37
   0  -4   2 1340.71   31.23
   0   4  -2 1322.64   34.90
   0  -4  -2 1286.69   26.37
   0  -4   2 1298.70   28.74
   0   4  -2 1312.56   27.87
   0   4  -2 1356.59   30.52
   0  -4  -2 1301.46   30.23
   0   4  -2 1309.56   34.05
   0   4   2 1308.16   32.89
   0   4   3 2628.03   54.86
   0  -4  -3 2707.97   57.66
   0   4   3 2613.17   55.76
   0  -4  -3 2618.88   52.08
   0   4  -3 2547.35   52.07
   0  -4   3 2706.49   52.90
   0   4  -3 2735.78   57.05
   0   4   3 2517.37   55.70
   0  -4  -3 2571.37   50.81
   0  -4   3 2672.88   56.60
   0  -4   4  170.18   10.32
   0   4  -4  165.57   10.28
   0  -4  -4  153.39   11.35
   0  -4   4  167.61   11.50
   0   4   4  154.50   10.68
   0   4   4  152.89   10.15
   0   4   4  169.15   10.92
   0  -4  -4  168.20    9.01
   0  -4  -4  170.48    9.87
   0   4  -4  155.26   10.11
   0   4  -5  422.34   17.02
   0  -4  -5  419.68   20.39
   0  -4   5  418.05   20.23
   0   4   5  428.43   17.16
   0   4  -5  454.28   17.51
   0  -4   5  425.84   18.69
   0  -4  -5  417.33   15.87
   0  -4  -5  439.67   18.50
   0   4   5  430.73   20.05
   0   4  -5  404.35   18.48
   0   4   5  418.48   18.75
   0   4   6 1953.85   49.99
   0   4   6 1889.42   51.98
   0  -4  -6 1934.14   49.14
   0  -4   6 1954.06   50.46
   0   4  -6 1945.98   44.39
   0  -4  -6 1906.38   44.55
   0  -4   6 1966.86   52.06
   0   4   6 1919.50   46.27
   0   4  -6 1871.14   46.19
   0  -4  -6 1845.63   52.65
   0   4  -6 1929.88   50.58
   0   4   6 1838.70   43.88
   0   4  -7  682.22   25.62
   0  -4  -7  691.79   31.00
   0   4   7  691.09   30.41
   0  -4   7  702.18   28.90
   0   4   7  704.58   28.12
   0   4   7  655.25   22.18
   0  -4   7  658.39   27.89
   0   4  -7  724.39   22.75
   0   4  -7  687.04   28.97
   0   4   7  682.02   26.00
   0  -4  -7  711.64   28.01
   0   4  -8 1712.94   51.57
   0  -4  -8 1582.61   53.40
   0   4  -8 1626.18   46.45
   0   4   8 1594.06   39.25
   0   4   8 1591.63   53.05
   0   4   8 1696.72   47.99
   0  -4   8 1604.30   49.71
   0   4   8 1684.12   49.61
   0   4  -8 1739.67   39.76
   0  -4   8 1568.96   48.87
   0  -4  -8 1603.97   48.72
   0  -4   9  219.39   16.95
   0   4  -9  223.72   16.24
   0   4   9  225.23   16.79
   0  -4  -9  228.44   17.38
   0   4  -9  220.80   17.76
   0  -4  -9  196.65   18.54
   0  -4   9  211.14   17.19
   0   4   9  239.25   17.68
   0   4   9  209.60   19.00
   0  -4  10  503.42   28.01
   0  -4 -10  466.41   30.32
   0   4  10  481.69   30.73
   0   4  10  469.67   26.55
   0   4 -10  459.91   27.46
   0  -4 -10  477.61   26.85
   0   4  10  489.33   27.07
   0  -4  10  488.82   26.52
   0   4 -10  522.89   26.77
   0   4 -11  220.96   19.64
   0  -4  11  251.88   20.86
   0   4  11  210.77   18.58
   0  -4  11  191.49   17.13
   0   4  11  217.53   19.08
   0   4 -11  236.10   19.12
   0   4  11  203.34   21.12
   0  -4 -11  204.04   18.42
   0  -4 -11  174.36   19.62
   0   4  12  271.62   22.53
   0   4 -12  259.89   20.97
   0   4  12  220.31   19.86
   0   4  12  213.60   23.17
   0   4 -12  272.42   22.99
   0  -4 -12  207.49   22.18
   0  -4  12  220.15   18.81
   0  -4  12  241.16   21.48
   0  -4 -12  184.66   18.73
   0   4  13  248.91   22.51
   0   4 -13  242.73   22.83
   0  -4  13  236.93   20.55
   0   4 -13  263.12   21.81
   0  -4 -13  219.16   23.33
   0   4  13  262.67   26.52
   0  -4  13  244.76   22.83
   0  -4 -13  241.28   22.20
   0  -4  14 1240.52   49.86
   0  -4 -14 1155.88   51.78
   0   4  14 1199.74   52.73
   0   4 -14 1224.11   50.49
   0   4  14 1173.03   58.01
   0  -4 -14 1156.37   56.22
   0  -4  14 1155.20   53.07
   0   4 -14 1191.02   53.60
   0  -4  14 1208.97   56.22
   0  -4 -15  286.64   28.49
   0  -4  15  344.73   30.20
   0  -4 -15  284.46   26.16
   0   4  15  327.51   27.65
   0  -4  15  333.66   28.92
   0   4  15  320.89   30.67
   0   4 -15  355.00   29.69
   0  -4 -16  821.89   45.61
   0  -4  16  784.29   47.69
   0  -4 -16  746.33   46.86
   0   4  16  796.66   50.09
   0   4 -16  740.14   44.74
   0  -4 -17   24.51   10.92
   0  -4  17    8.07    7.90
   0   4  17   10.75    9.69
   0  -4 -17    4.89    8.05
   0   4 -17   11.35   10.61
   0   4  18  223.02   28.99
   0  -4 -18  203.29   25.59
   0  -4  18  225.36   27.33
   0  -4 -18  147.55   21.45
   0   4 -18  186.83   24.67
   0   5   0    2.58    3.02
   0   5   0    8.80    2.37
   0   5   0    3.25    2.96
   0   5   0    0.20    3.47
   0  -5   0    3.06    1.26
   0   5   1   16.68    4.46
   0   5   1   22.18    3.80
   0   5   1   13.84    3.97
   0   5  -1   20.19    4.42
   0   5  -1    9.58    3.55
   0  -5   1   15.31    3.42
   0  -5   1   15.25    3.06
   0   5  -1   17.91    3.01
   0   5  -1   15.93    4.56
   0  -5   1   19.98    2.50
   0   5   1   15.80    4.80
   0   5   1   13.98    2.85
   0  -5   2 1974.21   41.33
   0   5  -2 2036.95   49.07
   0  -5   2 2183.95   46.26
   0  -5  -2 2013.41   37.28
   0   5  -2 2070.30   39.46
   0   5  -2 2185.84   51.85
   0   5   2 2073.21   48.23
   0  -5  -2 2070.73   44.65
   0   5   2 1958.79   49.73
   0   5  -2 2081.22   44.01
   0   5   2 2038.34   45.12
   0  -5   2 2167.20   46.90
   0   5  -3 1081.65   33.59
   0  -5   3 1099.66   32.06
   0  -5  -3 1102.68   33.05
   0   5   3 1125.16   30.94
   0   5   3 1175.49   33.19
   0  -5  -3 1156.22   29.72
   0  -5   3 1143.79   28.76
   0  -5  -3 1125.51   26.18
   0   5  -3 1115.34   27.67
   0   5   3 1109.53   33.66
   0   5  -3 1174.87   34.58
   0  -5   3 1132.04   30.64
   0   5  -3 1186.91   30.78
   0   5   4 3020.08   66.20
   0  -5  -4 2765.20   66.80
   0  -5  -4 2962.27   60.16
   0   5   4 2963.79   66.14
   0   5   4 3017.99   65.62
   0  -5   4 3133.79   63.18
   0  -5  -4 3145.48   61.67
   0   5  -4 3174.57   67.51
   0  -5   4 3097.94   67.78
   0   5  -4 2998.31   62.11
   0   5   5  915.15   31.46
   0  -5  -5  928.67   28.49
   0   5  -5 1041.26   31.29
   0   5  -5  934.69   29.86
   0  -5  -5  984.08   27.49
   0   5   5  920.61   31.15
   0  -5  -5  940.80   33.38
   0  -5   5 1026.49   31.09
   0   5   5  909.15   29.76
   0  -5  -6  597.93   27.39
   0   5   6  584.69   22.87
   0  -5  -6  633.59   24.51
   0   5  -6  630.97   23.49
   0  -5   6  641.29   27.99
   0  -5   6  631.57   25.53
   0  -5  -6  639.68   22.10
   0   5   6  590.36   26.37
   0   5   6  619.16   25.68
   0   5  -6  620.93   25.26
   0  -5   7  122.90   12.67
   0   5   7  108.01   11.88
   0  -5  -7  123.69   11.50
   0   5   7  124.46   11.92
   0  -5  -7  107.13   12.61
   0  -5   7  112.84   11.54
   0   5   7  117.47    9.70
   0   5  -7  113.45    9.44
   0   5  -7  128.01   10.77
   0   5  -7  114.41   11.57
   0  -5   8   22.56    6.94
   0   5  -8   28.84    7.42
   0  -5  -8   14.13    7.19
   0   5  -8   20.96    5.50
   0   5   8   28.15    5.04
   0   5   8   30.03    7.34
   0   5  -8   23.39    4.88
   0  -5   8   16.90    5.59
   0  -5  -8   25.67    6.55
   0   5   8   25.22    7.38
   0   5   9  340.99   19.97
   0  -5  -9  326.69   20.78
   0   5  -9  329.30   22.09
   0   5   9  306.43   15.60
   0   5   9  319.12   20.50
   0   5  -9  322.69   19.31
   0  -5  -9  316.89   23.59
   0   5   9  324.14   23.59
   0  -5   9  272.70   19.77
   0  -5   9  298.25   20.82
   0  -5 -10  944.57   38.77
   0   5 -10  986.21   41.42
   0  -5 -10  854.63   42.49
   0  -5  10  878.20   38.48
   0  -5  10  941.66   39.78
   0   5 -10  948.51   36.79
   0   5  10  939.38   43.87
   0   5  10  947.45   38.84
   0   5  10  974.27   38.00
   0  -5 -11  973.07   41.02
   0   5 -11  933.21   38.49
   0   5 -11  959.50   42.63
   0   5  11  910.50   39.14
   0  -5 -11  876.12   45.05
   0   5  11  922.36   39.82
   0  -5  11  947.07   40.90
   0   5  11  887.80   45.09
   0  -5  11  877.05   40.15
   0  -5 -12 1085.50   52.46
   0  -5  12 1212.38   49.77
   0   5  12 1216.74   48.12
   0   5 -12 1189.92   46.49
   0  -5  12 1153.65   47.26
   0   5 -12 1154.55   49.46
   0   5  12 1176.08   55.20
   0  -5 -12 1214.54   48.54
   0   5  12 1141.65   46.89
   0   5 -13  644.63   34.71
   0  -5  13  664.20   35.79
   0  -5 -13  608.37   39.94
   0   5  13  632.85   41.56
   0   5 -13  719.98   39.50
   0  -5 -13  687.19   37.13
   0   5  13  679.79   36.70
   0  -5  13  674.73   38.00
   0   5 -14   75.07   14.43
   0  -5 -14   85.56   14.17
   0  -5  14   90.53   16.26
   0   5  14   91.72   17.34
   0  -5  14   65.78   12.07
   0  -5 -14   53.94   12.96
   0  -5  15   17.55    9.93
   0  -5 -15    0.31    8.47
   0  -5  15   25.48    9.04
   0   5  15    9.67    9.72
   0   5 -15   16.13    7.93
   0  -5 -15   22.12   10.53
   0  -5  15    9.18    9.25
   0  -5 -16   60.53   13.64
   0  -5 -16   40.98   13.04
   0   5  16   28.99   12.11
   0   5 -16   48.11   13.56
   0  -5  16   41.36   12.02
   0  -5 -17  183.66   22.74
   0  -5  17  216.00   25.74
   0   5  17  195.28   26.43
   0  -5 -17  168.57   23.05
   0   5 -17  177.61   22.73
   0  -5 -18  311.80   30.59
   0  -5 -18  282.72   30.73
   0   6   0 1677.17   36.84
   0   6   0 1533.20   45.40
   0   6   0 1582.46   43.25
   0   6   0 1583.87   42.65
   0  -6   0 1632.73   33.30
   0   6   1 2025.20   51.10
   0   6   1 2131.99   44.39
   0  -6   1 2116.09   48.65
   0   6   1 2071.28   54.58
   0   6  -1 2174.06   55.87
   0   6  -1 2062.38   51.59
   0   6   1 2146.03   52.83
   0   6  -1 2102.06   52.07
   0   6  -1 2128.12   45.16
   0  -6   1 2183.50   41.94
   0  -6   1 2082.01   46.97
   0   6   2  789.32   27.60
   0   6  -2  828.47   23.96
   0  -6   2  842.18   25.93
   0  -6   2  837.56   21.75
   0   6  -2  826.48   30.63
   0   6   2  763.17   29.22
   0  -6   2  830.89   26.08
   0   6  -2  835.00   28.65
   0  -6  -2  804.48   24.93
   0   6  -2  780.28   28.16
   0  -6  -2  744.55   15.87
   0   6   2  817.57   25.12
   0   6   3  764.59   29.26
   0   6  -3  766.62   28.84
   0  -6   3  822.52   27.81
   0  -6   3  822.84   23.63
   0   6   3  793.45   26.03
   0  -6  -3  834.47   20.05
   0   6  -3  798.92   29.92
   0   6  -3  790.17   25.01
   0  -6  -3  803.27   25.19
   0  -6  -3  785.77   28.31
   0  -6   3  841.02   26.40
   0   6   3  801.92   28.40
   0   6  -3  794.44   21.74
   0   6  -4   12.25    3.98
   0   6  -4    8.31    4.87
   0   6   4    5.05    3.84
   0   6  -4   10.04    4.68
   0  -6  -4    9.20    3.37
   0  -6  -4    8.10    4.51
   0  -6   4    8.12    4.14
   0  -6  -4   10.14    3.09
   0   6   4    8.28    4.58
   0  -6   4    7.52    2.75
   0   6   4    8.79    3.85
   0   6  -4    5.34    2.60
   0  -6  -5  498.93   19.11
   0   6   5  483.63   22.27
   0   6  -5  502.10   22.28
   0  -6  -5  533.52   19.96
   0   6  -5  486.13   22.46
   0   6   5  504.01   22.68
   0   6   5  471.22   22.51
   0   6  -5  520.44   20.63
   0  -6   5  490.78   20.74
   0  -6   5  501.94   23.90
   0  -6  -5  506.83   24.39
   0  -6  -6  575.97   27.88
   0   6   6  613.72   26.60
   0  -6  -6  591.11   23.28
   0   6   6  566.41   26.12
   0   6  -6  582.51   24.73
   0   6   6  593.50   24.88
   0  -6   6  590.48   28.68
   0  -6   6  638.93   25.76
   0  -6  -6  625.49   22.58
   0   6  -6  608.10   24.86
   0   6   7 1361.98   46.33
   0   6  -7 1425.75   44.56
   0  -6   7 1421.11   48.29
   0   6   7 1359.20   41.27
   0  -6   7 1510.37   45.60
   0  -6  -7 1496.40   39.95
   0   6  -7 1535.57   42.82
   0   6   7 1409.23   45.00
   0  -6  -7 1435.55   48.97
   0  -6  -7 1430.48   42.55
   0   6  -8  928.91   36.71
   0   6   8  874.30   37.87
   0   6   8  977.85   32.75
   0  -6   8  900.17   38.16
   0   6  -8  955.10   32.10
   0   6   8  917.09   36.09
   0  -6   8  915.58   36.05
   0  -6  -8  871.90   39.21
   0  -6  -8  940.21   34.95
   0  -6  -9  456.54   29.02
   0  -6  -9  502.03   26.02
   0   6   9  487.19   28.99
   0   6   9  463.05   21.56
   0   6  -9  488.64   27.13
   0   6   9  432.46   25.12
   0  -6   9  429.89   26.48
   0   6  -9  489.87   21.77
   0  -6   9  458.69   25.98
   0  -6  10  360.74   24.90
   0  -6 -10  299.99   25.05
   0  -6 -10  396.00   24.17
   0  -6  10  386.06   24.73
   0   6  10  346.40   23.21
   0   6  10  337.17   25.65
   0   6 -10  355.28   24.56
   0   6 -11   67.78   10.27
   0   6  11   46.30   11.46
   0  -6 -11   30.19    9.98
   0  -6  11   68.32   11.88
   0   6 -11   51.69   10.99
   0  -6  11   78.41   12.63
   0   6  11   41.21    8.72
   0  -6 -11   66.02   11.18
   0   6 -12   72.17   12.53
   0  -6  12   57.99   11.34
   0  -6  12   60.16   11.35
   0   6  12   39.66   12.20
   0  -6 -12   49.28   10.01
   0  -6 -12   58.31   13.61
   0   6  12   57.41   10.75
   0  -6 -13  189.63   19.46
   0  -6  13  174.24   19.54
   0   6 -13  200.10   21.33
   0  -6 -13  179.14   22.45
   0   6  13  213.95   24.42
   0  -6  13  170.99   18.96
   0  -6  14  387.26   28.89
   0   6  14  384.57   33.83
   0  -6  14  366.06   29.18
   0  -6 -14  377.55   28.74
   0   6 -14  308.86   27.07
   0  -6 -14  339.12   31.00
   0  -6 -15  601.27   42.79
   0  -6  15  626.16   40.01
   0   6 -15  725.09   43.30
   0  -6 -15  729.55   41.45
   0   6  15  657.73   45.12
   0  -6  15  701.62   40.25
   0  -6  15  609.88   41.98
   0  -6  16  252.32   28.18
   0   6 -16  223.64   24.66
   0  -6 -16  267.13   25.93
   0   6  16  243.50   29.04
   0  -6 -16  231.70   26.95
   0  -6 -17  143.58   22.59
   0  -6  17  110.93   19.50
   0  -6 -17  164.09   21.23
   0   6  17  127.93   22.57
   0   6 -17  153.54   21.65
   0  -6 -18   50.43   12.52
   0   7   0    3.31    2.09
   0   7   0    3.41    3.76
   0   7   0    2.28    3.92
   0   7   0    0.31    4.17
   0  -7   0    2.77    1.40
   0  -7   1  627.15   22.29
   0   7   1  626.09   25.73
   0   7  -1  649.66   21.02
   0   7   1  610.66   27.85
   0   7  -1  625.63   26.12
   0   7   1  620.18   20.05
   0   7  -1  640.18   28.81
   0  -7   1  655.20   18.18
   0  -7   1  626.45   23.70
   0   7  -1  626.85   26.13
   0   7   1  622.26   26.35
   0  -7  -1  647.91   18.30
   0   7  -2  588.55   25.78
   0   7   2  558.94   24.76
   0  -7   2  645.37   23.72
   0   7   2  600.51   27.53
   0   7  -2  628.07   28.53
   0  -7   2  614.91   18.77
   0  -7  -2  612.91   22.78
   0  -7   2  625.68   23.46
   0   7  -2  653.87   21.55
   0   7  -2  597.97   25.65
   0   7   2  612.85   22.64
   0  -7   3 2395.32   56.02
   0   7  -3 2372.86   62.88
   0  -7   3 2305.70   56.98
   0   7   3 2432.50   60.07
   0  -7  -3 2273.05   58.56
   0   7   3 2453.80   55.76
   0  -7  -3 2404.00   54.69
   0   7  -3 2344.83   53.45
   0   7   3 2292.71   61.60
   0   7  -3 2253.23   60.19
   0  -7   3 2399.65   50.69
   0  -7  -3 2361.60   43.57
   0   7  -4 1070.51   37.93
   0  -7  -4 1077.52   32.10
   0   7  -4 1070.75   29.03
   0   7   4 1075.87   34.04
   0   7   4 1089.56   36.76
   0  -7   4 1125.65   31.29
   0  -7  -4 1033.44   26.38
   0  -7  -4 1032.33   36.61
   0   7  -4 1021.09   37.29
   0   7   4 1051.81   37.42
   0  -7   4 1047.66   35.69
   0   7  -4 1106.85   33.42
   0   7  -5 1846.53   49.41
   0  -7  -5 1801.49   42.61
   0  -7   5 1913.67   47.46
   0  -7  -5 1761.61   52.89
   0   7   5 1731.48   49.22
   0   7   5 1740.88   51.33
   0  -7   5 1849.47   52.80
   0   7   5 1792.25   51.87
   0   7  -5 1801.67   54.12
   0   7  -5 1915.72   46.02
   0  -7  -5 1874.06   46.53
   0   7  -5 1805.79   52.30
   0  -7  -6  236.41   18.35
   0  -7   6  234.57   15.45
   0  -7  -6  242.35   13.93
   0   7   6  235.82   16.65
   0   7   6  230.36   16.96
   0  -7   6  249.24   19.15
   0   7   6  250.82   17.30
   0   7  -6  261.05   15.64
   0  -7  -6  248.87   14.39
   0   7  -6  250.98   16.80
   0   7  -6  260.46   17.20
   0  -7  -7  135.08   11.68
   0  -7  -7  146.70   15.54
   0  -7   7  157.46   15.90
   0  -7  -7  149.56   11.45
   0   7  -7  155.71   13.11
   0   7  -7  148.27   13.09
   0   7   7  157.33   13.57
   0   7   7  176.49   15.58
   0   7   7  166.37   14.95
   0  -7   7  164.94   14.03
   0  -7   8   84.96   12.18
   0  -7  -8  122.77   12.00
   0  -7   8   91.67   11.28
   0   7   8   98.45   12.03
   0   7   8  104.11   13.31
   0  -7  -8  108.64   10.32
   0   7  -8   99.36   10.83
   0   7   8  102.66   11.12
   0  -7  -8   81.28   12.02
   0   7  -8   92.89   11.14
   0  -7   9  561.39   31.92
   0   7   9  580.23   26.70
   0   7  -9  676.58   28.13
   0  -7   9  612.69   30.51
   0  -7  -9  629.46   29.72
   0   7   9  617.06   33.41
   0  -7  -9  573.65   33.53
   0   7   9  638.31   31.47
   0   7  -9  641.63   31.76
   0   7 -10  805.64   37.96
   0  -7 -10  747.50   40.42
   0   7  10  773.26   39.83
   0  -7  10  729.87   37.65
   0  -7  10  803.77   36.66
   0   7  10  760.09   35.97
   0  -7 -10  745.11   34.39
   0  -7 -11  903.48   39.53
   0   7  11  830.82   43.46
   0   7  11  823.82   39.22
   0  -7  11  807.94   38.91
   0  -7 -11  771.83   43.47
   0   7 -11  948.22   42.80
   0  -7  11  784.96   40.34
   0  -7  12  682.25   36.95
   0  -7 -12  697.79   36.05
   0  -7  12  639.65   37.00
   0   7  12  611.78   39.44
   0  -7 -12  685.52   42.79
   0   7  12  630.80   35.14
   0   7 -12  716.32   38.73
   0  -7  13  465.22   31.69
   0   7 -13  448.35   31.68
   0  -7  13  449.27   31.72
   0   7  13  461.22   35.81
   0  -7 -13  460.95   35.91
   0  -7 -13  469.01   30.62
   0  -7 -14   52.85   13.93
   0  -7  14   80.70   14.78
   0   7 -14   72.84   14.06
   0  -7 -14   89.79   14.43
   0  -7  14   64.92   12.86
   0   7  14   83.70   17.55
   0  -7 -15   12.43    8.28
   0  -7  15    0.93    7.87
   0   7  15    3.88    9.55
   0   7 -15    1.28    8.37
   0  -7  15    3.53    8.01
   0  -7 -15    1.46    9.12
   0  -7 -16   58.96   13.57
   0  -7 -16   51.43   14.59
   0   7  16   42.49   13.80
   0  -7  16   42.34   14.19
   0   7 -16   47.00   12.80
   0   7 -17  508.63   39.03
   0  -7 -17  413.58   37.66
   0   7  17  476.92   41.02
   0  -7 -17  478.50   36.20
   0   8   0  849.18   33.10
   0  -8   0  866.11   22.27
   0   8   0  863.96   25.98
   0   8   0  835.37   32.46
   0  -8   0  850.73   27.14
   0   8   0  793.06   35.33
   0  -8   1 1133.55   33.07
   0   8  -1 1002.74   36.87
   0  -8  -1 1057.04   26.21
   0   8  -1 1071.28   29.94
   0   8  -1 1032.14   37.16
   0  -8   1 1043.47   26.02
   0   8   1  981.02   36.24
   0  -8   1 1041.49   34.11
   0   8   1 1044.18   29.03
   0   8  -1 1034.05   40.59
   0   8   1 1005.49   39.61
   0   8   1 1043.29   37.59
   0  -8   2  287.82   12.50
   0   8  -2  263.22   17.86
   0   8   2  295.37   18.81
   0  -8   2  294.89   16.47
   0  -8   2  307.64   16.87
   0   8  -2  306.03   20.83
   0   8  -2  298.11   14.81
   0  -8  -2  294.13   16.26
   0   8   2  283.32   19.96
   0   8   3   14.03    4.46
   0  -8   3   17.06    3.66
   0  -8  -3   20.79    5.03
   0  -8  -3   31.71    7.26
   0   8   3   20.85    6.18
   0   8   3   14.67    5.26
   0  -8   3   14.80    4.59
   0   8  -3   21.78    4.44
   0   8  -3   21.48    6.39
   0   8  -3   14.60    5.36
   0  -8   3   20.32    5.37
   0   8  -4   18.15    4.57
   0   8  -4    8.94    5.60
   0   8   4    8.35    4.22
   0  -8   4   24.10    5.65
   0  -8  -4   18.47    4.53
   0  -8  -4    5.25    4.73
   0  -8  -4   17.09    2.72
   0   8   4   23.61    6.54
   0  -8   4   15.07    4.11
   0   8   4   10.04    6.07
   0   8  -4   10.18    5.33
   0  -8   4   12.90    4.84
   0  -8   5  202.66   17.99
   0   8  -5  229.06   15.32
   0  -8  -5  236.96   18.08
   0  -8  -5  224.76   11.46
   0   8   5  237.50   16.14
   0   8   5  181.01   15.52
   0   8   5  211.71   16.97
   0   8  -5  218.70   12.74
   0  -8   5  211.05   16.48
   0  -8  -5  221.66   14.04
   0   8  -5  203.13   17.40
   0  -8   5  213.85   13.77
   0   8  -5  198.98   16.58
   0   8  -6  321.32   22.56
   0   8   6  338.03   21.34
   0   8  -6  334.28   19.90
   0  -8  -6  346.92   18.10
   0   8  -6  311.43   20.67
   0  -8   6  360.47   19.59
   0  -8   6  304.22   22.65
   0  -8  -6  305.12   21.58
   0   8  -6  312.19   17.17
   0  -8  -6  309.44   15.50
   0   8   6  312.38   19.77
   0   8   6  319.13   21.02
   0   8   7 1721.37   54.12
   0  -8   7 1809.49   51.93
   0   8   7 1600.87   51.80
   0   8  -7 1620.30   56.91
   0   8  -7 1762.67   50.06
   0   8   7 1694.79   54.34
   0  -8  -7 1675.61   57.01
   0   8  -7 1779.22   53.86
   0  -8   7 1603.66   57.14
   0  -8  -7 1803.54   48.10
   0  -8  -7 1719.82   46.35
   0   8  -7 1700.52   53.21
   0   8  -8  494.86   27.93
   0  -8  -8  494.20   22.90
   0   8  -8  545.80   27.13
   0   8   8  492.32   27.83
   0  -8   8  472.92   29.67
   0   8  -8  543.07   26.80
   0   8   8  506.58   28.61
   0  -8   8  477.03   25.67
   0  -8  -8  444.99   28.82
   0   8   8  461.16   25.26
   0  -8  -8  501.75   24.00
   0   8   9  846.82   34.85
   0  -8  -9  782.63   40.32
   0  -8  -9  900.91   35.34
   0  -8   9  798.95   40.10
   0  -8   9  812.60   35.98
   0   8  -9  893.82   35.38
   0   8   9  847.19   39.84
   0   8  -9  832.06   36.71
   0   8  -9  796.29   38.51
   0   8   9  805.69   37.39
   0  -8  10  150.41   15.98
   0   8  10  150.85   16.49
   0  -8 -10  150.12   19.01
   0   8  10  165.41   18.69
   0   8 -10  161.23   16.44
   0  -8  10  165.84   18.68
   0  -8 -10  164.53   15.61
   0  -8 -11   17.09   10.11
   0   8  11    5.13    4.83
   0  -8  11   -0.59    6.63
   0   8  11    1.20    6.27
   0  -8 -11    5.51    6.06
   0   8 -11    1.79    7.60
   0  -8  11    8.18    5.80
   0  -8 -12   31.78   10.78
   0  -8 -12   50.47   10.93
   0  -8  12   55.67   12.94
   0   8 -12   48.81   11.01
   0   8  12   30.34   10.81
   0   8  12   34.91    9.35
   0  -8  12   49.80   10.86
   0  -8  13  282.18   24.90
   0   8  13  280.84   28.00
   0  -8 -13  292.98   29.42
   0   8 -13  279.30   25.38
   0  -8  13  315.90   27.59
   0  -8  14  160.87   20.49
   0   8 -14  167.24   20.95
   0  -8 -14  112.36   19.32
   0   8  14  111.20   19.41
   0  -8  14  159.09   19.70
   0  -8  15 1127.05   55.06
   0   8 -15 1174.04   56.87
   0  -8  15 1055.74   53.87
   0  -8 -15 1077.66   60.13
   0   8  15 1166.80   62.42
   0  -8 -16   77.98   18.37
   0   8  16   74.10   17.82
   0  -8  16   71.13   15.18
   0   8 -16  125.95   19.40
   0  -8  16  113.36   20.76
   0   8 -17  383.78   33.83
   0   9   0   -0.24    2.65
   0   9   0    1.65    4.69
   0   9   0    8.06    4.95
   0  -9   0   -0.60    2.71
   0   9   0    1.57    5.17
   0  -9   0    1.26    1.57
   0   9   1  598.47   28.65
   0   9  -1  578.48   28.76
   0  -9   1  607.02   24.51
   0  -9  -1  628.56   18.92
   0   9  -1  646.98   32.95
   0   9   1  578.82   21.22
   0  -9   1  608.37   18.75
   0   9   1  570.39   28.47
   0   9  -1  604.56   28.90
   0   9   1  524.65   29.79
   0   9  -1  635.18   22.48
   0  -9   1  635.62   26.82
   0  -9   2  134.07    8.64
   0   9   2  129.26   14.65
   0  -9   2  106.86   10.75
   0   9  -2  108.09   13.95
   0  -9  -2  111.27    7.65
   0  -9   2  124.04   11.35
   0   9  -2  145.01   10.69
   0   9  -2  104.04   12.35
   0  -9  -2  129.72   11.52
   0   9   2  133.31   13.58
   0   9   3 2192.19   66.34
   0   9  -3 2175.74   63.80
   0  -9   3 2361.88   60.53
   0   9  -3 2353.65   68.65
   0   9   3 2295.83   58.19
   0  -9  -3 2209.08   61.80
   0  -9   3 2233.76   58.87
   0   9   3 2206.95   63.35
   0  -9   3 2341.43   51.11
   0  -9  -3 2307.29   58.25
   0   9  -3 2327.66   55.09
   0   9   4  221.17   17.83
   0  -9   4  254.12   13.97
   0   9  -4  196.73   17.25
   0  -9  -4  217.99   14.93
   0   9  -4  257.80   15.58
   0  -9  -4  215.93   17.48
   0   9   4  250.72   16.37
   0   9  -4  197.27   18.12
   0  -9   4  220.00   16.58
   0   9   4  213.76   18.50
   0  -9   4  267.72   17.29
   0  -9   5 2350.07   65.77
   0  -9   5 2431.76   72.33
   0   9  -5 2411.47   69.37
   0   9   5 2477.19   63.20
   0  -9   5 2363.99   57.56
   0   9  -5 2262.71   67.79
   0   9   5 2303.85   66.25
   0   9   5 2280.74   67.67
   0   9  -5 2360.71   60.42
   0  -9  -5 2354.39   59.15
   0  -9  -5 2280.40   66.82
   0   9  -6   98.68   13.04
   0   9   6   96.87   11.47
   0  -9  -6   95.69   12.59
   0   9   6   77.87   11.08
   0  -9  -6   84.48    9.65
   0   9   6   97.45   12.41
   0   9  -6   92.97    9.21
   0   9  -6   83.90   12.69
   0   9  -6  103.38   11.35
   0  -9   6   91.27   10.07
   0  -9   6   69.61   12.13
   0   9   7  340.89   22.35
   0  -9   7  353.73   25.99
   0  -9  -7  386.82   20.37
   0   9  -7  348.28   22.10
   0   9  -7  358.20   19.74
   0   9  -7  329.39   24.94
   0   9   7  340.55   22.94
   0  -9  -7  335.40   24.64
   0   9   7  372.10   24.55
   0  -9   7  375.15   21.41
   0   9  -7  316.42   22.29
   0  -9   8    1.76    6.42
   0   9  -8    5.93    5.83
   0  -9   8    7.07    4.55
   0   9   8    0.50    5.75
   0   9  -8   -1.45    6.56
   0   9  -8    4.55    5.32
   0  -9  -8   -2.83    7.24
   0   9   8   -3.62    5.20
   0   9  -8    2.62    4.47
   0   9   8   -1.41    4.75
   0  -9  -9  505.17   33.15
   0   9   9  490.73   30.24
   0  -9   9  534.10   33.61
   0   9   9  506.46   30.49
   0   9   9  527.88   28.72
   0  -9   9  527.43   28.42
   0   9  -9  549.13   28.97
   0   9  -9  477.09   32.31
   0   9  -9  568.43   29.60
   0   9  -9  496.85   29.92
   0   9 -10   67.37   12.64
   0   9  10   73.47   12.42
   0  -9 -10   51.05   11.79
   0   9 -10   71.80   11.88
   0  -9  10   75.94   11.78
   0  -9  10   65.32   13.40
   0   9  10   73.96   13.11
   0   9  11  696.24   40.13
   0   9 -11  730.76   40.81
   0  -9  11  659.22   39.95
   0  -9 -11  691.78   42.31
   0  -9  11  717.35   36.75
   0   9 -11  685.11   37.23
   0   9  11  660.02   37.23
   0   9 -12   70.83   15.69
   0  -9  12   61.77   12.43
   0  -9 -12   67.29   15.29
   0   9  12   92.09   14.82
   0   9 -12   65.71   12.60
   0  -9  12   53.50   13.02
   0   9  12   99.94   16.91
   0  -9  13  416.66   30.65
   0  -9  13  466.07   34.50
   0  -9 -13  437.85   36.62
   0   9 -13  495.00   34.03
   0   9  13  430.20   34.66
   0   9 -13  405.33   34.02
   0  -9 -14   12.36   10.56
   0  -9  14   27.72   10.39
   0   9 -14   22.62   10.11
   0  -9  14   22.21   10.22
   0   9  14   15.82   11.02
   0   9 -14   53.23   13.39
   0   9 -15    5.94    8.04
   0  -9  15    6.09    6.81
   0   9  15    0.18    9.19
   0   9 -15   -0.42    9.16
   0  -9 -15   -1.44   11.46
   0  -9  15   15.48    9.51
   0   9 -16    9.31   10.31
   0  -9  16   13.97    9.74
   0   9  16  -13.16   12.13
   0  10   0   74.01   13.04
   0  10   0   75.21   11.23
   0 -10   0   84.04    9.13
   0  10   0   73.22    7.57
   0  10   0   79.91   11.78
   0 -10  -1 1541.04   47.27
   0  10  -1 1548.34   56.94
   0  10   1 1465.57   50.63
   0 -10  -1 1535.88   41.85
   0  10  -1 1467.53   51.09
   0  10  -1 1463.48   51.31
   0  10   1 1440.67   54.56
   0  10   1 1480.52   51.04
   0 -10   1 1455.12   46.61
   0  10  -1 1498.22   40.20
   0 -10   1 1532.95   44.43
   0 -10   2    1.82    4.05
   0  10  -2    2.73    5.92
   0  10   2    6.14    5.99
   0  10  -2    3.54    3.18
   0 -10   2   -0.44    4.06
   0  10  -2    5.92    6.19
   0  10   2   -6.93    7.79
   0 -10  -2    1.58    3.98
   0  10  -3   86.76    8.97
   0  10   3   76.37   12.60
   0 -10   3   86.97   10.43
   0  10  -3   62.92   11.79
   0 -10  -3   76.78    9.77
   0  10   3   72.46   11.03
   0  10  -3   99.00   13.51
   0 -10   3   80.52   10.20
   0 -10  -3   87.69   11.48
   0  10  -4   66.84   11.02
   0  10   4   57.58   10.41
   0 -10   4   63.97   10.07
   0 -10  -4   59.92    8.69
   0 -10   4   63.18    9.25
   0 -10   4   66.73   11.59
   0  10  -4   68.20   11.51
   0  10   4   46.00   10.06
   0  10  -4   59.53    7.88
   0 -10  -4   53.18    9.79
   0  10   4   81.44   10.01
   0  10   5  632.43   32.74
   0  10   5  671.66   30.04
   0  10  -5  617.98   33.65
   0 -10   5  669.07   36.01
   0  10   5  608.72   33.23
   0 -10  -5  614.40   32.39
   0 -10  -5  598.58   26.90
   0  10  -5  563.94   31.95
   0  10  -5  678.22   28.51
   0  10  -6  153.02   13.99
   0  10  -6  156.18   17.36
   0  10   6  132.35   13.91
   0  10   6  143.80   16.28
   0  10   6  111.75   14.36
   0 -10   6  128.38   16.47
   0 -10  -6  159.15   13.58
   0 -10  -6  132.69   16.04
   0  10  -6  140.80   16.11
   0  10  -7 1671.37   62.19
   0  10  -7 1864.17   57.35
   0  10   7 1934.56   63.38
   0 -10  -7 1847.40   64.06
   0 -10   7 1783.81   65.52
   0  10   7 1868.34   59.04
   0  10   7 1879.52   62.26
   0  10  -7 1877.44   62.09
   0  10  -8  149.78   15.85
   0  10   8  137.52   15.85
   0  10   8  148.26   16.79
   0  10  -8  155.22   18.50
   0  10  -8  185.00   18.03
   0 -10   8  156.84   19.30
   0  10   8  160.12   17.06
   0 -10  -8  118.05   15.78
   0 -10   9  678.26   40.25
   0  10   9  743.50   38.63
   0 -10  -9  712.99   40.71
   0  10  -9  786.65   38.28
   0  10  -9  681.97   40.01
   0  10   9  724.23   36.17
   0  10   9  719.55   37.33
   0  10  -9  744.51   36.60
   0  10 -10    4.76    5.97
   0 -10 -10    4.72    8.25
   0 -10  10   -4.98    8.59
   0  10 -10   -5.01    7.34
   0  10  10    8.81    6.68
   0  10  10  -11.38    7.50
   0 -10 -11   -6.21   10.30
   0 -10  11   -7.64    9.60
   0  10  11    7.45    6.29
   0  10  11    2.33    7.25
   0  10 -11   -2.83    7.10
   0  10 -11    6.95    9.14
   0  10  12   26.06   10.46
   0  10 -12    8.75    8.65
   0 -10  12   14.59    9.44
   0 -10 -12   27.22   11.05
   0  10 -12   10.87    8.05
   0  10 -13  420.88   34.07
   0 -10  13  426.76   34.35
   0  10 -13  413.16   36.29
   0  10  13  426.17   34.63
   0 -10 -13  398.42   35.86
   0 -10 -14   26.87   12.22
   0 -10  14   30.03   12.07
   0  10 -14   44.85   14.18
   0  10  14   25.67   11.36
   0  10 -14   46.68   16.22
   0 -10 -15 1012.59   60.02
   0 -10  15  938.04   53.62
   0  10 -15 1030.17   59.58
   0  10  15  964.50   57.47
   0  10  16   60.56   16.44
   0  11   0   -0.93    6.59
   0  11   0   -2.88    6.60
   0 -11   0   -1.62    4.67
   0 -11   0    5.01    3.42
   0  11   0   -3.73    6.36
   0 -11   1  143.06   12.89
   0  11  -1  125.84   16.89
   0 -11  -1  138.61   13.88
   0  11  -1  134.73   15.86
   0 -11   1  148.41   14.20
   0  11   1  156.96   16.73
   0  11   1  116.62   14.69
   0  11   1  134.51   17.07
   0 -11  -1  153.17   12.27
   0  11  -1  150.90   16.34
   0  11  -2   29.23    8.21
   0  11   2   29.33    8.78
   0 -11   2   38.23    8.20
   0  11   2   57.70   11.19
   0 -11  -2   26.77    6.90
   0  11  -2   31.88   10.32
   0 -11   2   27.26    8.07
   0 -11   2   35.74    7.61
   0 -11  -3 1450.97   51.51
   0  11  -3 1495.29   58.41
   0 -11   3 1550.66   49.62
   0  11  -3 1511.40   55.10
   0  11   3 1410.22   56.33
   0  11   3 1452.27   53.78
   0 -11  -3 1454.41   47.79
   0 -11   3 1490.31   57.01
   0 -11   3 1491.13   49.18
   0 -11  -4    8.56    6.80
   0 -11  -4   10.28    5.78
   0  11  -4   12.15    7.79
   0 -11   4    5.03    5.39
   0  11  -4   15.85    8.11
   0 -11   4    3.94    6.39
   0 -11   4    2.09    4.45
   0  11   4    1.41    5.70
   0  11   4   10.34    8.14
   0 -11   5 1283.23   54.26
   0  11  -5 1328.74   53.71
   0  11   5 1362.38   46.06
   0  11  -5 1096.88   48.10
   0 -11  -5 1226.80   49.24
   0 -11  -5 1232.52   42.48
   0  11   5 1225.33   51.54
   0  11   5 1160.32   48.56
   0  11  -6   68.32   12.68
   0 -11   6   70.78   13.41
   0  11   6   68.22   12.39
   0  11  -6   61.52   11.58
   0  11   6   67.97   10.61
   0  11   6   78.57   13.17
   0 -11  -6   64.33   12.24
   0 -11   7    3.66    7.21
   0  11   7    2.74    5.61
   0  11  -7   -1.87    6.49
   0  11   7    1.28    6.87
   0 -11  -7    3.17    8.02
   0  11  -7    4.59    7.38
   0  11   7    5.57    5.77
   0  11   8   34.18    9.46
   0 -11  -8   34.06   11.06
   0  11  -8   30.69    9.89
   0  11   8   38.37   10.41
   0  11   8   32.39    9.19
   0  11  -8   41.35   10.09
   0 -11   8   26.81    9.91
   0 -11  -9  348.36   29.45
   0  11  -9  431.99   28.92
   0  11   9  452.76   31.13
   0 -11   9  411.78   32.10
   0  11  -9  381.71   30.84
   0  11   9  443.27   29.60
   0  11   9  465.51   30.26
   0 -11 -10    0.81    8.93
   0  11  10   11.49    8.14
   0  11  10    0.42    8.16
   0  11 -10   -2.21    7.85
   0 -11  10   -4.82    7.81
   0 -11  11  844.58   48.47
   0 -11 -11  819.19   48.98
   0  11 -11  739.53   46.49
   0  11  11  858.57   45.43
   0  11  11  847.31   45.22
   0  11  12   17.58    9.23
   0 -11 -12    3.52   10.98
   0  11 -12   14.77   10.11
   0 -11  12    7.74    7.49
   0 -11 -13  600.83   45.09
   0  11 -13  614.85   45.09
   0  11  13  684.02   44.13
   0 -11  13  635.45   43.62
   0 -11 -14    6.54   11.11
   0 -11  14   21.64   11.92
   0  11 -14    8.06   11.05
   0 -12   0   -2.50    5.35
   0  12   0   -6.15    7.51
   0 -12   0   16.76    7.31
   0  12   0   -3.64    7.50
   0  12   0    7.82    7.06
   0 -12  -1 1447.87   50.84
   0  12  -1 1436.72   55.74
   0  12   1 1384.56   55.21
   0  12   1 1434.60   55.13
   0 -12   1 1531.82   48.46
   0 -12   1 1493.70   51.23
   0  12   1 1580.83   62.54
   0 -12  -1 1493.36   54.97
   0  12  -1 1576.14   63.56
   0 -12   1 1593.30   59.51
   0 -12   2   20.56    6.56
   0  12   2   23.80   10.33
   0 -12  -2   24.14    7.25
   0 -12  -2   25.30    7.67
   0  12   2   31.84    8.86
   0  12  -2   39.01   10.47
   0  12  -2   61.39   12.92
   0 -12  -2   26.75    7.61
   0 -12   2   42.41    8.37
   0 -12   2   22.74    9.45
   0 -12   3  582.12   29.98
   0  12   3  554.56   33.34
   0 -12  -3  517.47   30.51
   0 -12  -3  514.57   28.60
   0 -12  -3  576.60   29.55
   0  12  -3  560.66   33.70
   0 -12   3  530.59   34.17
   0  12   3  506.21   34.12
   0  12  -3  571.62   36.49
   0 -12   3  552.77   29.29
   0  12   4    7.55    6.85
   0  12   4   16.28    8.70
   0 -12   4   23.85    8.79
   0 -12   4    3.85    5.55
   0  12  -4   46.72   12.22
   0 -12   4   19.45    6.30
   0  12  -4    9.30    7.70
   0 -12  -4   13.56    7.04
   0 -12  -4   17.76    5.84
   0  12  -5  470.36   32.68
   0  12  -5  378.05   28.49
   0  12   5  409.30   29.10
   0 -12  -5  405.41   28.60
   0 -12   5  405.52   30.57
   0  12   5  396.53   29.93
   0 -12   6   47.59   12.25
   0  12  -6   48.33   11.02
   0  12   6   60.01   11.95
   0 -12  -6   23.95    9.20
   0  12  -6   56.41   13.17
   0  12   6   36.09   11.02
   0  12  -7 1114.12   52.61
   0  12   7 1150.03   51.94
   0  12   7 1078.32   50.22
   0 -12  -7 1140.68   52.21
   0 -12   7 1089.20   53.83
   0  12  -7 1203.04   53.17
   0  12  -8   47.48   13.04
   0 -12  -8   19.09    9.33
   0 -12   8   28.53   11.85
   0  12  -8   33.52   10.38
   0  12   8   10.84    7.85
   0  12   8   10.96    6.64
   0  12   9  476.30   33.87
   0 -12  -9  442.27   34.00
   0 -12   9  463.68   35.79
   0  12  -9  469.11   31.98
   0  12  -9  433.00   34.09
   0  12   9  455.70   31.70
   0  12 -10    8.71    8.33
   0 -12  10   -0.75    9.00
   0  12  10    4.87    6.58
   0 -12 -10    2.33    9.88
   0  12 -11   86.85   17.14
   0  12  11   88.65   15.68
   0 -12 -11   74.82   17.59
   0 -12  11   69.45   15.24
   0  12 -12    1.41    9.07
   0 -12  12   22.53   10.99
   0 -12 -12    4.47    9.64
   0 -12 -13  205.79   27.75
   0 -12  13  267.12   29.55
   0  12 -13  230.36   28.78
   0 -13   0    3.17    5.43
   0  13   0   -5.78   10.62
   0  13   0    4.37    6.84
   0  13   0    4.45    6.13
   0 -13   0    5.27    5.27
   0 -13   0    3.68    6.01
   0 -13  -1   45.51    9.69
   0 -13  -1   53.05   10.32
   0  13   1   53.24   13.47
   0 -13  -1   44.01    9.98
   0  13  -1   43.48   11.81
   0 -13   1   41.01    9.72
   0 -13   1   37.57   10.47
   0  13  -1   29.47    8.52
   0  13   1   48.98   11.76
   0 -13  -2   41.53    9.78
   0  13  -2   42.06   10.61
   0 -13   2   33.48    9.26
   0 -13   2   30.68    8.10
   0  13   2   49.79   11.95
   0 -13  -2   43.45   10.37
   0  13  -2   38.50   12.35
   0  13   2   12.12    8.81
   0 -13  -2   28.97    8.05
   0  13   3  796.07   42.40
   0  13  -3  793.43   42.64
   0 -13   3  823.88   37.98
   0  13  -3  747.27   44.84
   0 -13   3  768.06   43.54
   0 -13  -3  830.55   37.89
   0 -13   3  821.96   37.71
   0  13   3  801.66   46.10
   0 -13  -3  825.55   40.98
   0 -13  -4  269.01   23.57
   0  13  -4  270.49   27.01
   0 -13   4  232.00   19.90
   0  13   4  263.86   24.50
   0  13  -4  212.61   22.33
   0 -13   4  237.33   24.15
   0 -13  -4  242.83   19.82
   0  13   4  255.63   26.12
   0 -13  -5  712.45   39.64
   0 -13   5  650.98   41.67
   0  13   5  712.79   42.62
   0  13   5  755.40   41.86
   0  13  -5  770.56   44.55
   0  13  -5  719.56   41.54
   0 -13  -6   28.59   10.14
   0  13  -6   27.42    9.98
   0  13   6   40.96   11.15
   0  13  -6   38.92   11.94
   0  13   6   29.34   10.61
   0 -13   6   28.52   11.12
   0  13   7   -3.70    9.04
   0 -13   7   -4.41    8.85
   0  13  -7   -1.15    7.97
   0 -13  -7    2.72    8.01
   0  13  -7    2.64    7.31
   0  13   7    6.77    7.49
   0  13   8   13.25    7.51
   0 -13   8    8.05    7.99
   0  13  -8    7.47    9.20
   0  13  -8    1.00    8.61
   0 -13  -8   10.06    9.04
   0  13   8   18.18    9.10
   0  13  -9  256.10   27.43
   0  13   9  268.81   25.67
   0 -13   9  267.97   28.25
   0  13   9  224.56   24.29
   0  13  -9  261.45   25.09
   0 -13  -9  234.80   25.90
   0 -13  10   -4.28    8.52
   0  13 -10    8.49    8.54
   0 -13 -10   -0.72    9.03
   0  13  10  -19.62    9.47
   0 -13 -11  872.29   53.23
   0  13 -11  769.29   49.92
   0 -13  11  811.91   50.99
   0 -13  12   71.85   16.70
   0 -14   0   19.77    7.33
   0 -14   0    8.27    5.74
   0  14   0    7.31    6.74
   0  14   0    2.62    9.26
   0 -14   0   13.06    7.03
   0  14   1  481.11   34.40
   0 -14  -1  496.39   32.84
   0 -14  -1  555.27   32.58
   0 -14   1  549.60   31.60
   0  14  -1  536.27   40.38
   0  14   1  500.89   38.76
   0  14  -1  504.39   34.54
   0 -14  -1  590.24   33.96
   0 -14  -1  509.13   31.63
   0 -14   1  472.13   34.18
   0 -14   1  524.86   32.83
   0 -14  -2   10.68    6.39
   0 -14   2    8.49    6.82
   0  14   2   -0.70    7.72
   0 -14  -2    2.96    6.39
   0  14  -2    6.32    7.09
   0  14  -2    6.56    9.18
   0 -14   2    3.48    6.62
   0  14   2   11.07   10.14
   0  14   3  159.44   21.44
   0  14  -3  150.08   21.76
   0 -14  -3  203.54   21.02
   0 -14   3  151.10   20.60
   0  14  -3  138.81   19.04
   0 -14  -3  173.13   18.05
   0  14   3  159.03   20.45
   0 -14  -4   30.74    9.47
   0  14   4   28.54   10.30
   0 -14   4   24.03    9.91
   0  14   4   39.81   11.64
   0  14  -4   17.70   10.13
   0  14  -4   42.21   11.91
   0  14  -5  319.96   28.85
   0  14   5  310.34   28.41
   0  14   5  322.49   30.18
   0  14  -5  336.81   31.31
   0 -14  -5  321.37   28.03
   0 -14   5  336.48   30.88
   0  14  -6  120.02   19.29
   0 -14  -6  106.99   16.99
   0  14   6  113.19   18.04
   0  14  -6  115.23   18.68
   0  14   6  120.33   18.60
   0 -14   6  125.22   20.00
   0  14  -7  810.66   48.01
   0 -14  -7  850.55   47.95
   0  14   7  843.76   48.76
   0 -14   7  847.39   50.69
   0  14  -7  793.95   47.78
   0  14   7  868.26   48.68
   0  14  -8   75.06   15.15
   0  14   8   88.39   16.51
   0  14  -8   65.65   15.75
   0 -14  -8   81.47   16.31
   0  14   8   71.28   14.89
   0 -14   8   94.73   18.72
   0  14   9  390.95   32.84
   0  14   9  432.68   34.77
   0 -14   9  398.95   35.61
   0  14  -9  397.44   34.95
   0 -14  -9  423.40   36.01
   0 -14  10   30.14   12.85
   0  14  10    9.24    6.96
   0 -14 -10   10.53   10.45
   0  14 -10    6.33    8.71
   0  15   0   -5.65   11.90
   0 -15   0    5.64    6.55
   0 -15   0    7.40    6.57
   0 -15   0   -4.21    7.18
   0 -15   0  -15.97    7.21
   0  15  -1   64.51   14.56
   0  15  -1   47.80   14.37
   0 -15  -1   71.01   12.92
   0 -15  -1   54.83   11.64
   0 -15  -1   41.20   10.40
   0 -15   1   41.87   11.45
   0 -15   1   44.26   11.77
   0  15   1   41.85   13.78
   0  15   2  109.54   18.39
   0  15  -2  162.31   23.79
   0 -15   2  100.31   16.34
   0 -15  -2  117.20   16.11
   0  15  -2  130.48   19.55
   0  15   2  134.70   21.09
   0 -15   2  122.98   19.36
   0 -15  -2  114.17   16.28
   0 -15  -2  145.66   18.41
   0 -15   3  600.75   42.10
   0  15   3  624.63   44.62
   0 -15  -3  630.17   38.56
   0  15   3  727.52   44.60
   0  15  -3  708.63   47.76
   0  15  -3  584.47   39.92
   0  15  -4   95.23   16.86
   0  15   4   67.77   16.40
   0  15   4   58.34   14.02
   0 -15  -4   97.56   16.39
   0  15  -4   77.54   17.25
   0 -15   4   93.52   18.05
   0 -15  -5  634.18   40.76
   0  15  -5  602.68   41.49
   0 -15   5  615.56   43.53
   0  15  -5  618.19   44.40
   0  15   5  600.86   43.19
   0  15   5  595.69   40.99
   0  15  -6   58.28   15.00
   0  15   6   88.42   17.90
   0  15  -6  113.65   18.84
   0  15   6  108.04   18.45
   0 -15   6   61.22   15.19
   0 -15  -6  102.38   18.26
   0  15  -7   28.66   11.25
   0  15   7   21.64   11.42
   0 -15  -7   24.82   11.78
   0  15   7   34.41   12.21
   0 -15   7   13.11   10.38
   0  15  -7   10.88   10.04
   0  15  -8   59.63   15.83
   0  15  -8   -0.95   10.06
   0  15   8  -13.16   10.43
   0 -15   8  -21.30   11.15
   0  15   8    9.08   10.01
   0 -15  -8   -0.19    9.44
   0 -15  -9   36.87   14.07
   0  15   9   45.43   13.83
   0  15  10  142.65   21.77
   0  16   0  618.05   47.57
   0 -16   0  589.10   40.10
   0 -16   0  657.62   40.29
   0 -16   1  275.61   26.27
   0  16  -1  254.28   31.19
   0  16  -1  208.81   24.28
   0 -16  -1  261.96   24.64
   0 -16  -1  201.99   22.16
   0  16   1  277.75   32.00
   0 -16   1  262.98   27.74
   0 -16  -2  129.02   17.59
   0  16  -2  116.71   21.64
   0 -16   2  121.79   18.45
   0 -16  -2  110.62   16.51
   0 -16   2   96.74   19.10
   0  16  -2   99.77   17.41
   0  16   2   84.85   18.32
   0  16   3   71.55   16.14
   0 -16  -3   33.97   10.92
   0  16  -3   63.95   17.68
   0 -16   3   26.01   11.07
   0  16   3   29.19   12.61
   0  16  -3   36.56   12.35
   0 -16   3   71.00   16.56
   0 -16  -3   40.35   10.52
   0  16   4    5.90    9.01
   0  16  -4  -19.05   13.76
   0 -16   4   -2.13    9.10
   0  16  -4   -3.59    8.13
   0  16   4   13.17   11.65
   0 -16  -4   -8.00    8.87
   0  16   5  198.59   26.51
   0 -16   5  192.88   25.87
   0 -16  -5  205.72   23.91
   0  16  -5  177.73   25.58
   0  16  -5  180.15   23.94
   0  16   5  207.83   25.94
   0 -16   6   65.83   15.49
   0 -16  -6   79.78   16.06
   0  16  -6   53.55   13.99
   0  16   6   34.69   12.76
   0  16  -6   53.07   14.96
   0  16   6   55.93   15.06
   0  16   7  354.07   34.50
   0  16  -7  420.97   37.37
   0  16   7  300.46   31.51
   0 -16  -7  321.54   32.05
   0  16   8  339.24   33.62
   0 -17   1   44.95   12.39
   0 -17   2  226.66   27.49
   0  17  -2  215.49   26.36
   0 -17   2  281.27   28.10
   0 -17  -3  300.98   28.95
   0 -17   3  286.68   32.30
   0 -17   3  326.15   31.09
   0 -17   4   47.68   14.79
   0 -17   4   73.08   15.74
   0 -17  -4   49.73   13.04
   0 -17  -5  219.99   26.14
   1   0  -2 4942.62   89.55
  -1   0   2 5088.26   88.65
  -1   0   2 5088.58   86.90
   1   0   2 4970.71   86.53
  -1   0  -2 5007.20   86.88
   1   0   2 5106.95   84.76
  -1   0  -2 5129.42   83.54
  -1   0  -3   55.39    5.29
   1   0  -3   62.87    5.59
   1   0  -3   62.84    6.85
  -1   0  -3   56.88    4.67
  -1   0   3   70.14    6.47
   1   0   3   62.85    5.61
   1   0   3   62.83    4.86
  -1   0   3   68.16    6.01
   1   0   4 1594.58   38.40
  -1   0   4 1574.63   39.88
   1   0  -4 1604.50   42.30
  -1   0  -4 1648.89   38.61
   1   0  -4 1564.28   37.97
  -1   0  -4 1682.49   38.16
  -1   0  -5  109.91    9.43
   1   0   5  113.99    9.36
  -1   0   5  113.16    9.89
   1   0  -5  125.30    9.57
   1   0  -5  107.62   10.78
  -1   0  -5  121.52    9.67
   1   0  -6 1157.03   35.30
  -1   0  -6 1154.00   35.91
  -1   0  -6 1145.95   35.99
  -1   0   6 1100.80   36.80
   1   0  -6 1197.89   40.43
   1   0   6 1208.02   36.81
   1   0  -7  112.62   12.82
  -1   0  -7  112.03   11.03
  -1   0  -7  114.41   11.52
   1   0   7  113.30    7.77
   1   0  -7  104.87   10.82
  -1   0   7  101.16   11.30
   1   0   7   93.48   10.33
  -1   0   8  245.10   18.49
   1   0  -8  241.37   17.43
   1   0  -8  214.71   18.33
   1   0   8  257.93   17.92
  -1   0  -8  225.85   16.67
  -1   0  -8  235.44   17.05
   1   0   8  250.98   12.65
   1   0  -9  355.40   22.58
  -1   0   9  372.02   24.11
   1   0  -9  345.99   23.89
   1   0   9  377.62   16.83
  -1   0  -9  338.94   22.00
  -1   0  -9  362.46   21.99
   1   0   9  360.32   22.60
  -1   0  10 2806.42   78.89
   1   0  10 2940.24   62.96
  -1   0 -10 2678.51   73.84
  -1   0 -10 2673.57   74.43
   1   0 -10 2703.23   78.70
   1   0  10 2612.74   74.38
   1   0 -10 2746.89   75.89
  -1   0 -11   26.43    7.76
  -1   0  11   19.99    8.32
   1   0 -11   38.76    9.70
   1   0  11   36.62    6.20
   1   0 -11   27.40    9.04
  -1   0 -11   31.94    9.25
   1   0  11   16.08    7.50
   1   0 -12 1349.24   54.40
  -1   0  12 1402.69   55.69
  -1   0  12 1262.97   52.89
   1   0  12 1325.22   52.01
   1   0 -12 1305.06   51.56
   1   0  12 1282.87   51.51
  -1   0 -12 1283.13   49.65
  -1   0 -12 1232.87   50.09
  -1   0 -13   85.36   14.34
  -1   0  13  101.52   15.64
  -1   0  13   61.88   13.07
   1   0 -13   65.13   12.71
   1   0  13   91.51   14.43
  -1   0 -13   89.45   13.37
   1   0 -13   95.80   14.91
   1   0  13   91.46   14.78
  -1   0  14  338.34   28.60
   1   0 -14  356.28   29.05
   1   0  14  289.91   26.10
  -1   0 -14  333.34   25.63
  -1   0 -14  335.91   27.45
   1   0  14  343.12   27.71
  -1   0  14  308.56   27.74
   1   0 -14  313.93   26.30
  -1   0  15   13.07    8.90
  -1   0 -15    7.29    7.33
   1   0  15   10.63    8.44
   1   0 -15   13.28    9.13
   1   0 -15   14.55    8.40
  -1   0  15   -0.80    7.32
  -1   0 -15    2.79    6.13
   1   0  15    3.11    7.06
  -1   0 -16   68.87   13.96
   1   0 -16  107.49   17.60
  -1   0  16  101.35   18.35
   1   0  16  106.89   17.66
   1   0 -16   92.28   16.62
  -1   0 -16  106.99   17.01
  -1   0  16  123.24   19.04
   1   0 -17   31.53   12.13
  -1   0  17   27.19   12.05
   1   0  17   25.50   11.02
  -1   0 -17   18.54   11.20
  -1   0  17    4.50    8.26
   1   0 -17   16.86    8.66
   1   0  18  881.37   51.67
  -1   0  18  876.95   54.07
  -1   0  18  845.50   52.73
   1   0 -18 1029.55   55.60
   1   0 -18  964.89   53.22
  -1   0 -18  935.34   52.97
   1   0  18  864.61   54.36
  -1   0  19   -8.95    9.23
   1   0  19    2.63    8.35
  -1   1  19  170.41   24.40
   1  -1  19  178.65   24.96
   1   1 -18   27.41   10.53
   1  -1  18   54.59   14.31
   1   1 -18   31.74   12.34
  -1   1  18   30.52   14.98
  -1   1  18   30.77   11.27
  -1  -1 -18   47.32   14.29
  -1   1  17   36.99   12.04
   1   1 -17   36.10   11.37
  -1  -1 -17   30.03   12.44
  -1   1  17   31.04   11.42
   1  -1  17   45.44   13.74
   1   1 -17   15.09    9.70
  -1   1  16 1147.43   58.77
   1  -1  16 1094.51   55.77
  -1   1  16 1190.75   58.65
   1   1 -16 1197.10   56.37
   1   1 -16 1147.21   56.03
  -1  -1 -16 1143.25   55.18
  -1  -1 -16 1123.81   53.20
   1  -1  16 1158.17   56.59
   1   1 -15   77.84   14.57
  -1  -1 -15   74.29   14.18
   1   1 -15   71.77   13.80
  -1   1  15   50.95   13.36
   1  -1  15   47.57   12.12
  -1  -1 -15   86.33   14.72
  -1   1  15   86.55   16.25
   1  -1  15   67.64   14.86
   1   1 -14  880.22   45.05
  -1   1  14  877.88   47.69
  -1  -1 -14  847.16   43.25
  -1   1  14  848.07   46.17
   1  -1  14  831.95   44.67
  -1  -1 -14  907.21   45.29
   1  -1  14  892.47   45.64
   1   1 -14  907.77   45.75
  -1  -1 -13  168.01   18.85
   1  -1  13  167.33   18.85
  -1  -1 -13  183.17   19.43
   1   1 -13  176.87   19.71
  -1   1  13  161.09   18.98
   1   1 -13  180.90   19.88
  -1   1  13  173.70   20.15
   1  -1  13  154.41   18.57
   1  -1  12   87.60    9.70
  -1  -1 -12   76.26   12.28
  -1   1  12   98.90   15.26
  -1   1  12  109.07   15.15
   1   1 -12  124.84   16.24
   1   1 -12  109.00   14.97
   1  -1  12  101.30   14.91
  -1  -1 -12   91.14   13.94
  -1   1  11  574.52   33.33
  -1  -1 -11  551.80   31.26
   1   1 -11  601.78   33.59
   1   1 -11  581.18   32.17
  -1   1  11  614.87   34.90
  -1  -1 -11  566.74   31.24
   1  -1  11  615.84   25.74
   1  -1  11  521.50   30.37
   1   1 -10  554.01   29.95
  -1  -1 -10  510.74   28.22
  -1   1  10  579.48   31.98
   1  -1  10  535.35   23.06
  -1   1  10  526.18   31.18
  -1  -1 -10  484.71   28.09
   1  -1  10  522.13   28.93
   1   1 -10  543.35   30.77
  -1   1   9  131.76   15.05
   1  -1   9  146.35   11.09
  -1  -1  -9  139.94   14.83
   1   1  -9  142.65   14.70
  -1  -1  -9  133.73   14.08
  -1   1   9  130.15   14.52
   1   1  -9  154.56   15.97
   1  -1   9  117.14   12.90
   1  -1   8 3993.90   79.01
  -1  -1  -8 3770.44   87.35
  -1   1   8 3737.56   90.56
   1   1  -8 3851.28   92.59
   1  -1   8 3775.56   88.33
  -1   1   8 3741.39   90.88
   1   1  -8 3905.68   88.86
  -1  -1  -8 3770.90   89.61
   1   1  -7  197.04   15.65
   1  -1   7  172.07   13.68
  -1   1   7  151.46   13.61
  -1   1   7  124.54   12.28
   1   1  -7  144.69   12.60
  -1  -1  -7  152.91   13.23
   1  -1   7  162.22   10.47
  -1   1   7  140.02    5.58
  -1  -1  -7  157.63   13.02
  -1  -1  -6 2162.64   52.63
   1   1  -6 2084.53   54.57
   1   1  -6 1986.15   51.02
   1  -1   6 2082.68   52.15
  -1   1   6 1997.02   52.79
  -1   1   6 1998.86   37.85
  -1   1   6 1998.99   52.82
  -1  -1  -6 2054.35   51.92
  -1  -1  -5  289.43   14.80
  -1   1   5  276.10   15.34
  -1   1   5  299.53    9.93
  -1  -1  -5  284.44   14.57
   1  -1   5  284.64   14.85
   1   1  -5  278.93   14.56
  -1   1   5  275.28   15.25
   1   1  -5  296.84   16.26
   1  -1   4   48.62    5.64
  -1  -1  -4   47.97    5.44
  -1   1   4   54.87    6.47
   1  -1   4   52.69    5.77
  -1  -1  -4   55.12    6.14
   1   1  -4   51.30    5.81
  -1   1   4   41.35    5.74
   1   1  -4   60.40    6.73
  -1  -1  -3  232.07   10.10
  -1  -1  -3  247.17   10.74
  -1   1   3  242.24    7.40
  -1   1   3  239.53   11.29
   1   1  -3  232.47   11.43
   1  -1   3  261.14   10.85
  -1   1   3  231.58    9.75
   1   1  -3  239.12   10.71
   1  -1   3  244.21   10.89
  -1   1   3  220.78   11.13
  -1   1   2 3418.94   59.29
  -1  -1  -2 3255.23   59.16
   1   1  -2 3245.96   61.07
  -1  -1  -2 3184.81   60.66
  -1   1   2 3238.46   60.22
  -1   1   2 3247.01   60.57
   1  -1   2 3300.31   59.71
   1   1  -2 3288.25   55.25
   1  -1  -2 3003.15   63.08
  -1  -1   2 3185.60   60.19
   1   1   2 3150.72   57.26
  -1   1  -2 3150.74   58.05
   1   1   2 3317.97   54.22
  -1   1  -3  257.16    9.86
   1  -1  -3  267.40   11.23
  -1   1  -3  263.02   11.34
  -1  -1   3  255.91   12.46
  -1  -1   3  249.91   11.90
   1  -1  -3  264.56   14.47
   1   1   3  270.91   11.41
  -1   1  -4   37.22    5.39
   1   1   4   27.20    4.73
  -1  -1   4   28.81    4.68
   1  -1  -4   32.68    6.54
  -1   1  -4   33.92    4.79
  -1  -1   4   29.56    5.17
   1  -1  -4   32.29    4.71
   1  -1  -5  173.50   11.25
  -1  -1   5  170.70   11.36
   1   1   5  171.53   11.70
  -1  -1   5  202.34   13.55
  -1   1  -5  167.49   10.82
   1  -1  -5  196.13   14.74
  -1  -1   5  177.28   11.64
  -1   1  -5  182.62   11.94
  -1  -1   6 2107.04   55.66
   1  -1  -6 2071.67   58.37
  -1   1  -6 2049.11   52.58
   1   1   6 1977.82   52.14
   1  -1  -6 1971.28   50.71
   1   1   6 2136.51   40.67
  -1   1  -6 2123.59   38.78
  -1  -1   6 1930.61   51.76
  -1   1  -6 2089.76   51.09
  -1  -1   6 2121.97   51.85
   1   1   7  151.74   12.80
   1  -1  -7  148.54   12.50
  -1   1  -7  126.87   11.04
   1  -1  -7  130.18   13.83
  -1  -1   7  139.95   12.61
  -1   1  -7  120.42    4.99
  -1  -1   7  134.38   13.03
   1   1   7  149.94    7.81
  -1   1  -7  122.46   11.62
   1   1   8 3720.96   88.21
   1  -1  -8 3994.57   95.78
   1   1   8 4089.47   73.70
  -1   1  -8 3738.61   88.24
   1  -1  -8 3838.74   88.42
  -1   1  -8 3793.62   86.25
  -1  -1   8 3764.03   89.44
  -1  -1   8 3942.99   92.67
   1   1   9  119.36    8.30
  -1  -1   9  127.54   14.45
   1  -1  -9  125.61   15.01
   1  -1  -9  123.21   13.46
  -1   1  -9  108.45   12.45
  -1   1  -9  112.24   11.95
   1   1   9  108.29   12.70
  -1  -1  10  487.94   29.10
  -1   1 -10  571.35   28.21
   1  -1 -10  484.59   29.89
  -1   1 -10  496.05   27.92
   1   1  10  479.01   27.81
   1  -1 -10  511.54   28.44
   1   1  10  502.59   27.62
   1   1  11  498.70   30.02
  -1  -1  11  565.60   32.66
   1  -1 -11  565.98   33.98
   1  -1 -11  571.99   31.42
   1   1  11  561.46   30.77
  -1   1 -11  556.36   31.04
  -1   1 -11  606.56   30.60
  -1   1 -12   82.23   13.56
   1   1  12   97.60   13.97
  -1   1 -12   96.39   12.84
  -1  -1  12   96.50   14.91
   1   1  12   94.23   14.39
   1  -1 -12  106.48   14.87
   1  -1 -12   99.34   14.70
  -1  -1  13  159.85   19.08
  -1   1 -13  166.34   17.11
  -1   1 -13  189.65   19.90
   1  -1 -13  158.14   18.25
   1   1  13  177.19   19.49
   1   1  13  145.25   17.30
   1  -1 -13  158.22   19.06
   1   1  14  804.09   42.39
  -1  -1  14  861.80   46.04
   1  -1 -14  825.33   43.44
   1  -1 -14  821.21   44.93
  -1   1 -14  779.84   42.08
  -1   1 -14  772.61   39.14
   1   1  14  774.24   43.15
  -1  -1  14  852.41   45.64
  -1  -1  15   98.72   17.23
  -1  -1  15   74.48   15.05
  -1   1 -15   57.65   13.48
   1  -1 -15   81.40   15.53
  -1   1 -15   88.65   14.11
   1  -1 -15   77.17   15.54
   1   1  15   67.21   13.65
  -1  -1  16 1084.37   56.31
  -1  -1  16 1181.17   58.67
  -1   1 -16 1153.46   55.87
   1   1  16 1285.81   62.48
   1  -1 -16 1205.22   58.19
   1  -1 -16 1116.71   54.92
   1   1  16 1143.02   55.08
   1   1  17   38.66   13.73
   1  -1 -17   39.18   12.84
   1  -1 -17   54.31   13.88
  -1  -1  17   28.14   12.11
  -1   1 -17   24.84   11.05
  -1  -1  17   45.91   13.43
   1   1  17   40.72   11.47
   1  -1 -18   55.41   13.77
  -1  -1  18   34.28   13.68
   1   1  18   43.85   14.06
  -1   1 -18   41.01   12.99
   1  -1 -18   34.19   12.64
   1   1  18   40.18   12.61
  -1  -1  18   49.93   14.63
   1  -1 -19  197.33   24.98
  -1   2  19   35.06   12.68
   1  -2  19   42.37   12.75
  -1  -2 -18  757.37   47.22
   1   2 -18  715.98   46.58
  -1   2  18  714.65   47.35
  -1   2  18  696.54   48.66
   1  -2  18  708.03   47.19
   1  -2  17   35.72   12.37
  -1   2  17   28.41   12.44
  -1  -2 -17   43.63   12.79
   1   2 -17   52.46   14.38
  -1  -2 -17   62.02   13.36
   1   2 -17   55.96   13.27
  -1   2  17   44.43   13.05
   1   2 -16  194.29   22.35
   1  -2  16  196.88   24.07
  -1   2  16  229.43   25.34
  -1  -2 -16  234.65   24.66
  -1  -2 -16  236.69   24.97
   1  -2  16  272.55   27.27
  -1   2  16  240.68   27.76
   1   2 -16  206.69   23.73
   1  -2  15   77.10   15.46
  -1  -2 -15   62.87   13.39
  -1   2  15   49.58   13.11
   1  -2  15   99.24   16.28
  -1  -2 -15   68.85   13.72
  -1   2  15   64.95   14.24
   1   2 -15   48.50   11.80
   1   2 -15   53.11   13.19
  -1  -2 -14  224.17   22.88
   1   2 -14  291.68   25.45
   1   2 -14  278.01   25.37
   1  -2  14  277.05   25.32
  -1  -2 -14  276.75   24.94
  -1   2  14  295.29   27.58
  -1   2  14  257.42   25.29
   1  -2  14  285.19   25.96
  -1   2  13  151.60   19.75
   1   2 -13  130.53   17.01
  -1   2  13  144.45   18.63
   1   2 -13  124.30   16.79
  -1  -2 -13  129.90   17.19
  -1  -2 -13  128.60   16.78
   1  -2  13  117.02   16.07
   1  -2  12 1643.56   50.13
  -1   2  12 1663.16   63.63
   1  -2  12 1557.94   57.83
  -1  -2 -12 1503.25   56.13
   1   2 -12 1585.64   59.18
   1   2 -12 1641.30   59.25
  -1  -2 -12 1568.77   59.40
  -1   2  12 1669.47   62.29
   1   2 -11   76.89   12.55
   1  -2  11   90.01   13.03
  -1   2  11   77.05   13.38
  -1  -2 -11   76.97   11.98
   1   2 -11   99.66   13.60
  -1   2  11   70.21    9.57
   1  -2  11   73.08    9.24
  -1   2  11   67.62   13.08
  -1  -2 -11   74.88   12.45
  -1  -2 -10 1786.76   56.65
  -1   2  10 1741.45   61.00
  -1   2  10 1718.82   59.67
   1  -2  10 1826.78   50.44
   1   2 -10 1831.16   58.79
  -1   2  10 1841.42   46.76
   1   2 -10 1756.93   59.02
   1  -2  10 1697.59   56.52
  -1   2  10 1709.66   51.48
  -1  -2 -10 1705.87   58.72
   1  -2   9  371.35   23.08
  -1   2   9  353.76   19.55
   1   2  -9  435.79   24.84
   1   2  -9  400.79   24.68
  -1   2   9  380.61   24.42
  -1   2   9  415.26   25.94
  -1   2   9  336.36   10.05
   1  -2   9  419.61   20.39
  -1  -2  -9  368.99   22.38
  -1   2   9  433.48   18.77
  -1  -2  -9  427.67   25.68
  -1   2   8  164.10   15.38
   1   2  -8  193.32   15.71
  -1   2   8  172.70   11.17
   1  -2   8  169.40   12.32
  -1   2   8  171.65   12.45
   1  -2   8  151.71   14.13
   1   2  -8  188.75   15.65
  -1   2   8  168.38    7.21
  -1  -2  -8  184.65   15.78
  -1  -2  -8  169.35   14.42
  -1   2   8  153.20   14.54
   1   2  -7  343.01   19.82
  -1   2   7  354.92   15.36
  -1  -2  -7  355.65   19.93
  -1  -2  -7  328.61   18.85
  -1   2   7  345.69   20.44
   1   2  -7  381.90   20.29
   1  -2   7  386.05   20.48
  -1   2   7  339.75   11.53
  -1   2   7  363.10   20.51
  -1   2   7  352.31   16.61
   1   2  -6 1540.88   42.99
  -1  -2  -6 1551.12   43.16
   1  -2   6 1571.51   43.38
  -1   2   6 1566.21   44.20
  -1   2   6 1528.82   32.97
  -1   2   6 1597.94   45.42
   1   2  -6 1587.43   44.23
  -1   2   6 1550.66   36.82
  -1  -2  -6 1556.44   43.37
  -1   2   6 1642.18   38.51
  -1   2   5  358.64   13.47
  -1   2   5  356.21   17.07
  -1  -2  -5  340.70   16.30
  -1   2   5  341.84   12.36
   1  -2   5  325.74   16.16
  -1   2   5  339.22   17.17
  -1  -2  -5  340.66   16.25
   1  -2   5  339.70   16.26
  -1   2   5  353.68   13.39
   1   2  -5  360.19   17.10
   1   2  -5  338.95   16.21
  -1   2   4 4512.64   78.28
  -1   2   4 4337.84   86.21
  -1   2   4 4443.69   80.10
  -1   2   4 4577.00   85.96
  -1  -2  -4 4502.85   84.66
   1   2  -4 4415.09   85.45
   1   2  -4 4512.31   84.57
  -1   2   4 4386.16   80.00
  -1  -2  -4 4479.23   84.10
   1  -2   4 4551.49   85.15
  -1  -2  -4 4381.30   84.45
   1  -2   4 4447.78   84.74
   1   2  -3  575.59   19.29
  -1   2   3  602.63   19.80
  -1  -2  -3  595.36   19.05
  -1   2   3  634.79   18.63
   1  -2   3  654.93   19.77
   1  -2   3  614.60   19.12
   1   2  -3  607.61   18.62
  -1  -2  -3  665.65   18.90
  -1   2   3  653.74   15.84
  -1   2   2 2737.57   54.03
  -1   2   2 2726.91   53.49
  -1  -2  -2 2725.54   53.12
   1   2  -2 2763.15   50.28
   1   2  -2 2697.32   53.29
  -1  -2  -2 2724.45   51.01
  -1   2   2 2817.26   48.99
   1  -2   2 2749.28   52.35
   1   2  -2 2727.21   53.23
   1   2  -1  838.07   19.97
  -1  -2  -1  900.90   19.32
   1  -2   1  907.68   20.98
  -1   2   1  890.52   19.60
   1   2  -1  865.05   21.35
  -1   2   1  859.36   23.53
  -1  -2  -1  822.14   21.54
  -1   2   1  834.53   21.28
   1  -2   1  875.82   21.56
   1  -2   0   12.10    1.80
  -1  -2   0   13.92    2.43
   1   2   0    7.05    1.63
  -1   2   0    9.17    2.32
   1   2   0   11.57    2.59
  -1   2   0   11.03    3.19
  -1  -2   0   12.77    2.67
  -1   2   0   10.94    1.87
  -1  -2   0    6.60    1.76
   1   2   0   12.53    2.61
   1   2   1  874.84   17.05
  -1  -2   1  828.48   22.17
   1   2   1  860.07   21.25
  -1   2  -1  878.16   20.82
   1   2   1  843.51   22.19
  -1   2  -1  826.72   18.60
  -1   2  -1  844.76   23.53
   1  -2  -1  863.36   21.84
   1   2   1  822.60   18.65
   1   2   2 3027.45   54.35
   1   2   2 2929.50   59.54
  -1   2  -2 2883.00   54.36
  -1  -2   2 2800.11   58.27
  -1   2  -2 3117.87   58.43
   1  -2  -2 2956.51   60.08
  -1   2  -3  502.11   12.35
  -1   2  -3  499.15   16.67
  -1   2  -3  521.04   16.56
   1   2   3  497.47   16.78
   1  -2  -3  518.84   20.63
  -1  -2   3  475.00   18.33
   1  -2  -3  490.07   15.67
   1   2   3  505.06   13.82
  -1  -2   3  506.51   16.28
   1  -2  -4 4616.64   94.72
   1   2   4 4507.59   87.09
  -1   2  -4 4619.34   80.51
   1  -2  -4 4550.35   85.42
  -1  -2   4 4616.51   89.77
  -1  -2   4 4348.46   85.76
  -1   2  -4 4761.02   82.58
  -1   2  -4 4607.05   87.06
   1   2   5  376.07   17.55
  -1   2  -5  378.50   17.62
   1  -2  -5  407.35   21.32
  -1  -2   5  398.09   18.48
  -1   2  -5  381.55   14.99
  -1   2  -5  386.43   13.33
   1  -2  -5  391.92   16.97
   1   2   5  374.05   16.03
  -1  -2   5  359.10   16.98
  -1   2  -6 1620.15   44.79
  -1   2  -6 1672.33   33.98
   1  -2  -6 1477.32   42.07
  -1  -2   6 1593.31   44.21
   1   2   6 1637.27   42.72
  -1   2  -6 1604.09   40.62
  -1  -2   6 1651.27   45.06
   1  -2  -6 1624.10   49.98
   1   2   6 1540.66   44.02
   1  -2  -7  345.29   22.67
   1   2   7  378.50   20.57
  -1  -2   7  406.50   21.10
   1   2   7  389.08   19.59
  -1  -2   7  386.97   20.04
  -1   2  -7  375.05   20.45
   1  -2  -7  335.66   18.74
  -1   2  -7  367.01   11.87
  -1   2  -7  376.70   18.53
  -1  -2   8  171.62   15.82
  -1  -2   8  184.89   14.25
   1   2   8  169.13   14.59
   1  -2  -8  178.05   17.08
   1   2   8  172.97   13.94
  -1   2  -8  163.69    6.93
  -1   2  -8  165.56   14.56
  -1   2  -8  151.17   12.76
  -1  -2   8  163.75   14.24
   1  -2  -8  166.29   14.01
  -1  -2   9  550.00   29.47
  -1  -2   9  503.66   25.11
  -1  -2   9  532.09   27.47
   1   2   9  526.36   26.32
   1   2   9  525.16   27.51
   1  -2  -9  515.36   30.33
  -1   2  -9  462.72   25.85
  -1   2  -9  506.15   25.09
   1  -2  -9  520.57   27.00
   1  -2 -10 1818.05   58.37
  -1  -2  10 1909.65   59.80
  -1   2 -10 1846.95   55.49
  -1  -2  10 1904.66   62.21
   1  -2 -10 1929.76   64.93
   1   2  10 1887.01   57.77
  -1   2 -10 1889.56   59.41
   1   2  10 1841.74   59.43
   1   2  11   48.08    9.89
   1  -2 -11   83.56   12.81
  -1   2 -11   63.60   11.77
  -1   2 -11   75.31   11.12
  -1  -2  11   69.90   12.35
   1   2  11   69.30   10.81
   1  -2 -11   81.16   13.92
  -1  -2  12 1544.06   59.63
   1  -2 -12 1647.97   58.66
   1  -2 -12 1568.76   61.70
   1   2  12 1673.05   57.86
   1   2  12 1543.98   58.38
  -1   2 -12 1511.87   56.90
  -1   2 -12 1614.18   54.35
  -1  -2  13   88.23   14.70
   1   2  13  123.51   16.56
  -1   2 -13   98.52   14.78
  -1   2 -13  127.21   14.80
   1  -2 -13  112.95   17.27
   1   2  13   94.13   14.12
   1  -2 -13   88.40   14.26
   1   2  14  222.06   21.92
   1  -2 -14  230.09   24.49
  -1  -2  14  286.27   26.52
  -1   2 -14  245.12   23.76
  -1   2 -14  253.71   21.47
   1  -2 -14  243.92   23.42
  -1   2 -15   55.45   13.31
   1  -2 -15   26.49   10.29
  -1  -2  15   43.19   12.52
   1   2  15   36.47   12.34
   1   2  15   28.59    9.48
   1  -2 -15   53.02   11.80
  -1  -2  15   33.73   10.74
  -1  -2  16  224.01   25.11
   1   2  16  204.42   22.41
   1  -2 -16  210.72   24.56
  -1  -2  16  192.91   23.86
   1  -2 -16  238.76   25.05
  -1   2 -16  243.38   25.39
   1   2  16  218.63   25.82
   1   2  17   64.31   15.88
   1  -2 -17   56.56   13.47
  -1  -2  17   74.21   15.79
   1  -2 -17   67.37   14.56
  -1  -2  17   42.39   12.27
  -1   2 -17   82.58   16.53
  -1  -2  18  717.01   48.43
  -1  -2  18  795.61   50.48
   1   2  18  733.21   50.33
   1  -2 -18  731.96   46.94
   1  -2 -18  762.77   48.73
  -1   2 -18  756.72   48.10
   1  -2 -19   23.15   12.17
  -1  -3 -18  160.78   22.97
  -1  -3 -18  137.81   20.41
  -1   3  18  147.74   23.88
   1   3 -18  144.64   22.46
   1  -3  18  143.74   21.91
  -1   3  17  104.65   20.11
  -1   3  17  108.51   18.29
  -1  -3 -17  118.40   19.13
   1   3 -17   87.38   17.90
   1  -3  17   93.85   17.68
   1  -3  17  114.54   19.79
  -1  -3 -17   96.14   17.46
   1   3 -16  726.56   42.78
  -1   3  16  894.04   49.60
  -1  -3 -16  834.72   47.41
  -1   3  16  854.03   51.70
   1  -3  16  808.76   47.66
  -1  -3 -16  784.34   45.16
   1  -3  16  839.75   48.16
   1   3 -16  753.25   45.31
   1  -3  15  288.19   27.68
   1   3 -15  310.28   27.91
   1   3 -15  303.05   26.52
  -1  -3 -15  275.10   25.69
  -1   3  15  282.78   28.88
   1  -3  15  262.50   26.05
  -1  -3 -15  281.02   26.81
  -1   3  15  280.61   27.03
  -1   3  14 1497.92   62.46
   1  -3  14 1497.32   60.87
   1   3 -14 1526.46   61.48
  -1   3  14 1417.07   63.86
  -1  -3 -14 1448.73   61.53
   1   3 -14 1465.93   59.45
  -1  -3 -14 1530.47   59.98
  -1   3  13  265.51   26.09
  -1  -3 -13  254.62   22.75
   1  -3  13  238.90   22.82
   1   3 -13  276.48   24.20
   1   3 -13  288.39   24.36
  -1   3  13  259.94   24.35
   1  -3  13  286.33   20.77
  -1  -3 -13  205.14   21.88
   1   3 -12  230.10   21.11
   1  -3  12  233.06   21.34
  -1   3  12  224.38   23.05
  -1  -3 -12  222.66   21.69
   1  -3  12  223.45   17.75
  -1   3  12  233.01   22.52
   1   3 -12  254.97   22.43
  -1  -3 -12  251.94   21.47
  -1  -3 -11  235.67   21.74
   1  -3  11  301.63   19.77
   1  -3  11  281.11   22.03
  -1   3  11  307.15   24.09
  -1   3  11  257.30   18.07
   1   3 -11  258.92   21.81
   1   3 -11  287.62   22.68
  -1   3  11  223.55   21.91
  -1  -3 -11  247.43   20.50
   1  -3  10  553.47   29.98
  -1   3  10  543.70   32.11
  -1   3  10  504.90   29.65
   1   3 -10  565.36   30.56
  -1  -3 -10  540.18   28.69
   1   3 -10  556.46   30.33
  -1  -3 -10  532.30   31.11
  -1   3  10  576.30   26.06
   1  -3  10  563.63   26.57
   1  -3   9  373.24   20.64
  -1   3   9  388.83   16.64
  -1  -3  -9  356.53   23.80
   1  -3   9  354.83   22.65
  -1   3   9  400.04   25.65
  -1   3   9  327.48   22.25
  -1   3   9  385.07   13.37
  -1   3   9  374.01   19.43
  -1  -3  -9  350.89   21.90
   1   3  -9  378.95   23.36
   1   3  -9  384.65   23.59
  -1   3   8 2086.11   51.19
  -1   3   8 2058.42   45.81
  -1  -3  -8 1937.21   55.41
   1   3  -8 2008.12   57.14
   1  -3   8 1996.08   57.28
  -1   3   8 1917.88   56.56
  -1  -3  -8 2023.76   58.39
  -1   3   8 1967.52   59.33
   1   3  -8 1995.47   56.85
  -1   3   8 2022.18   42.42
  -1  -3  -7  600.22   25.95
  -1   3   7  621.44   26.91
  -1   3   7  641.64   28.72
  -1  -3  -7  647.62   27.59
  -1   3   7  622.84   19.26
  -1   3   7  636.80   22.75
   1  -3   7  641.71   27.03
   1   3  -7  590.47   26.18
   1   3  -7  665.13   27.49
  -1   3   6 2395.97   51.25
  -1   3   6 2389.95   59.89
   1   3  -6 2299.20   56.84
  -1   3   6 2269.88   56.66
  -1   3   6 2298.97   48.73
  -1  -3  -6 2405.40   57.30
   1  -3   6 2356.82   58.32
  -1  -3  -6 2354.05   58.10
   1  -3   6 2375.49   57.44
   1   3  -6 2419.00   57.58
  -1   3   5  438.70   18.80
   1  -3   5  439.78   19.56
  -1   3   5  440.08   20.13
  -1   3   5  434.00   15.69
  -1  -3  -5  420.81   19.02
   1   3  -5  419.47   18.58
  -1  -3  -5  438.79   18.00
  -1   3   5  420.57   15.78
   1  -3   5  466.38   19.23
   1   3  -5  434.71   18.53
  -1  -3  -5  450.85   18.78
  -1   3   4   85.79    6.25
  -1   3   4   82.44    6.80
   1   3  -4   82.69    7.70
   1  -3   4   93.64    8.18
  -1  -3  -4   94.84    7.78
   1   3  -4   93.53    7.74
   1  -3   4   80.61    7.39
  -1   3   4  105.99    9.08
  -1  -3  -4   89.35    8.05
  -1  -3  -4   84.47    7.26
  -1   3   3  639.68   17.96
  -1  -3  -3  649.23   18.85
  -1  -3  -3  621.19   19.92
  -1   3   3  617.02   20.84
   1   3  -3  628.14   20.69
   1  -3   3  637.06   19.81
   1  -3   3  605.44   20.34
   1   3  -3  628.62   18.96
  -1   3   3  610.88   20.25
  -1  -3  -2 1710.13   32.72
   1  -3   2 1681.75   37.97
  -1  -3  -2 1635.26   37.40
  -1   3   2 1628.72   39.01
   1  -3   2 1722.70   36.47
   1   3  -2 1638.89   37.40
  -1   3   2 1661.85   37.74
  -1   3   2 1696.03   35.25
   1   3  -2 1753.30   40.08
  -1  -3  -2 1661.37   34.07
   1   3  -2 1655.67   36.15
  -1  -3  -1 1113.22   25.45
   1  -3   1 1087.98   27.46
  -1  -3  -1 1100.26   27.35
   1   3  -1 1128.94   30.13
  -1   3   1 1069.20   29.53
  -1   3   1 1113.12   26.26
   1  -3   1 1152.82   26.21
   1   3  -1 1094.12   26.96
   1   3  -1 1109.85   26.77
  -1  -3  -1 1159.03   23.40
  -1   3   1 1100.32   27.65
   1   3  -1 1116.34   26.85
  -1   3   0 2686.55   44.80
   1   3   0 2607.15   50.99
   1  -3   0 2506.82   49.31
  -1   3   0 2501.92   54.24
   1   3   0 2621.60   49.60
   1  -3   0 2581.76   47.73
  -1  -3   0 2518.08   50.85
   1   3   0 2456.65   53.61
  -1  -3   0 2663.49   46.29
   1   3   0 2488.02   50.85
  -1   3   0 2542.75   51.45
  -1  -3   0 2520.44   51.04
  -1  -3   1  792.90   23.22
   1  -3  -1  788.89   21.39
   1   3   1  788.88   16.61
  -1   3  -1  791.19   17.74
   1   3   1  771.43   22.34
   1   3   1  816.76   20.74
  -1   3  -1  797.24   24.35
  -1   3  -1  787.42   21.88
   1   3   1  723.20   23.12
   1   3   1  814.31   21.79
  -1   3  -2 1535.94   36.82
  -1   3  -2 1506.77   34.97
   1   3   2 1468.79   30.08
   1   3   2 1441.19   33.88
  -1   3  -2 1458.74   31.28
   1   3   2 1487.03   36.42
   1  -3  -2 1505.21   36.09
   1   3   2 1474.01   31.10
   1   3   2 1409.08   35.33
  -1  -3   2 1473.67   37.08
  -1  -3   2 1454.69   29.97
  -1   3  -3  692.20   20.92
  -1  -3   3  688.26   20.19
   1   3   3  721.11   15.73
   1   3   3  711.67   20.49
   1   3   3  758.36   24.78
   1  -3  -3  734.33   15.77
   1  -3  -3  716.06   24.69
   1  -3  -3  711.30   19.62
  -1  -3   3  719.61   24.77
  -1   3  -3  776.03   23.14
   1   3   3  691.53   21.23
  -1   3  -4  137.20    6.76
   1  -3  -4  135.21   11.34
   1   3   4  132.75    9.26
   1  -3  -4  152.88    6.16
  -1   3  -4  134.70    9.42
  -1  -3   4  142.46   10.91
   1   3   4  130.66   10.78
   1   3   4  125.14    6.78
  -1  -3   4  136.49    9.06
  -1   3  -4  139.20    8.94
   1  -3  -4  140.06    8.86
  -1  -3   5  330.85   17.64
   1   3   5  373.16   19.23
  -1   3  -5  341.37   16.96
  -1   3  -5  377.80   14.64
  -1   3  -5  352.27   13.24
   1   3   5  341.91   13.98
   1  -3  -5  353.20   15.98
  -1  -3   5  344.74   16.77
   1   3   5  351.21   17.13
   1  -3  -5  358.85   20.23
  -1  -3   6 2391.00   57.65
   1   3   6 2458.22   61.96
  -1  -3   6 2284.74   58.32
   1   3   6 2305.50   57.71
   1   3   6 2279.09   52.62
   1  -3  -6 2264.31   63.27
  -1   3  -6 2343.05   48.42
   1  -3  -6 2213.15   54.64
  -1   3  -6 2339.46   50.38
  -1   3  -6 2300.75   57.17
  -1  -3   7  815.71   31.14
  -1   3  -7  798.45   26.39
   1   3   7  847.09   32.28
  -1  -3   7  775.52   30.68
  -1   3  -7  812.59   22.43
   1  -3  -7  770.93   34.81
   1   3   7  768.89   28.09
  -1   3  -7  737.76   30.03
   1  -3  -7  788.31   29.49
  -1   3  -8 1983.27   57.31
  -1  -3   8 2017.52   56.95
  -1   3  -8 2094.23   52.50
   1   3   8 2093.80   55.94
  -1  -3   8 2179.53   58.95
   1   3   8 2004.93   58.39
  -1   3  -8 2105.14   42.97
   1  -3  -8 1964.80   62.96
   1  -3  -8 1995.29   56.15
  -1   3  -9  351.24   12.34
  -1   3  -9  328.47   21.69
  -1   3  -9  341.87   19.57
   1  -3  -9  356.99   25.50
  -1  -3   9  346.75   21.95
   1   3   9  337.19   22.22
   1  -3  -9  333.15   21.23
  -1  -3   9  330.51   20.88
   1   3   9  329.75   20.35
  -1  -3  10  548.97   29.83
  -1  -3  10  548.68   28.48
  -1   3 -10  550.84   29.93
   1  -3 -10  592.72   30.70
   1  -3 -10  561.33   33.27
   1   3  10  561.27   30.75
   1   3  10  618.11   29.93
  -1  -3  10  582.12   32.33
  -1   3 -10  586.09   27.62
   1  -3 -11  314.00   25.86
   1   3  11  301.36   23.33
  -1  -3  11  274.33   20.49
  -1  -3  11  298.23   24.14
  -1  -3  11  291.66   22.29
  -1   3 -11  307.59   20.69
  -1   3 -11  285.31   22.34
   1  -3 -11  290.39   22.27
   1   3  11  309.38   22.02
   1   3  12  243.85   20.48
   1   3  12  235.48   23.06
  -1  -3  12  200.94   20.70
   1  -3 -12  237.26   23.40
  -1   3 -12  196.83   19.78
  -1   3 -12  261.88   19.83
   1  -3 -12  247.22   21.52
   1  -3 -13  226.57   23.95
  -1   3 -13  172.72   19.37
  -1   3 -13  225.90   19.01
   1  -3 -13  165.84   18.73
   1   3  13  192.06   21.80
   1   3  13  193.10   19.17
  -1  -3  13  176.84   20.51
   1   3  13  194.41   19.97
   1   3  14 1392.62   62.09
   1  -3 -14 1292.53   55.26
   1  -3 -14 1343.19   60.37
   1   3  14 1175.48   52.92
  -1  -3  14 1431.32   61.18
   1   3  14 1384.87   55.33
  -1   3 -14 1316.81   56.54
   1  -3 -15  299.92   29.02
  -1   3 -15  280.48   26.32
   1  -3 -15  286.31   26.29
  -1  -3  15  305.40   28.72
   1   3  15  306.45   25.96
   1   3  15  297.06   29.05
   1   3  16  876.12   51.58
   1  -3 -16  843.00   46.59
   1  -3 -16  741.37   46.75
  -1  -3  16  848.16   49.54
  -1   3 -16  777.48   45.99
  -1  -3  16  814.14   47.93
   1  -3 -17  141.16   21.01
  -1  -3  17  120.40   19.30
  -1   3 -17  136.74   20.87
  -1  -3  17  106.85   18.97
   1  -3 -17   95.79   18.25
   1   3  17   81.09   18.46
  -1  -3  18  182.26   24.76
   1  -3 -18  179.35   23.72
  -1  -3  18  115.01   20.36
   1   3  18  149.20   23.32
   1  -3 -18  128.48   21.41
  -1   3 -18  139.22   21.43
  -1  -4 -18  353.86   32.38
   1  -4  18  346.17   33.62
  -1  -4 -18  315.81   31.49
   1   4 -18  311.37   31.45
   1  -4  17  200.23   24.26
   1  -4  17  209.94   25.54
  -1  -4 -17  185.61   23.83
  -1   4  17  187.04   25.88
   1   4 -17  233.10   26.26
  -1  -4 -17  189.46   23.41
  -1   4  16  142.49   22.22
   1   4 -16  191.70   22.84
   1  -4  16  138.43   20.76
  -1  -4 -16  162.45   22.06
  -1   4  16  159.12   20.93
   1  -4  16  176.84   22.87
  -1  -4 -16  167.92   20.90
  -1   4  15  140.41   22.14
   1   4 -15  132.49   19.12
  -1  -4 -15  122.75   17.65
  -1   4  15  134.92   19.03
   1  -4  15  116.01   18.11
   1   4 -15  116.11   16.86
  -1  -4 -15  102.64   17.65
  -1   4  14  145.10   19.11
  -1  -4 -14  164.70   21.08
   1  -4  14  129.00   18.33
  -1  -4 -14  146.13   18.77
   1   4 -14  168.37   20.20
   1  -4  14  145.33   16.00
  -1   4  14  173.44   22.92
   1   4 -14  151.94   18.58
  -1   4  13  328.22   26.91
   1  -4  13  363.60   24.36
   1   4 -13  384.93   27.99
  -1  -4 -13  323.45   27.68
   1   4 -13  367.04   28.14
  -1  -4 -13  372.96   27.18
  -1   4  13  310.20   28.74
   1  -4  13  362.98   27.70
   1  -4  12 1128.83   43.87
   1  -4  12 1073.65   47.33
  -1   4  12 1163.26   49.84
  -1  -4 -12 1125.90   47.05
  -1   4  12 1114.45   52.56
  -1  -4 -12 1064.09   50.11
   1   4 -12 1146.44   49.47
   1   4 -12 1207.37   49.60
  -1  -4 -11  792.30   37.26
  -1  -4 -11  801.94   41.16
  -1   4  11  789.45   38.53
   1  -4  11  805.47   38.63
  -1   4  11  771.23   41.09
   1   4 -11  794.61   39.05
   1   4 -11  850.75   39.15
   1  -4  11  859.55   36.34
  -1   4  11  869.71   34.16
  -1   4  10  496.87   23.86
  -1   4  10  501.55   28.29
   1   4 -10  489.84   27.58
   1  -4  10  457.34   25.23
  -1   4  10  457.58   29.50
   1  -4  10  492.21   28.40
  -1  -4 -10  436.22   28.00
   1   4 -10  482.45   28.47
  -1  -4 -10  508.49   27.76
   1  -4   9  466.08   26.27
  -1   4   9  466.28   17.39
   1   4  -9  439.02   25.56
  -1  -4  -9  386.77   25.08
   1   4  -9  500.91   26.23
  -1   4   9  480.84   22.26
  -1   4   9  423.94   26.83
  -1  -4  -9  473.59   25.25
   1  -4   9  446.61   23.98
  -1   4   9  461.51   25.44
  -1   4   8  212.00   11.65
  -1  -4  -8  230.92   16.63
  -1  -4  -8  212.91   17.09
   1   4  -8  216.15   16.13
  -1   4   8  195.53   13.18
  -1   4   8  244.26   17.11
  -1   4   8  253.13   19.23
   1  -4   8  242.74   17.60
   1   4  -8  218.13   16.53
   1   4  -7  323.24   18.51
  -1  -4  -7  309.90   17.97
   1   4  -7  298.37   18.09
  -1  -4  -7  285.52   18.57
  -1   4   7  313.35   15.75
  -1   4   7  308.54   19.76
  -1   4   7  311.01   14.53
   1  -4   7  305.87   18.46
  -1  -4  -6 1272.11   37.81
  -1   4   6 1265.90   33.98
  -1   4   6 1272.74   40.84
   1  -4   6 1265.40   40.08
  -1   4   6 1369.45   35.13
   1  -4   6 1256.92   38.24
  -1  -4  -6 1265.59   36.48
   1   4  -6 1245.64   37.82
   1   4  -6 1255.17   37.91
  -1  -4  -6 1263.21   39.82
   1  -4   5  847.62   29.72
  -1   4   5  848.93   26.51
  -1   4   5  897.97   26.06
  -1  -4  -5  896.73   28.12
  -1   4   5  818.16   29.61
  -1  -4  -5  880.93   30.14
   1   4  -5  860.86   28.67
  -1  -4  -5  898.79   27.91
   1  -4   5  877.87   28.52
   1   4  -5  864.75   27.93
  -1  -4  -4 5778.17  103.64
  -1  -4  -4 5657.10  108.11
  -1   4   4 5407.59  105.12
  -1   4   4 5437.00  107.91
  -1   4   4 5715.30  102.79
   1  -4   4 5775.90  105.61
   1   4  -4 5944.50  107.52
  -1  -4  -4 5820.47  105.51
   1   4  -4 5617.03  107.58
   1   4  -4 5702.47  104.19
   1  -4   4 5680.56  108.07
  -1  -4  -3 1549.30   34.15
   1  -4   3 1527.92   38.37
  -1   4   3 1540.75   35.79
  -1   4   3 1466.94   38.09
  -1  -4  -3 1465.94   36.91
   1  -4   3 1524.30   36.26
  -1   4   3 1439.01   38.32
   1   4  -3 1478.25   36.73
  -1  -4  -3 1581.85   30.90
   1   4  -3 1501.48   37.80
   1   4  -3 1550.64   39.69
   1  -4   2 1485.00   36.03
  -1  -4  -2 1460.79   30.23
  -1   4   2 1446.97   34.18
   1   4  -2 1441.87   34.97
  -1   4   2 1394.54   35.34
   1  -4   2 1467.17   33.43
   1   4  -2 1478.09   38.61
  -1   4   2 1440.44   37.74
   1   4  -2 1393.25   34.62
  -1  -4  -2 1402.94   34.86
  -1  -4  -2 1409.33   31.33
  -1   4   1  265.01   12.40
   1  -4   1  252.24   12.20
   1  -4   1  259.89   10.92
  -1  -4  -1  250.68   11.19
   1   4  -1  245.55   12.06
  -1   4   1  227.12   13.16
   1   4  -1  256.61   14.01
  -1  -4  -1  261.95    7.67
   1   4  -1  244.77   11.51
   1   4  -1  249.24   11.91
  -1  -4  -1  252.10   11.91
  -1  -4  -1  252.36    8.38
  -1   4   1  236.15   12.39
  -1   4   1  248.95   11.65
  -1   4   0  313.36   15.54
   1   4   0  323.85   14.05
   1   4   0  312.98   13.21
  -1  -4   0  331.41   10.70
  -1   4   0  326.27    8.43
  -1  -4   0  327.58    9.74
   1   4   0  332.72   13.48
  -1   4   0  322.83   14.38
  -1  -4   0  316.43   13.79
   1  -4   0  337.69   12.52
  -1   4   0  299.90   13.60
   1   4   0  296.70   15.06
  -1   4  -1  345.59   10.12
   1   4   1  391.59   14.97
   1   4   1  337.07   16.07
   1  -4  -1  354.71   13.95
  -1  -4   1  365.36   16.04
  -1   4  -1  351.45   15.16
  -1  -4   1  339.58    8.63
   1   4   1  361.30   14.27
  -1   4  -1  364.84   16.92
   1   4   1  362.97   15.33
   1   4   1  365.94   10.64
  -1   4  -1  358.01    9.66
   1   4   2 1344.51   36.86
  -1   4  -2 1440.01   30.93
   1  -4  -2 1435.66   36.01
  -1  -4   2 1424.79   29.45
  -1   4  -2 1427.21   36.36
  -1   4  -2 1437.00   38.11
   1   4   2 1352.60   36.48
  -1  -4   2 1482.35   30.33
  -1  -4   2 1460.76   38.70
   1   4   2 1364.31   30.54
   1   4   2 1404.98   34.29
  -1   4  -3 1197.47   33.30
  -1  -4   3 1207.53   35.69
  -1   4  -3 1123.34   32.62
   1   4   3 1190.26   34.38
  -1  -4   3 1186.58   28.60
  -1   4  -3 1215.54   30.16
   1   4   3 1151.10   32.92
   1   4   3 1144.52   29.57
   1  -4  -3 1166.52   34.02
   1  -4  -3 1184.73   25.68
   1  -4  -4 5601.58  110.59
   1   4   4 5419.43  104.65
  -1  -4   4 5538.33  110.83
   1   4   4 5264.31  104.52
  -1   4  -4 5767.98  105.56
   1  -4  -4 5541.59  100.76
   1  -4  -4 5851.38   95.37
   1   4   4 5596.34  109.55
  -1  -4   4 5700.31  103.45
  -1   4  -4 5617.64  104.63
   1   4   5  999.68   33.97
   1  -4  -5  917.90   28.14
   1   4   5 1004.26   24.88
  -1  -4   5  917.03   33.16
  -1   4  -5  955.96   30.71
   1  -4  -5  962.88   34.81
  -1   4  -5 1020.05   29.22
   1   4   5  898.54   30.91
   1  -4  -5  998.91   23.33
  -1  -4   5  960.13   29.98
  -1   4  -6 1278.46   39.00
   1   4   6 1296.08   42.01
   1  -4  -6 1290.30   44.19
  -1  -4   6 1255.26   40.97
   1   4   6 1312.84   33.47
   1   4   6 1221.70   40.04
  -1   4  -6 1241.42   31.96
   1  -4  -6 1256.42   36.66
  -1  -4   6 1335.83   38.91
  -1   4  -6 1342.18   34.62
   1   4   6 1216.26   38.41
   1   4   7  265.14   18.61
   1  -4  -7  245.74   19.45
  -1   4  -7  231.90   12.67
  -1  -4   7  236.52   16.96
   1  -4  -7  206.80   14.76
   1   4   7  244.35   17.86
  -1  -4   7  253.69   16.65
   1   4   7  228.56   16.49
  -1   4  -7  216.64   15.74
   1   4   7  207.83   12.82
  -1   4  -7  242.02   12.56
  -1  -4   8  136.82   13.75
   1  -4  -8  159.17   13.67
  -1   4  -8  161.51   14.33
  -1   4  -8  170.52   11.93
   1  -4  -8  185.22   18.09
   1   4   8  169.50   12.74
  -1   4  -8  173.19   10.37
   1   4   8  200.51   17.39
   1   4   8  204.53   17.33
  -1  -4   8  186.66   15.16
  -1   4  -9  528.60   23.67
   1  -4  -9  523.40   26.95
   1   4   9  519.79   25.14
   1  -4  -9  512.90   31.27
   1   4   9  576.23   30.89
  -1  -4   9  563.59   28.54
  -1   4  -9  533.25   28.03
  -1   4  -9  580.58   19.32
   1   4   9  511.10   30.41
  -1  -4   9  539.33   27.94
   1   4  10  462.28   29.45
  -1   4 -10  509.85   29.04
  -1  -4  10  552.56   29.29
   1   4  10  520.22   32.18
   1   4  10  531.34   27.29
  -1  -4  10  527.33   28.92
   1  -4 -10  491.07   31.78
  -1   4 -10  570.90   25.99
   1  -4 -10  548.41   29.24
   1   4  11  681.34   36.62
   1   4  11  709.47   33.75
  -1  -4  11  709.12   35.75
   1   4  11  663.42   38.36
  -1  -4  11  648.80   33.50
   1  -4 -11  717.03   39.77
  -1   4 -11  729.91   36.50
  -1   4 -11  744.13   32.43
   1  -4 -11  721.49   35.61
  -1   4 -12 1061.66   46.64
   1  -4 -12 1015.29   50.03
   1  -4 -12 1002.26   44.65
  -1   4 -12 1101.92   42.18
  -1  -4  12 1074.68   49.49
   1   4  12  989.12   46.47
   1   4  12 1071.62   44.14
   1   4  12  992.69   49.15
  -1  -4  12 1062.79   46.45
  -1  -4  12 1053.46   44.56
   1   4  13  447.59   28.46
  -1  -4  13  369.35   29.50
   1   4  13  346.26   29.47
  -1   4 -13  381.03   28.76
   1  -4 -13  375.38   30.89
   1   4  13  333.37   26.41
   1  -4 -13  374.61   27.59
   1   4  14  115.51   16.23
  -1  -4  14  136.34   18.89
   1  -4 -14  106.10   17.82
  -1   4 -14  135.09   18.68
   1   4  14  102.13   17.49
   1  -4 -14   95.70   15.59
   1   4  15   72.82   15.79
  -1  -4  15   82.55   15.85
   1  -4 -15   62.71   15.30
   1  -4 -15   58.27   12.75
  -1   4 -15   77.48   14.17
   1   4  16  177.34   24.12
   1  -4 -16  129.55   20.18
  -1  -4  16  150.81   21.63
   1  -4 -16  196.75   22.68
  -1   4 -16  162.40   21.53
   1  -4 -17  271.38   27.42
  -1  -4  17  292.80   29.77
   1  -4 -17  232.78   27.06
   1   4  17  281.41   30.98
  -1  -4  17  319.98   31.81
  -1   4 -17  335.68   31.33
   1  -4 -18  428.81   37.51
  -1   4 -18  478.44   38.38
  -1  -4  18  423.15   36.90
   1   4  18  412.64   38.62
  -1  -4  18  480.24   39.89
   1  -4 -18  442.77   36.11
  -1  -5 -18   78.76   16.98
  -1  -5 -18  100.63   17.87
   1  -5  17   85.44   17.07
  -1   5  17   75.56   17.98
   1   5 -17  115.75   19.19
  -1  -5 -17   76.53   16.12
   1  -5  17  109.12   19.32
  -1  -5 -17   75.87   15.54
  -1  -5 -16  324.98   29.05
  -1   5  16  319.54   32.43
   1   5 -16  346.29   30.75
  -1  -5 -16  287.03   29.29
   1  -5  16  316.30   29.31
  -1   5  15  231.23   27.73
   1   5 -15  242.93   24.89
   1  -5  15  209.55   23.63
  -1  -5 -15  247.11   24.27
  -1  -5 -15  185.90   23.36
  -1   5  14  964.88   53.62
   1   5 -14  937.78   46.36
   1  -5  14  953.92   47.84
   1  -5  14  930.08   43.61
  -1  -5 -14 1000.59   47.50
   1   5 -14 1091.76   51.50
  -1  -5 -14  901.21   49.70
   1  -5  13  310.23   25.83
   1  -5  13  327.94   24.22
  -1  -5 -13  317.23   25.36
   1   5 -13  313.48   25.18
   1   5 -13  273.51   24.57
  -1  -5 -13  293.63   27.48
  -1   5  13  305.73   29.18
  -1  -5 -12  161.52   19.50
   1   5 -12  214.22   20.60
  -1   5  12  186.20   21.85
   1  -5  12  171.10   18.82
   1   5 -12  187.69   19.16
  -1  -5 -12  168.27   17.89
   1  -5  12  166.16   16.82
  -1  -5 -11  166.76   18.96
   1  -5  11  154.86   17.30
   1   5 -11  176.88   17.35
  -1   5  11  176.23   14.92
  -1  -5 -11  152.41   15.97
  -1   5  11  143.95   18.10
   1  -5  11  172.63   16.67
   1   5 -11  161.87   17.56
   1  -5  10  409.64   25.03
  -1  -5 -10  423.25   28.07
  -1   5  10  435.03   22.67
   1   5 -10  440.42   26.85
  -1   5  10  419.66   28.58
   1   5 -10  443.01   25.98
  -1  -5 -10  400.64   24.73
   1  -5  10  402.66   25.85
  -1   5   9  722.83   29.01
  -1   5   9  772.90   26.16
  -1   5   9  793.62   37.43
  -1  -5  -9  757.32   32.99
   1  -5   9  795.04   34.33
  -1  -5  -9  702.19   34.85
   1  -5   9  772.68   34.70
   1   5  -9  761.09   32.96
   1   5  -9  774.25   34.42
  -1   5   8  971.92   30.73
   1   5  -8  973.76   37.23
  -1   5   8 1050.65   33.99
   1  -5   8 1024.16   38.13
  -1  -5  -8  954.19   35.70
   1   5  -8 1032.05   37.19
  -1  -5  -8  964.89   39.02
  -1   5   8  980.36   40.02
  -1   5   7  856.14   29.19
  -1  -5  -7  822.19   29.90
  -1   5   7  844.70   34.70
   1  -5   7  873.95   32.71
  -1  -5  -7  859.18   31.47
   1   5  -7  859.30   32.07
  -1   5   7  827.30   28.19
   1   5  -7  869.90   32.25
   1  -5   7  841.79   34.25
  -1  -5  -7  853.17   34.37
   1  -5   6 1879.52   49.84
  -1  -5  -6 1869.50   48.47
  -1   5   6 1828.44   47.14
  -1  -5  -6 1829.92   52.21
  -1  -5  -6 1903.30   48.23
   1   5  -6 1798.42   48.46
  -1   5   6 1907.40   53.25
   1  -5   6 1937.84   53.01
  -1   5   6 1922.00   47.20
  -1   5   5  453.26   19.98
   1   5  -5  425.17   20.71
  -1   5   5  406.89   20.74
   1   5  -5  461.40   20.48
  -1  -5  -5  481.88   19.56
  -1   5   5  431.09   18.46
   1  -5   5  430.23   19.39
   1   5  -5  458.61   19.25
  -1  -5  -5  460.46   19.53
  -1  -5  -5  426.68   21.09
   1  -5   5  450.38   21.56
  -1  -5  -4  203.88   12.35
  -1   5   4  229.26   12.66
  -1  -5  -4  206.13    8.34
   1  -5   4  216.72   12.46
   1   5  -4  198.32   12.85
  -1   5   4  216.35   13.62
   1  -5   4  226.58   14.04
  -1  -5  -4  202.80   11.22
   1   5  -4  208.21   13.64
  -1   5   4  192.94   12.97
  -1   5   3 1080.90   30.39
  -1  -5  -3 1093.80   26.49
  -1   5   3 1001.15   32.50
  -1  -5  -3 1015.35   25.45
   1   5  -3 1053.25   33.54
   1  -5   3 1063.51   31.39
  -1  -5  -3 1056.22   30.40
   1   5  -3  989.04   30.50
   1  -5   3 1091.87   29.31
  -1   5   3 1038.68   31.26
   1  -5   3 1006.27   30.96
   1   5  -3 1053.84   30.90
   1  -5   2 1388.76   32.72
   1   5  -2 1304.22   35.51
   1  -5   2 1349.55   35.84
   1   5  -2 1396.78   39.52
  -1   5   2 1262.22   37.71
  -1   5   2 1298.37   35.32
   1   5  -2 1321.34   34.73
   1   5  -2 1312.65   36.18
  -1  -5  -2 1322.34   32.18
  -1  -5  -2 1313.53   28.18
  -1  -5  -2 1281.52   34.73
  -1   5   2 1334.36   34.78
  -1   5   1 3717.68   73.95
   1  -5   1 3851.71   69.54
   1   5  -1 3592.61   71.62
   1   5  -1 3628.33   78.38
  -1  -5  -1 3688.72   62.70
  -1   5   1 3590.88   60.57
   1   5  -1 3589.74   73.16
  -1  -5  -1 3629.66   71.80
  -1  -5  -1 3567.85   72.50
   1  -5   1 3684.86   73.72
  -1   5   1 3542.18   75.15
   1   5  -1 3479.53   73.26
  -1   5   1 3465.52   77.12
  -1  -5  -1 3844.00   63.91
  -1   5   1 3572.24   73.21
  -1   5   0 1937.77   34.59
   1   5   0 1884.29   44.58
   1   5   0 1774.08   48.07
  -1   5   0 1839.38   32.99
   1   5   0 1912.07   43.57
  -1   5   0 1804.39   48.52
  -1  -5   0 2011.53   39.45
  -1  -5   0 1852.34   45.40
  -1  -5   0 2012.88   35.69
   1   5   0 1872.84   45.60
  -1   5   0 1912.97   46.94
   1  -5   0 2011.62   41.91
  -1   5   0 1891.91   45.53
   1   5   1 3465.59   69.62
  -1   5  -1 3356.85   74.19
  -1   5  -1 3463.50   59.24
   1   5   1 3335.77   70.64
  -1   5  -1 3495.18   59.00
  -1  -5   1 3321.65   71.82
   1  -5  -1 3464.93   67.88
   1   5   1 3484.34   67.87
   1   5   1 3438.46   61.50
  -1  -5   1 3421.91   65.64
  -1  -5   1 3247.55   56.99
  -1   5  -1 3373.42   71.16
   1   5   1 3184.88   72.64
  -1  -5   2 1377.10   31.08
  -1  -5   2 1315.75   28.33
   1   5   2 1283.10   30.00
   1   5   2 1251.77   37.77
  -1   5  -2 1311.74   37.02
  -1  -5   2 1322.56   38.99
   1   5   2 1303.80   33.94
   1  -5  -2 1339.31   35.98
  -1   5  -2 1379.81   30.21
  -1   5  -2 1344.40   39.01
  -1   5  -2 1331.45   29.27
   1   5   2 1278.17   36.80
  -1  -5   3 1090.13   35.63
   1  -5  -3 1110.93   26.58
   1   5   3 1085.84   34.10
  -1  -5   3 1146.88   28.00
  -1   5  -3 1139.51   34.84
   1  -5  -3 1129.57   34.01
   1   5   3 1117.67   29.00
  -1   5  -3 1070.95   28.74
  -1   5  -3 1040.61   33.28
   1   5   3 1019.93   33.37
   1   5   4  265.78   16.27
  -1   5  -4  241.98   14.68
  -1  -5   4  272.88   17.11
   1   5   4  280.44   14.17
   1  -5  -4  273.85   10.97
  -1   5  -4  260.89   13.69
  -1  -5   4  271.03   13.24
  -1   5  -4  256.12   15.76
   1  -5  -4  277.86   12.25
   1  -5  -4  268.79   16.32
   1   5   4  257.65   15.17
   1  -5  -5  427.37   14.31
  -1  -5   5  420.96   18.43
  -1   5  -5  436.15   19.54
  -1   5  -5  398.37   18.68
   1   5   5  367.80   18.60
  -1  -5   5  434.28   22.62
   1   5   5  411.10   21.28
   1  -5  -5  406.28   16.87
   1  -5  -5  412.14   21.88
   1   5   5  353.31   18.15
  -1   5  -6 2127.46   51.20
   1   5   6 2022.05   56.74
   1  -5  -6 2118.80   43.81
  -1  -5   6 1961.14   57.02
   1   5   6 1957.62   54.10
   1  -5  -6 1986.18   58.58
  -1   5  -6 2150.16   54.28
   1  -5  -6 2024.06   49.90
  -1  -5   6 2043.14   52.30
  -1  -5   7 1058.15   35.88
  -1   5  -7  961.52   35.37
   1   5   7  949.25   36.97
  -1  -5   7  994.56   38.30
   1  -5  -7 1014.96   41.15
  -1   5  -7 1014.69   31.42
   1   5   7 1016.81   38.51
   1  -5  -7  987.26   33.38
  -1  -5   8 1356.70   43.94
  -1  -5   8 1303.80   45.99
  -1   5  -8 1251.55   43.56
  -1   5  -8 1316.53   36.59
   1   5   8 1300.62   46.47
   1   5   8 1215.24   45.63
   1  -5  -8 1278.25   41.62
   1  -5  -8 1279.00   49.71
   1   5   8 1321.20   37.98
  -1   5  -8 1309.73   36.95
  -1   5  -9  668.77   31.95
   1   5   9  707.55   34.39
  -1  -5   9  733.03   34.19
  -1   5  -9  696.90   26.85
   1  -5  -9  672.30   30.55
   1   5   9  680.16   27.84
  -1   5  -9  732.89   24.93
   1  -5  -9  666.84   36.63
  -1  -5   9  719.89   32.44
   1   5   9  638.74   34.04
  -1   5 -10  490.79   28.61
  -1   5 -10  499.14   23.77
  -1  -5  10  477.50   28.17
   1  -5 -10  452.49   31.44
   1  -5 -10  489.42   27.54
   1   5  10  494.28   24.91
   1   5  10  421.34   27.76
   1   5  10  478.61   30.95
  -1  -5  10  540.78   29.23
  -1  -5  11  197.93   18.68
   1   5  11  176.73   16.05
  -1  -5  11  223.77   19.82
   1  -5 -11  197.78   21.59
   1   5  11  206.64   20.00
   1  -5 -11  177.47   17.28
  -1   5 -11  188.54   18.77
   1   5  11  186.33   20.31
  -1   5 -11  189.83   15.36
  -1  -5  12  158.33   17.62
   1  -5 -12  151.95   19.50
   1   5  12  168.90   20.64
   1  -5 -12  194.55   19.50
  -1  -5  12  172.88   18.79
  -1   5 -12  191.69   19.62
   1   5  12  183.86   19.62
  -1  -5  13  213.88   20.91
  -1   5 -13  243.37   23.06
   1   5  13  240.20   22.50
   1   5  13  217.61   24.19
  -1  -5  13  207.69   22.86
   1  -5 -13  225.99   21.72
   1  -5 -13  212.49   23.86
   1   5  14  847.25   43.46
   1  -5 -14  809.10   47.70
  -1  -5  14  833.15   47.16
   1   5  14  897.02   50.31
   1  -5 -14  902.63   45.11
  -1   5 -14  835.55   44.69
   1  -5 -15  247.91   24.61
   1  -5 -15  248.46   27.41
  -1   5 -15  276.36   26.39
  -1  -5  15  240.23   26.35
   1   5  15  272.98   28.77
   1  -5 -16  402.39   35.16
  -1   5 -16  375.69   31.71
  -1  -5  16  323.38   31.32
   1   5  16  360.51   33.85
   1  -5 -16  368.47   30.69
  -1   5 -17   52.26   13.50
   1  -5 -17   60.18   16.14
   1  -5 -17   59.83   14.70
  -1  -5  17   82.41   18.21
   1   5  17   58.20   16.06
   1  -5 -18   97.30   19.65
  -1  -5  18  117.81   20.84
   1  -5 -18  114.12   18.54
  -1  -6 -18  237.92   27.24
  -1  -6 -17  273.77   29.80
   1   6 -17  254.58   27.73
  -1  -6 -17  277.69   27.87
   1  -6  17  257.16   27.83
  -1   6  17  262.33   30.82
   1  -6  17  215.41   26.71
   1   6 -16  121.01   19.34
  -1   6  16   85.29   18.27
   1  -6  16   88.10   16.64
  -1  -6 -16  113.99   17.83
  -1  -6 -16   88.46   18.12
   1   6 -15   14.90    8.74
  -1  -6 -15    9.06    9.19
  -1   6  15   28.13   12.35
  -1  -6 -15   12.48    8.58
   1  -6  15   34.53    9.96
   1  -6  15   39.53   12.09
   1   6 -14  258.86   25.34
   1  -6  14  185.54   21.37
  -1  -6 -14  193.02   20.74
  -1   6  14  180.69   24.34
  -1  -6 -14  203.24   24.30
   1  -6  14  229.20   22.24
  -1  -6 -13  406.92   32.89
   1   6 -13  442.93   30.35
  -1   6  13  431.90   34.48
   1  -6  13  487.04   32.48
   1  -6  13  447.27   29.85
   1   6 -13  482.78   32.95
  -1  -6 -13  460.61   30.42
  -1   6  12 1088.65   53.24
   1  -6  12 1118.43   48.91
  -1  -6 -12 1196.20   48.41
   1   6 -12 1192.10   49.10
   1   6 -12 1268.17   52.66
   1  -6  12 1149.33   48.14
  -1  -6 -12 1056.33   51.67
   1  -6  11 1009.55   43.71
  -1   6  11 1023.67   48.61
  -1   6  11 1041.79   39.29
   1   6 -11 1125.66   47.27
   1   6 -11  984.07   42.33
  -1  -6 -11 1022.27   42.77
   1  -6  11  995.50   44.13
  -1  -6 -11  970.20   46.63
   1  -6  10  692.80   34.74
   1  -6  10  731.09   35.63
   1   6 -10  724.47   35.53
  -1  -6 -10  709.51   37.08
  -1   6  10  761.67   31.75
  -1  -6 -10  712.76   33.45
  -1   6  10  736.69   38.78
   1   6 -10  725.19   34.01
  -1  -6  -9  752.68   36.79
  -1   6   9  727.69   36.58
   1  -6   9  829.16   37.09
   1  -6   9  846.55   36.65
  -1   6   9  820.89   29.43
  -1   6   9  771.32   31.25
  -1  -6  -9  784.33   33.57
   1   6  -9  774.95   34.78
  -1  -6  -8  161.66   13.45
  -1  -6  -8  174.85   16.64
  -1   6   8  192.21   14.32
  -1   6   8  154.37   15.80
   1   6  -8  191.07   15.43
  -1  -6  -8  168.44   14.24
   1  -6   8  198.87   16.09
  -1   6   8  169.79   12.89
  -1  -6  -7   97.53   10.00
  -1   6   7   91.21    9.64
   1   6  -7   99.76   10.60
  -1   6   7  104.79   12.42
  -1   6   7  107.39   10.62
   1   6  -7  131.90   13.33
   1  -6   7  110.86   11.65
  -1  -6  -7  107.06   10.92
  -1  -6  -7   71.07   11.01
   1  -6   7  104.84   12.00
  -1   6   6  436.94   20.63
   1   6  -6  433.54   22.73
   1  -6   6  449.17   21.54
  -1  -6  -6  427.07   19.91
   1   6  -6  467.14   22.14
   1   6  -6  444.34   20.60
  -1   6   6  429.67   21.06
  -1  -6  -6  430.12   20.42
   1  -6   6  464.07   23.95
  -1  -6  -6  445.26   23.91
  -1   6   6  435.10   23.21
  -1   6   5  712.28   28.13
   1   6  -5  711.06   25.03
   1   6  -5  691.39   28.03
   1   6  -5  787.82   29.79
  -1  -6  -5  716.70   24.86
  -1  -6  -5  743.94   30.00
  -1  -6  -5  752.51   26.96
  -1  -6  -5  741.52   18.66
  -1   6   5  716.21   28.98
  -1   6   5  739.16   27.15
   1  -6   5  784.89   30.23
   1  -6   5  751.09   26.89
  -1  -6  -4 1832.97   41.80
   1  -6   4 1724.36   47.34
   1   6  -4 1807.17   49.72
  -1  -6  -4 1750.94   38.04
  -1   6   4 1767.14   45.65
  -1   6   4 1721.15   47.26
   1   6  -4 1727.65   46.40
  -1   6   4 1675.06   47.89
  -1  -6  -4 1715.16   44.82
   1  -6   4 1841.78   44.63
   1   6  -3 1456.48   40.92
   1   6  -3 1466.21   39.54
   1   6  -3 1492.95   44.26
  -1  -6  -3 1481.14   33.24
   1  -6   3 1409.34   39.98
  -1   6   3 1392.08   40.08
  -1   6   3 1427.90   39.70
   1   6  -3 1424.79   41.60
  -1  -6  -3 1429.82   34.79
   1  -6   3 1472.12   40.57
  -1   6   3 1413.44   42.78
   1  -6   3 1488.64   37.05
  -1  -6  -3 1430.52   39.10
  -1  -6  -2  939.60   27.77
   1   6  -2  941.21   31.08
   1  -6   2  979.54   27.08
   1   6  -2  908.27   30.76
   1   6  -2  985.05   29.56
   1  -6   2  984.82   30.81
  -1  -6  -2  963.88   22.19
  -1   6   2  959.80   30.56
  -1   6   2  955.31   30.36
  -1  -6  -2  931.33   29.60
  -1   6   2  969.99   33.90
   1   6  -2 1004.69   34.79
   1   6  -1  498.79   23.75
  -1  -6  -1  489.81   19.79
  -1   6   1  462.98   20.29
  -1  -6  -1  482.84   12.38
  -1   6   1  458.23   21.24
   1   6  -1  497.11   20.94
   1   6  -1  494.83   19.35
   1   6  -1  496.36   21.14
   1  -6   1  491.93   20.40
  -1   6   1  463.47   22.81
  -1  -6  -1  498.66   10.99
   1  -6   1  508.50   17.49
  -1  -6  -1  471.17   19.81
  -1  -6  -1  518.93   15.10
  -1  -6   0  107.60    4.81
  -1   6   0  101.66    5.18
   1   6   0  104.23    9.81
  -1   6   0   91.59    9.09
   1   6   0  111.61    9.55
  -1  -6   0   96.74    6.69
   1   6   0  108.18    8.58
   1   6   0  100.75   10.55
   1  -6   0   97.89    7.22
  -1   6   0   78.38    9.60
  -1   6   0  102.51    9.81
  -1  -6   0  104.83    9.42
  -1   6  -1  572.76   15.34
   1   6   1  512.26   24.03
  -1   6  -1  511.36   24.46
  -1   6  -1  501.67   13.09
   1  -6  -1  562.21   20.86
   1   6   1  583.26   22.75
   1   6   1  545.11   22.92
  -1  -6   1  568.49   13.17
  -1  -6   1  579.40   24.09
  -1  -6   1  565.11   19.26
  -1   6  -1  571.46   23.59
   1   6   1  568.76   20.63
  -1   6  -2  842.77   31.82
  -1   6  -2  870.01   22.19
   1   6   2  840.29   29.88
  -1  -6   2  891.21   25.24
  -1  -6   2  844.45   31.52
  -1   6  -2  861.58   30.22
   1   6   2  853.77   26.66
  -1  -6   2  873.49   21.07
   1   6   2  862.03   23.54
   1   6   2  821.04   31.12
  -1   6  -2  841.17   21.65
   1  -6  -2  812.96   27.87
   1   6   3 1254.79   39.98
  -1  -6   3 1316.22   33.19
   1  -6  -3 1322.40   32.16
   1   6   3 1262.14   39.61
  -1   6  -3 1316.77   32.73
   1  -6  -3 1329.38   39.18
  -1   6  -3 1302.74   32.34
  -1  -6   3 1321.20   31.50
  -1  -6   3 1333.90   42.27
  -1   6  -3 1338.87   41.37
   1   6   3 1300.95   33.28
  -1   6  -3 1268.05   39.34
   1   6   4 1603.64   47.10
   1  -6  -4 1686.28   48.35
  -1   6  -4 1704.82   48.64
   1  -6  -4 1708.21   38.74
  -1   6  -4 1725.40   42.44
  -1  -6   4 1665.28   50.47
  -1  -6   4 1768.90   41.28
   1   6   4 1660.02   48.34
   1   6   4 1700.91   42.58
  -1   6  -4 1732.41   48.35
   1   6   5  828.74   32.72
  -1   6  -5  776.28   31.96
  -1   6  -5  874.87   29.48
   1   6   5  842.66   31.39
  -1  -6   5  913.16   28.72
  -1  -6   5  839.75   34.43
   1  -6  -5  872.51   24.31
   1   6   5  835.10   29.26
  -1   6  -5  869.54   31.54
   1  -6  -5  826.50   33.30
   1  -6  -5  883.06   26.01
   1  -6  -6  567.06   28.62
  -1   6  -6  620.31   25.61
   1   6   6  503.30   23.71
   1  -6  -6  550.39   21.84
   1   6   6  552.24   27.25
  -1  -6   6  558.44   23.65
   1  -6  -6  595.31   19.15
   1   6   6  515.80   24.28
  -1  -6   6  558.01   28.47
  -1   6  -6  559.73   24.33
  -1  -6   7   47.28    8.91
  -1  -6   7   67.52    8.89
  -1   6  -7   64.87    8.26
   1  -6  -7   68.21    6.39
  -1   6  -7   72.26    9.34
   1   6   7   61.05    9.99
   1  -6  -7   59.34    7.70
   1   6   7   76.62   10.13
   1  -6  -7   46.71    9.96
   1  -6  -8  236.46   21.19
   1   6   8  231.21   18.70
  -1   6  -8  238.79   15.06
  -1  -6   8  216.43   16.33
  -1   6  -8  233.44   17.57
  -1  -6   8  227.18   19.01
   1  -6  -8  230.53   16.14
   1   6   8  217.93   18.11
  -1  -6   9  821.12   35.08
  -1   6  -9  902.24   30.50
  -1  -6   9  820.29   38.12
   1  -6  -9  784.51   33.40
   1  -6  -9  771.26   40.32
   1   6   9  809.15   37.50
  -1   6  -9  831.43   36.25
   1   6   9  828.79   38.61
   1   6  10  732.22   36.80
   1  -6 -10  727.69   40.69
  -1  -6  10  735.10   36.86
  -1  -6  10  752.53   35.26
   1   6  10  744.54   38.53
  -1   6 -10  728.62   35.59
   1  -6 -10  720.81   33.86
   1  -6 -11  940.37   48.19
  -1  -6  11  881.95   40.79
  -1   6 -11  994.99   43.49
   1  -6 -11  977.70   41.72
   1   6  11  875.13   45.24
   1   6  11  991.76   44.92
  -1  -6  11  974.59   44.07
   1  -6 -12  914.80   49.47
  -1  -6  12  951.38   45.21
   1   6  12 1050.82   47.89
  -1   6 -12 1045.37   46.48
  -1  -6  12 1045.38   45.83
   1  -6 -12 1004.26   44.61
   1   6  12  964.36   49.78
   1   6  13  472.17   32.43
  -1  -6  13  461.85   31.64
   1  -6 -13  422.63   34.12
  -1  -6  13  508.67   35.82
   1   6  13  477.07   35.64
  -1   6 -13  470.11   32.20
   1  -6 -13  532.08   32.78
  -1  -6  14  182.85   22.51
  -1   6 -14  206.26   21.93
  -1  -6  14  142.04   18.35
   1  -6 -14  162.36   22.46
   1  -6 -14  180.05   20.14
   1   6  14  163.29   22.02
   1   6  15   41.43   12.49
  -1   6 -15   37.76   11.17
   1  -6 -15   45.34   14.16
  -1  -6  15   30.51   10.84
   1  -6 -15   39.25   12.00
  -1   6 -16   97.85   17.60
   1   6  16   95.95   19.06
   1  -6 -16  115.31   20.41
   1  -6 -16  106.85   17.22
  -1  -6  16  104.78   18.79
  -1   6 -17  288.58   29.16
  -1  -6  17  269.73   29.82
   1  -6 -17  317.19   32.74
   1  -6 -17  295.16   28.66
   1   6  17  289.29   31.81
   1  -6 -18  273.06   28.45
   1   7 -17  286.17   29.81
   1  -7  17  315.23   30.93
  -1  -7 -17  307.72   29.33
  -1   7  17  267.22   31.66
  -1  -7 -17  299.73   31.61
  -1  -7 -16  121.19   20.82
   1   7 -16  152.53   21.58
   1  -7  16  157.88   21.13
  -1   7  16  143.29   23.86
  -1  -7 -16  152.89   20.14
  -1   7  15  554.13   42.86
   1  -7  15  535.02   37.39
  -1  -7 -15  536.98   40.61
   1   7 -15  629.54   40.92
  -1  -7 -15  611.62   38.05
   1  -7  15  528.35   35.70
  -1  -7 -14  220.37   22.17
   1  -7  14  196.83   21.90
   1   7 -14  233.12   24.59
   1  -7  14  224.41   22.50
  -1  -7 -14  204.59   24.94
  -1   7  14  211.97   26.16
  -1  -7 -13  336.53   25.91
   1   7 -13  288.13   25.68
  -1   7  13  296.02   28.74
   1  -7  13  316.01   26.68
  -1  -7 -13  231.26   25.53
   1  -7  13  337.86   26.87
  -1  -7 -12  160.35   17.29
  -1  -7 -12  118.97   17.74
  -1   7  12  122.49   18.01
   1  -7  12  112.36   15.88
   1   7 -12   97.80   14.50
   1  -7  12  115.03   15.85
  -1  -7 -11   80.46   12.31
  -1  -7 -11   49.20   11.89
   1   7 -11   86.22   13.24
  -1   7  11   52.75   11.85
   1  -7  11   69.93   12.38
   1  -7  11   81.44   13.08
  -1  -7 -10  293.43   20.90
   1  -7  10  292.56   23.29
  -1  -7 -10  302.93   24.62
  -1   7  10  304.95   20.44
   1  -7  10  292.19   22.39
   1   7 -10  321.23   23.08
  -1   7  10  270.60   23.55
   1   7  -9  931.35   42.05
   1   7  -9 1001.65   39.96
   1  -7   9  976.43   42.52
  -1   7   9  934.31   36.64
  -1  -7  -9  937.62   42.36
   1  -7   9  992.31   40.62
  -1  -7  -9 1007.53   38.19
  -1   7   9  896.69   41.69
  -1   7   9  948.23   34.73
  -1   7   8  479.13   28.31
  -1   7   8  514.33   24.80
  -1  -7  -8  534.78   25.51
  -1  -7  -8  492.56   28.77
  -1   7   8  506.04   25.03
   1   7  -8  469.53   27.55
  -1  -7  -8  517.52   24.70
   1  -7   8  546.81   27.52
   1   7  -8  473.05   24.96
   1   7  -7 1352.50   47.06
  -1   7   7 1433.24   44.38
  -1   7   7 1358.06   47.76
   1  -7   7 1454.54   45.28
  -1  -7  -7 1340.95   47.92
  -1   7   7 1314.66   43.38
  -1  -7  -7 1381.81   42.07
   1  -7   7 1395.19   48.25
  -1  -7  -7 1428.48   43.30
   1   7  -7 1481.75   44.13
   1   7  -6  416.59   22.93
  -1   7   6  379.41   21.42
  -1  -7  -6  383.45   23.15
   1  -7   6  417.03   21.02
  -1  -7  -6  450.81   20.25
   1  -7   6  377.16   22.45
  -1   7   6  392.55   20.88
  -1  -7  -6  381.24   19.98
  -1   7   6  444.33   24.09
   1   7  -6  444.51   23.43
  -1  -7  -5  362.15   21.33
  -1   7   5  338.11   20.42
  -1   7   5  347.21   19.31
  -1  -7  -5  357.75   18.74
   1   7  -5  348.49   21.15
  -1  -7  -5  353.40   16.56
   1   7  -5  338.61   19.59
  -1  -7  -5  365.14   13.55
   1  -7   5  350.14   17.94
   1   7  -5  359.56   21.12
   1  -7   5  353.99   20.58
  -1   7   5  314.88   19.36
   1   7  -4  738.77   31.32
  -1  -7  -4  744.99   23.07
  -1   7   4  692.80   28.37
  -1  -7  -4  738.46   27.27
   1  -7   4  730.38   29.02
   1   7  -4  723.97   30.20
  -1   7   4  712.33   30.41
   1  -7   4  725.25   25.68
  -1  -7  -4  723.64   22.68
   1  -7   4  756.42   28.87
  -1   7   4  746.71   28.51
   1   7  -4  735.96   28.12
   1  -7   3   46.84    6.81
  -1  -7  -3   50.21    4.84
  -1  -7  -3   46.13    5.82
  -1   7   3   44.48    7.11
   1  -7   3   48.86    6.05
  -1   7   3   43.73    6.99
   1   7  -3   66.69    8.83
   1   7  -3   47.91    6.71
   1   7  -3   43.74    7.54
   1  -7   3   43.60    6.96
   1   7  -3   54.92    8.98
  -1   7   3   45.86    7.74
  -1  -7  -3   50.33    6.82
  -1   7   2  963.54   36.75
   1   7  -2 1044.66   34.90
  -1   7   2 1072.29   34.06
  -1  -7  -2 1007.80   31.34
   1   7  -2  967.87   34.07
   1  -7   2 1073.76   34.07
   1  -7   2 1008.01   32.59
  -1  -7  -2 1059.30   24.77
  -1  -7  -2 1027.92   23.06
   1  -7   2 1089.33   29.52
  -1  -7  -2 1048.73   33.31
   1   7  -2 1066.22   32.27
  -1   7   2  987.23   33.70
   1   7  -2 1034.50   38.51
  -1   7   1 1981.50   52.15
  -1  -7  -1 1980.15   50.24
   1   7  -1 1939.88   52.17
   1  -7   1 2031.22   45.09
  -1  -7  -1 1891.10   35.23
   1   7  -1 2116.77   58.20
   1   7  -1 1996.10   51.96
   1  -7   1 2021.11   51.27
  -1  -7  -1 2082.36   42.28
   1   7  -1 2008.99   48.75
  -1   7   1 1935.81   56.09
  -1  -7  -1 1987.24   34.64
  -1   7   1 2051.45   54.25
  -1  -7  -1 1937.84   50.11
   1   7   0  978.63   37.35
  -1  -7   0 1003.16   34.23
  -1   7   0 1028.01   23.29
   1  -7   0 1077.77   28.87
  -1   7   0 1080.52   36.39
  -1  -7   0 1072.04   28.08
   1   7   0 1058.67   31.15
  -1  -7   0  996.73   19.82
  -1   7   0 1043.27   34.79
  -1   7   0 1025.46   38.14
   1   7   0  995.19   34.33
   1   7   0  981.64   33.45
  -1  -7   1 1974.78   36.51
  -1   7  -1 2057.19   40.69
  -1  -7   1 1941.22   54.17
   1  -7  -1 2306.13   47.30
  -1   7  -1 1935.48   57.11
   1   7   1 1899.07   51.37
   1   7   1 1935.18   52.88
  -1   7  -1 1948.57   53.67
   1   7   1 1964.54   48.05
  -1  -7   1 2017.90   37.43
  -1  -7   1 2022.06   46.74
   1   7   1 1915.72   55.78
   1  -7  -1 1957.74   49.07
   1   7   2  897.11   28.83
  -1  -7   2  942.71   28.07
  -1   7  -2  911.02   35.62
   1  -7  -2  899.42   31.05
   1   7   2  867.44   32.71
  -1   7  -2  906.30   23.96
  -1  -7   2  944.86   22.40
  -1   7  -2  882.15   32.98
   1   7   2  933.67   26.31
   1   7   2  919.23   35.35
  -1   7  -2  913.96   21.47
  -1  -7   2  874.47   34.22
   1   7   3   32.18    4.88
  -1   7  -3   32.23    4.31
  -1  -7   3   30.35    4.14
   1  -7  -3   43.08    7.33
  -1   7  -3   29.11    6.89
  -1   7  -3   27.69    4.16
   1  -7  -3   19.42    4.05
  -1  -7   3   28.48    6.97
   1   7   3   23.12    6.44
   1   7   3   26.28    6.69
  -1   7  -3   18.27    5.36
  -1  -7   3   31.84    5.02
   1  -7  -4  664.98   22.19
   1   7   4  619.76   28.22
  -1   7  -4  635.01   22.15
  -1   7  -4  648.20   22.86
   1   7   4  643.26   23.44
  -1   7  -4  618.78   28.23
   1   7   4  652.98   29.03
   1  -7  -4  580.30   27.03
  -1   7  -4  633.04   28.60
  -1  -7   4  669.04   22.34
  -1  -7   4  608.48   29.50
   1   7   5  312.77   17.18
  -1  -7   5  355.45   17.00
  -1   7  -5  320.15   16.78
  -1   7  -5  276.42   19.41
   1   7   5  298.70   19.30
   1  -7  -5  323.97   14.62
   1  -7  -5  347.33   21.43
  -1  -7   5  286.88   20.68
   1   7   5  301.46   19.86
  -1   7  -5  336.79   20.19
   1  -7  -6  464.37   17.89
   1  -7  -6  468.86   26.30
  -1  -7   6  431.17   20.68
  -1  -7   6  448.19   26.54
   1   7   6  440.44   25.12
  -1   7  -6  462.99   22.36
   1   7   6  415.69   21.72
  -1   7  -6  415.21   24.62
  -1   7  -6  486.26   24.24
   1   7   6  443.93   23.57
   1  -7  -6  453.55   19.09
   1   7   7 1463.18   47.08
  -1   7  -7 1609.07   47.84
   1  -7  -7 1545.86   38.80
   1  -7  -7 1513.95   53.50
  -1   7  -7 1712.14   49.61
   1  -7  -7 1506.90   42.96
   1   7   7 1439.37   50.71
  -1  -7   7 1538.52   46.01
  -1  -7   7 1552.67   54.24
   1   7   7 1555.15   49.01
   1   7   8  619.00   32.43
   1  -7  -8  664.82   27.74
   1  -7  -8  585.90   33.54
   1   7   8  607.93   30.69
  -1  -7   8  639.62   33.70
  -1   7  -8  684.63   30.95
  -1  -7   8  660.49   29.42
  -1   7  -8  634.62   27.77
  -1   7  -9  998.23   40.38
  -1  -7   9  850.41   40.78
   1   7   9  955.30   41.48
   1   7   9  867.88   40.42
   1  -7  -9  948.63   36.42
  -1   7  -9  994.56   35.18
  -1  -7   9  993.17   38.94
   1  -7  -9  948.23   45.33
   1  -7 -10  202.50   17.27
  -1  -7  10  250.33   19.91
   1  -7 -10  210.09   22.37
   1   7  10  227.07   20.90
  -1   7 -10  219.35   19.10
   1   7  10  221.72   20.57
  -1  -7  10  234.77   21.68
  -1  -7  11   56.86   10.69
  -1   7 -11   57.94   11.23
   1  -7 -11   39.24    9.20
   1   7  11   91.03   14.83
   1  -7 -11   56.15   12.48
  -1  -7  11   66.05   12.61
   1   7  11   56.74   12.57
  -1  -7  12  115.69   15.10
  -1   7 -12   93.98   14.79
  -1  -7  12   84.79   14.49
   1  -7 -12   63.79   13.73
   1   7  12   64.61   12.46
   1   7  12   93.17   15.82
   1  -7 -12   85.32   13.27
   1   7  13  303.65   26.54
   1  -7 -13  292.14   29.09
  -1   7 -13  295.63   25.75
   1  -7 -13  324.12   25.60
   1   7  13  291.89   28.21
  -1  -7  13  294.54   25.95
   1   7  14  188.23   23.67
   1  -7 -14  187.94   24.18
   1  -7 -14  210.32   21.78
  -1  -7  14  200.53   23.80
  -1  -7  14  191.06   21.98
  -1   7 -14  240.93   24.09
   1   7  15  626.09   44.04
   1  -7 -15  617.71   43.99
  -1  -7  15  602.22   42.28
  -1   7 -15  586.08   39.38
   1  -7 -15  636.81   39.05
  -1  -7  16  200.54   25.09
   1  -7 -16  208.66   23.38
   1  -7 -16  180.51   25.20
  -1   7 -16  216.60   24.64
   1   7  16  184.00   24.64
  -1   7 -17  288.13   29.38
   1  -7 -17  321.28   29.35
   1   7  17  289.23   31.57
  -1   8  16   71.66   18.38
   1   8 -16   88.20   19.35
   1  -8  16   96.50   17.12
  -1  -8 -16   85.28   19.26
   1  -8  16  117.23   18.65
   1  -8  15   16.00    9.37
  -1   8  15   13.95   10.88
   1   8 -15    3.90   10.24
   1   8 -15   22.83   10.32
  -1  -8 -15    0.07    9.92
   1  -8  15   28.27   10.84
   1   8 -14  228.43   27.14
  -1  -8 -14  223.97   26.62
   1  -8  14  227.95   23.96
   1  -8  14  290.24   26.44
   1   8 -14  316.76   28.36
  -1   8  14  265.43   28.48
  -1  -8 -13  242.93   26.52
   1  -8  13  287.54   25.57
   1   8 -13  270.08   27.89
  -1   8  13  271.50   28.04
  -1  -8 -13  274.24   23.52
   1   8 -13  323.79   27.45
   1  -8  13  251.53   24.53
  -1  -8 -12  373.02   26.26
  -1   8  12  297.75   27.95
  -1  -8 -12  358.81   30.55
   1  -8  12  324.24   26.68
   1  -8  12  365.65   27.28
   1   8 -12  345.81   29.77
   1   8 -12  339.10   27.27
   1   8 -11  942.60   47.13
   1  -8  11  838.80   43.02
  -1  -8 -11 1003.91   41.77
  -1  -8 -11  882.37   46.08
   1   8 -11  871.54   42.00
   1  -8  11  885.12   42.18
  -1   8  11  942.60   47.48
  -1   8  10  360.05   23.34
   1  -8  10  326.69   24.00
   1  -8  10  325.51   25.63
  -1  -8 -10  325.62   22.16
  -1  -8 -10  324.48   26.45
  -1   8  10  310.63   25.88
   1   8 -10  353.73   24.47
   1   8 -10  327.20   26.06
  -1   8   9  454.50   24.67
  -1  -8  -9  414.04   28.42
  -1  -8  -9  426.53   24.35
   1   8  -9  423.82   28.05
   1  -8   9  437.55   26.52
   1  -8   9  435.59   29.03
  -1   8   9  403.83   27.71
   1   8  -9  442.72   25.81
  -1   8   9  462.65   25.84
  -1  -8  -9  452.82   24.85
  -1   8   8   32.01    7.66
  -1   8   8   66.73   11.92
  -1  -8  -8   40.54   10.57
  -1   8   8   44.68    8.73
  -1  -8  -8   55.65    8.71
   1  -8   8   48.91    8.56
   1   8  -8   50.59    9.71
  -1  -8  -8   43.72    7.48
   1   8  -7  583.81   29.29
  -1  -8  -7  611.81   31.88
   1  -8   7  595.48   30.93
   1  -8   7  567.81   27.19
  -1   8   7  643.11   29.34
   1   8  -7  611.71   30.40
  -1  -8  -7  637.82   26.40
  -1   8   7  618.85   31.18
  -1  -8  -7  653.32   28.16
  -1   8   7  606.98   29.21
   1  -8   6  552.10   24.98
  -1  -8  -6  520.55   24.69
   1   8  -6  473.89   27.50
   1   8  -6  591.10   28.92
   1  -8   6  501.16   27.13
   1   8  -6  525.55   26.65
  -1   8   6  507.70   26.95
  -1  -8  -6  511.16   27.97
  -1  -8  -6  503.93   21.75
  -1   8   6  540.09   26.16
  -1   8   6  491.66   26.26
  -1   8   5 1647.04   49.04
   1  -8   5 1678.06   45.79
   1   8  -5 1550.75   47.89
  -1  -8  -5 1619.13   38.78
   1   8  -5 1722.57   53.51
  -1  -8  -5 1598.10   46.48
  -1   8   5 1585.08   49.43
  -1   8   5 1644.74   52.06
   1  -8   5 1577.17   50.02
  -1  -8  -5 1602.23   40.78
  -1  -8  -5 1558.58   50.74
   1   8  -5 1565.91   51.77
  -1   8   4  399.26   21.96
  -1   8   4  379.49   23.50
   1  -8   4  442.58   22.76
   1  -8   4  409.76   22.01
  -1  -8  -4  437.12   21.36
  -1  -8  -4  413.51   17.91
  -1   8   4  424.59   22.38
   1   8  -4  428.89   24.83
  -1  -8  -4  434.03   16.16
   1   8  -4  417.28   21.42
   1   8  -4  413.29   23.56
   1  -8   4  428.36   19.43
  -1  -8  -3 2023.41   41.21
   1   8  -3 2091.43   61.65
   1  -8   3 2153.19   55.72
   1   8  -3 2016.39   52.89
  -1  -8  -3 2043.88   50.49
   1  -8   3 2129.50   49.65
   1  -8   3 2089.66   55.52
  -1   8   3 2083.94   56.34
  -1   8   3 1921.07   59.32
   1   8  -3 2041.03   57.46
  -1   8   3 2121.71   55.72
  -1  -8  -3 2066.67   54.31
   1   8  -3 1997.89   56.59
   1   8  -2  372.74   23.45
  -1   8   2  332.46   21.96
  -1   8   2  352.07   20.27
  -1  -8  -2  376.18   19.63
   1   8  -2  357.71   20.60
   1  -8   2  372.45   16.19
  -1  -8  -2  304.13    9.33
  -1  -8  -2  393.01   19.20
   1  -8   2  374.57   19.32
  -1  -8  -2  389.24   11.24
  -1  -8  -2  371.06   13.66
   1   8  -2  341.85   20.44
   1  -8   2  378.11   19.86
   1   8  -2  351.44   18.05
  -1  -8  -1 1024.13   26.77
   1  -8   1 1011.37   28.33
  -1   8   1  889.74   33.94
  -1  -8  -1  943.21   33.31
  -1  -8  -1  947.36   33.09
   1   8  -1  968.04   31.22
   1  -8   1  978.80   34.04
   1   8  -1  966.78   35.43
  -1   8   1  893.77   37.65
  -1   8   1  991.99   36.73
  -1  -8  -1  885.87   18.16
   1   8  -1  947.08   38.91
   1   8  -1  893.01   33.63
  -1  -8   0   39.69    7.26
   1   8   0   31.03    7.78
  -1   8   0   50.29    8.40
  -1   8   0   45.02    9.29
   1   8   0   24.37    6.06
  -1   8   0   46.26    4.31
   1   8   0   31.83    5.45
   1  -8   0   34.78    4.97
  -1  -8   0   42.04    5.37
  -1   8   0   36.95    7.81
   1   8   0   47.99    8.54
   1   8   1  962.72   30.72
  -1   8  -1  972.97   36.49
  -1  -8   1  939.32   29.37
   1   8   1  935.92   35.37
  -1  -8   1  948.50   36.14
   1  -8  -1  955.06   27.92
   1  -8  -1  928.36   31.63
  -1  -8   1  896.67   18.69
  -1   8  -1 1008.49   24.55
  -1  -8   1  923.48   19.78
  -1   8  -1  891.74   38.07
   1   8   1  854.50   36.71
   1   8   1  884.42   33.58
  -1   8  -2  335.87   13.52
  -1   8  -2  325.70   22.09
   1   8   2  315.29   21.45
  -1   8  -2  312.96   20.10
   1   8   2  342.16   17.23
  -1  -8   2  328.39   11.59
   1   8   2  328.99   20.45
  -1  -8   2  355.32   22.18
  -1   8  -2  307.98    9.34
   1  -8  -2  341.49   18.96
  -1  -8   2  357.28   17.15
   1  -8  -3 2027.75   49.13
   1   8   3 1877.70   58.79
   1   8   3 1973.09   58.13
   1  -8  -3 2061.35   56.20
  -1   8  -3 2039.51   42.33
  -1  -8   3 2041.26   60.89
   1   8   3 2008.43   48.66
  -1  -8   3 2075.10   44.28
  -1   8  -3 2098.07   46.60
  -1   8  -3 2055.61   61.07
  -1  -8   3 2130.45   50.80
  -1   8  -3 1955.02   57.53
  -1   8  -4  377.19   23.04
   1   8   4  399.31   23.82
  -1   8  -4  406.28   16.62
  -1  -8   4  432.68   17.52
   1  -8  -4  404.56   23.06
  -1   8  -4  439.80   25.24
  -1   8  -4  413.95   18.11
  -1  -8   4  387.49   24.74
   1   8   4  386.99   23.30
   1  -8  -4  419.78   18.34
   1   8   4  422.13   19.10
   1  -8  -5 1757.75   43.87
  -1   8  -5 1734.56   54.18
   1  -8  -5 1734.43   54.44
   1   8   5 1647.59   53.38
  -1   8  -5 1641.35   53.75
  -1  -8   5 1704.88   56.92
   1   8   5 1726.16   54.78
  -1  -8   5 1752.06   44.84
  -1   8  -5 1704.27   46.00
   1   8   5 1748.00   47.37
  -1   8  -5 1762.26   45.15
  -1  -8   6  624.74   33.40
  -1   8  -6  666.79   30.82
   1  -8  -6  596.67   31.37
  -1  -8   6  679.26   26.53
   1   8   6  618.31   31.23
   1   8   6  561.82   28.98
   1  -8  -6  641.92   23.05
  -1   8  -6  657.39   27.37
  -1   8  -6  628.37   26.19
   1   8   6  603.63   26.76
  -1   8  -6  613.79   31.61
  -1  -8   7  652.70   34.80
  -1   8  -7  757.57   32.62
  -1   8  -7  655.56   33.78
   1   8   7  674.24   30.35
   1  -8  -7  654.92   34.32
  -1   8  -7  725.36   30.44
  -1  -8   7  670.11   28.45
   1   8   7  671.56   33.82
   1   8   7  638.99   30.78
  -1  -8   8   58.67   11.42
   1  -8  -8   56.50   10.82
  -1   8  -8   81.49   11.08
   1  -8  -8   63.65    8.56
   1   8   8   56.25   10.70
  -1  -8   8   64.84    9.23
  -1   8  -8   54.14   11.00
   1   8   8   77.52   11.01
  -1   8  -8   66.93    9.85
   1   8   9  456.49   28.07
  -1  -8   9  484.82   31.34
  -1   8  -9  480.34   27.65
  -1  -8   9  507.17   27.24
   1   8   9  448.51   29.51
  -1   8  -9  465.76   25.12
   1  -8  -9  466.16   32.25
   1  -8  -9  480.64   24.62
   1   8  10  265.95   23.43
  -1  -8  10  323.30   23.10
   1  -8 -10  284.63   26.33
   1   8  10  344.53   25.59
  -1   8 -10  382.86   25.65
  -1  -8  10  327.25   26.28
   1  -8 -10  357.67   22.62
   1   8  11  821.21   42.79
   1   8  11  802.19   42.50
  -1   8 -11  935.14   43.02
  -1  -8  11  857.88   44.31
   1  -8 -11  915.52   39.58
   1  -8 -11  787.59   46.36
  -1  -8  11  944.62   42.00
   1   8  12  311.13   27.09
  -1   8 -12  358.16   27.51
  -1  -8  12  335.49   25.83
  -1  -8  12  315.37   27.42
   1  -8 -12  322.97   24.74
   1  -8 -12  314.63   29.77
   1   8  12  336.98   28.58
  -1   8 -13  300.85   26.25
   1  -8 -13  277.43   29.20
   1   8  13  258.82   25.48
  -1  -8  13  228.90   24.25
   1   8  13  308.88   29.24
  -1  -8  14  323.27   29.16
  -1   8 -14  358.52   29.54
   1   8  14  284.13   29.29
   1  -8 -14  273.01   29.87
  -1  -8  14  235.80   26.57
  -1   8 -15   21.86    9.62
  -1  -8  15   -5.11    9.02
  -1  -8  15   38.49   12.64
   1  -8 -15    8.74    9.20
   1   8  15   27.14   12.26
  -1  -8  16   74.35   16.85
   1  -8 -16   76.32   17.76
  -1   8 -16   72.63   15.20
   1   8  16   74.91   16.49
   1   8  17  466.56   40.19
  -1   8 -17  382.21   34.32
  -1   9  16  174.91   26.77
   1  -9  16  178.48   22.65
   1  -9  16  140.51   20.61
   1   9 -16  154.44   24.32
   1  -9  15  901.71   49.22
  -1   9  15  811.22   53.38
   1   9 -15  823.04   53.83
  -1  -9 -15  808.90   52.58
   1  -9  15  769.45   46.37
  -1   9  14  120.13   20.87
   1  -9  14  113.34   17.33
  -1  -9 -14   88.09   18.19
   1   9 -14  123.60   20.20
   1  -9  14  117.13   18.40
  -1  -9 -13  366.32   32.89
  -1   9  13  390.63   33.56
   1  -9  13  401.79   32.01
   1  -9  13  425.66   31.31
   1   9 -13  346.66   31.75
   1  -9  12  112.23   17.55
  -1   9  12  147.13   20.11
   1  -9  12  123.27   16.46
   1   9 -12  127.75   19.01
  -1  -9 -12  126.88   20.37
   1  -9  11   23.13    8.60
  -1  -9 -11   13.96    9.57
   1   9 -11    6.70    7.07
  -1   9  11   25.55    8.98
   1  -9  11    6.87    6.84
   1  -9  10   62.44   12.83
  -1   9  10   72.86   13.88
  -1  -9 -10   61.49   12.92
   1  -9  10   68.44   11.84
  -1   9  10   87.11   12.51
   1   9 -10   58.21   12.28
  -1   9   9  940.41   39.28
  -1   9   9  968.91   40.38
  -1  -9  -9  880.31   43.84
   1  -9   9  908.16   40.01
  -1   9   9  933.21   43.76
   1   9  -9  929.79   43.21
   1  -9   9  891.30   44.52
   1   9  -8  178.82   19.32
  -1   9   8  236.84   20.45
   1  -9   8  223.11   21.38
  -1  -9  -8  232.44   21.32
  -1   9   8  249.25   19.63
   1  -9   8  242.49   18.84
   1   9  -8  241.03   20.25
  -1  -9  -8  240.26   18.00
  -1   9   8  208.19   18.18
  -1  -9  -7 1511.48   55.31
   1   9  -7 1600.78   54.65
   1   9  -7 1561.00   56.95
   1   9  -7 1548.65   53.12
   1  -9   7 1551.24   55.16
  -1   9   7 1550.86   53.19
   1  -9   7 1685.75   51.04
  -1   9   7 1668.58   53.54
  -1   9   7 1644.63   55.36
  -1  -9  -7 1637.83   50.43
  -1   9   6  304.10   21.43
   1   9  -6  330.35   23.00
  -1   9   6  304.72   20.93
  -1  -9  -6  302.72   22.39
   1   9  -6  305.70   20.50
  -1   9   6  285.66   21.36
   1  -9   6  324.08   22.33
   1   9  -6  235.39   20.08
  -1  -9  -6  342.80   20.43
   1  -9   6  329.06   19.37
  -1   9   5  308.59   20.43
   1   9  -5  328.14   23.00
  -1   9   5  310.54   22.24
   1   9  -5  291.36   21.55
   1   9  -5  300.79   19.41
  -1   9   5  288.56   19.82
   1  -9   5  311.79   20.93
  -1  -9  -5  300.19   21.34
   1  -9   5  353.37   18.92
  -1  -9  -5  301.13   18.82
  -1   9   4  719.29   31.47
   1   9  -4  686.04   34.19
  -1  -9  -4  692.68   25.85
  -1  -9  -4  666.90   28.60
   1  -9   4  702.22   26.27
   1  -9   4  666.78   30.17
  -1   9   4  710.00   30.74
   1   9  -4  749.44   29.96
   1   9  -4  641.80   31.55
   1  -9   4  686.29   30.64
  -1   9   4  692.05   33.91
   1  -9   3   36.07    6.78
   1   9  -3   36.13    7.98
  -1   9   3   50.53    8.41
   1   9  -3   36.82    6.59
   1   9  -3   49.41    8.98
   1  -9   3   54.76    6.83
  -1  -9  -3   38.51    7.30
   1   9  -3   39.35    9.05
  -1   9   3   48.62    9.66
  -1  -9  -3   45.79    6.79
  -1   9   3   29.83    7.12
   1  -9   3   52.30    8.33
   1   9  -2   78.23   10.99
   1  -9   2   95.90   10.63
   1  -9   2   77.63    7.64
   1   9  -2   72.18   11.35
  -1  -9  -2   79.80    9.52
   1   9  -2   88.41   11.13
  -1  -9  -2   76.64    9.72
   1  -9   2   78.21    9.55
   1   9  -2   91.13    9.56
  -1   9   2   75.18   11.98
  -1  -9  -2   80.94    6.64
  -1   9   2   81.89   10.88
  -1  -9  -1 1240.98   41.12
  -1  -9  -1 1320.72   33.78
  -1   9   1 1257.02   45.00
  -1   9   1 1170.52   46.77
   1  -9   1 1231.95   34.02
   1   9  -1 1198.85   42.45
   1   9  -1 1260.58   48.37
   1  -9   1 1192.26   40.82
  -1  -9  -1 1193.14   40.99
   1   9  -1 1254.42   38.12
  -1   9   1 1267.65   43.45
   1   9  -1 1178.06   42.85
  -1  -9   0  140.34   13.09
   1   9   0  148.26   16.44
   1   9   0  142.62   14.34
  -1   9   0  172.95   16.11
  -1   9   0  131.03   13.46
  -1  -9   0  147.71   10.48
  -1  -9   0  136.22   13.48
   1  -9   0  148.64   10.20
   1   9   0  142.86   11.43
   1   9   0  139.79   13.74
  -1   9   0  140.07   15.46
   1  -9  -1 1236.12   39.76
   1   9   1 1141.24   45.83
  -1   9  -1 1207.68   48.02
   1   9   1 1143.57   41.42
   1   9   1 1185.23   43.26
  -1  -9   1 1272.69   38.56
  -1   9  -1 1304.05   30.64
   1  -9  -1 1255.29   34.35
  -1  -9   1 1201.33   44.34
   1   9   1 1191.86   36.98
  -1  -9   1 1267.46   37.17
  -1   9  -1 1252.33   45.04
   1  -9  -2   47.64    8.14
  -1   9  -2   42.28    8.69
   1   9   2   52.14   10.30
   1  -9  -2   75.11    7.53
   1   9   2   38.69    8.58
  -1   9  -2   55.12    5.64
   1   9   2   50.58    7.25
  -1  -9   2   41.60    6.76
  -1  -9   2   46.37    9.16
  -1   9  -2   45.22    9.85
   1   9   3   16.42    4.46
  -1   9  -3    9.79    2.91
  -1   9  -3    6.24    5.55
   1   9   3    2.56    6.30
   1  -9  -3   10.82    3.81
  -1   9  -3   11.50    6.22
   1   9   3   11.27    6.18
  -1  -9   3   14.03    4.80
  -1  -9   3   12.75    6.10
   1  -9  -3   31.11    7.26
  -1   9  -4  724.52   35.09
   1   9   4  674.71   33.90
  -1   9  -4  655.31   32.73
   1  -9  -4  700.25   26.57
  -1  -9   4  731.24   35.72
   1   9   4  699.07   33.35
   1  -9  -4  738.69   33.07
   1   9   4  724.18   27.10
  -1  -9   4  799.08   29.14
  -1   9  -4  743.78   25.57
  -1   9  -5  348.94   18.16
  -1   9  -5  348.31   23.60
   1   9   5  298.59   22.05
   1  -9  -5  348.69   23.32
   1   9   5  312.68   22.94
   1   9   5  331.09   18.71
  -1   9  -5  348.79   23.64
  -1  -9   5  293.38   23.16
   1  -9  -5  359.86   17.84
  -1   9  -6  320.81   23.59
  -1  -9   6  321.76   24.96
  -1   9  -6  321.63   22.83
   1   9   6  313.32   22.61
  -1   9  -6  355.01   19.72
  -1   9  -6  348.32   18.41
   1   9   6  350.11   20.22
   1   9   6  332.99   23.73
   1  -9  -6  290.15   22.41
  -1  -9   6  354.51   18.76
  -1  -9   7 1747.94   62.49
   1   9   7 1687.99   56.60
   1   9   7 1682.36   59.45
  -1   9  -7 1621.56   58.86
   1  -9  -7 1670.93   60.21
  -1   9  -7 1797.53   51.59
  -1  -9   7 1795.26   50.78
  -1   9  -7 1755.87   52.68
   1   9   7 1756.66   53.78
  -1   9  -7 1724.81   56.64
   1   9   8  222.26   20.63
  -1   9  -8  253.46   18.73
  -1   9  -8  238.08   19.12
  -1  -9   8  209.90   21.13
  -1   9  -8  209.18   20.22
   1  -9  -8  229.07   21.66
  -1   9  -8  199.17   17.28
  -1  -9   8  270.30   18.75
   1   9   8  249.48   19.48
  -1   9  -9  975.80   40.05
  -1   9  -9 1037.40   42.23
  -1  -9   9  925.50   46.33
   1   9   9 1008.68   43.16
  -1   9  -9 1079.75   44.03
  -1   9  -9  984.43   46.90
  -1  -9   9 1064.91   40.94
   1  -9  -9  924.74   46.93
   1   9   9  922.45   44.46
   1   9  10   31.89   10.60
   1   9  10   28.52    8.77
  -1  -9  10   19.77    8.83
  -1   9 -10   26.59    7.98
  -1  -9  10   22.62    7.35
   1  -9 -10   20.37   10.21
  -1   9 -10   31.70   10.93
   1   9  11   -4.42    6.95
  -1  -9  11   15.47    8.29
  -1   9 -11   15.20    9.02
  -1  -9  11    9.74    6.26
   1   9  11    5.94    5.97
  -1   9 -11    5.26    7.06
   1  -9 -11   11.62    9.40
  -1  -9  12  123.88   15.67
  -1  -9  12  110.52   17.58
   1   9  12  119.72   17.50
   1   9  12  127.81   18.39
  -1   9 -12  137.73   17.55
   1  -9 -12  122.56   20.75
  -1  -9  13  307.08   29.11
   1   9  13  430.01   33.34
   1   9  13  341.05   30.40
  -1   9 -13  392.54   30.02
   1  -9 -13  335.27   32.26
   1  -9 -14   86.76   17.80
  -1  -9  14  109.40   18.62
   1   9  14  126.11   20.13
  -1   9 -14  111.38   17.05
  -1  -9  14  109.01   18.82
  -1  -9  15  961.95   53.35
  -1  -9  15  931.23   55.09
   1   9  15  864.02   53.17
   1  -9 -15  899.76   55.79
   1   9  16  108.57   19.86
  -1 -10 -15  -10.88   11.88
   1 -10  15    5.96    7.22
  -1  10  15   11.61   10.22
   1  10 -15    6.88   10.43
   1  10 -14  112.85   19.81
   1 -10  14  117.41   19.27
  -1 -10 -14  117.70   20.75
  -1  10  14  105.66   19.63
   1  10 -13  443.81   35.86
   1 -10  13  433.44   31.56
   1 -10  13  433.00   34.36
  -1  10  13  400.65   34.28
  -1 -10 -13  409.04   36.01
   1 -10  12   -6.65    8.09
  -1  10  12   -4.54    7.99
   1 -10  12    4.58    8.27
   1  10 -12   -2.79    7.55
  -1 -10 -12   -3.54   10.77
   1 -10  11  917.93   48.80
   1  10 -11  897.35   50.11
  -1 -10 -11  862.99   48.16
   1  10 -11 1008.95   50.03
   1 -10  11 1060.56   46.83
  -1  10  11 1011.52   50.74
  -1  10  10   26.47   10.05
  -1  10  10   32.81    8.70
   1 -10  10   43.37   10.12
   1 -10  10   40.41   11.31
  -1 -10 -10   25.08    9.53
   1  10 -10   27.67   10.90
   1  10 -10   31.86   10.73
  -1  10   9  493.78   29.63
   1  10  -9  490.08   31.34
  -1  10   9  535.33   30.87
   1 -10   9  484.66   28.83
   1  10  -9  444.02   32.17
  -1 -10  -9  512.03   33.78
  -1  10   9  482.06   31.63
   1 -10   9  506.35   34.11
   1 -10   8   60.75   10.04
  -1  10   8   67.46   11.02
   1  10  -8   70.88   11.73
   1 -10   8   70.49   13.29
   1  10  -8   60.86   11.92
  -1 -10  -8   60.20   12.01
  -1  10   8   64.09   10.98
  -1  10   8   34.13    9.55
  -1  10   7  117.44   14.77
  -1 -10  -7  154.26   17.95
  -1  10   7  145.92   16.14
   1  10  -7  169.50   18.83
   1  10  -7  154.08   15.69
  -1  10   7  153.04   16.09
   1 -10   7  168.88   17.62
   1  10  -7  121.77   15.46
  -1 -10  -7  149.33   14.57
   1 -10   7  155.20   14.47
  -1  10   6  319.48   22.58
   1  10  -6  337.30   24.80
  -1 -10  -6  327.76   20.68
   1  10  -6  306.21   24.11
  -1  10   6  304.48   21.94
  -1  10   6  332.29   24.09
   1  10  -6  315.99   21.42
   1 -10   6  304.06   22.98
  -1 -10  -6  294.74   23.06
   1 -10   6  313.95   19.26
  -1  10   5 1034.94   40.96
  -1  10   5 1038.12   44.74
   1 -10   5 1098.23   36.48
   1  10  -5 1034.40   45.28
  -1 -10  -5 1069.46   43.96
  -1  10   5  993.30   40.93
   1  10  -5 1083.78   40.05
  -1 -10  -5 1063.64   38.98
   1 -10   5 1049.22   41.97
   1  10  -5  964.82   42.38
   1  10  -4  107.79   13.77
  -1  10   4   99.21   12.78
  -1 -10  -4  125.48   11.23
   1  10  -4  124.08   12.23
   1  10  -4  115.34   15.24
   1 -10   4  131.32   13.60
   1 -10   4  115.35   10.49
   1 -10   4   93.91   12.09
  -1  10   4  115.48   15.15
  -1  10   4  126.58   13.59
  -1 -10  -4  116.15   12.22
  -1  10   3 1371.81   53.61
   1  10  -3 1441.91   54.83
   1 -10   3 1557.50   49.29
   1  10  -3 1516.14   45.78
   1  10  -3 1419.47   50.55
  -1 -10  -3 1481.05   45.27
   1 -10   3 1406.16   40.22
  -1 -10  -3 1462.48   47.42
  -1  10   3 1500.06   51.01
   1 -10   3 1450.69   47.43
  -1 -10  -2  203.53   15.90
  -1  10   2  209.50   20.09
  -1 -10  -2  223.73   17.13
   1 -10   2  190.36   15.88
   1  10  -2  209.79   17.77
   1 -10   2  229.86   16.79
   1  10  -2  225.08   15.50
   1 -10   2  205.66   12.77
   1  10  -2  176.42   16.90
  -1  10   2  222.30   18.51
   1  10  -2  229.63   21.24
  -1  10   1  501.06   28.48
   1  10  -1  497.14   27.99
   1  10  -1  477.36   26.78
  -1  10   1  479.69   30.20
   1 -10   1  549.68   27.18
   1  10  -1  512.23   23.31
  -1  10   1  491.41   27.85
   1  10  -1  503.57   31.26
  -1 -10  -1  468.64   25.53
   1 -10   1  487.60   19.90
  -1 -10  -1  504.76   26.07
  -1 -10  -1  516.57   20.41
   1 -10   1  500.13   24.35
   1  10   0   30.60    6.00
   1  10   0   21.81    6.51
   1  10   0   15.42    7.85
  -1  10   0   27.69    9.18
  -1 -10   0   19.89    6.20
   1  10   0   30.84    8.42
   1 -10   0   12.99    5.52
  -1 -10   0   26.21    5.04
   1 -10   0   22.04    4.38
  -1  10   0    5.57    5.32
  -1 -10   0   29.68    7.01
  -1  10  -1  457.96   29.96
   1  10   1  415.01   28.48
  -1 -10   1  448.43   27.07
   1 -10  -1  486.14   19.84
   1  10   1  446.02   26.00
  -1 -10   1  537.36   23.31
   1 -10  -1  483.92   24.49
   1  10   1  531.58   23.52
   1  10   1  489.04   27.92
  -1  10  -1  507.64   28.85
  -1 -10   1  499.59   23.86
   1 -10  -2  230.32   13.57
   1 -10  -2  240.54   16.27
  -1  10  -2  217.85   20.90
  -1 -10   2  248.16   20.84
   1 -10  -2  229.25   17.43
   1  10   2  234.07   19.38
  -1 -10   2  271.96   17.24
  -1  10  -2  222.51   19.19
   1  10   2  239.16   21.23
   1  10   3 1474.69   52.47
  -1  10  -3 1458.03   55.35
   1 -10  -3 1452.33   49.14
  -1 -10   3 1403.17   53.56
   1  10   3 1387.46   53.62
  -1 -10   3 1586.57   46.07
  -1  10  -3 1355.04   50.82
   1 -10  -3 1536.26   44.60
   1 -10  -3 1496.54   40.84
   1  10   4  107.57   10.54
   1  10   4  113.06   14.50
  -1 -10   4  106.21   14.60
  -1 -10   4  103.43   10.98
  -1  10  -4  117.20   14.62
   1 -10  -4  132.90   14.70
  -1  10  -4  111.13   15.18
   1  10   4  119.11   14.93
   1 -10  -4  126.54   11.46
   1  10   5 1046.36   36.16
  -1  10  -5 1064.16   45.20
   1  10   5  925.00   42.58
   1 -10  -5 1086.64   35.12
  -1  10  -5  953.29   42.51
  -1 -10   5  935.36   44.05
   1 -10  -5  954.32   41.61
   1  10   5  941.72   42.46
  -1  10  -6  320.33   24.03
   1 -10  -6  288.43   23.16
   1  10   6  309.15   24.23
  -1 -10   6  292.45   24.65
   1  10   6  315.43   20.00
   1  10   6  309.98   23.67
  -1  10  -6  275.90   23.05
  -1  10  -7  142.69   17.38
  -1 -10   7  130.91   16.89
   1  10   7  185.85   19.66
   1 -10  -7  105.49   15.43
  -1  10  -7  143.86   16.20
   1  10   7  163.65   15.32
   1  10   7  142.33   16.25
   1  10   8   33.61   10.13
   1 -10  -8   27.58    8.93
  -1 -10   8   50.29   11.87
   1  10   8   42.46    9.29
  -1  10  -8   27.57    8.22
  -1  10  -8   32.21   10.17
   1  10   9  406.49   30.19
  -1 -10   9  363.44   29.68
  -1  10  -9  386.80   29.99
  -1  10  -9  464.73   28.36
   1  10   9  465.99   28.76
   1 -10  -9  455.35   32.86
   1  10  10    6.22    6.15
   1  10  10   17.38    7.01
  -1 -10  10   17.68    8.95
   1 -10 -10   12.46    9.71
  -1  10 -10    1.93    7.21
  -1  10 -11  918.44   50.18
   1 -10 -11  943.34   52.40
  -1 -10  11  871.58   48.28
   1  10  11 1004.47   47.75
   1  10  11  923.97   48.52
  -1 -10  12    2.77    7.00
   1  10  12    7.19    9.21
   1 -10 -12   -1.17   10.69
   1  10  12    3.84    6.47
  -1  10 -12    1.49    7.49
   1  10  13  339.95   30.46
  -1  10 -13  459.97   37.77
   1 -10 -13  303.86   31.86
   1  10  13  344.39   30.89
  -1 -10  13  387.18   33.24
  -1 -10  14  143.45   21.11
  -1  10 -14  120.63   21.41
   1 -10 -14  101.90   20.09
  -1  10 -15   23.48   13.44
  -1 -10  15   11.96    8.46
  -1 -10  15   -1.49    8.73
  -1  11  15  500.72   41.91
   1 -11  14   30.31   12.70
  -1  11  14   31.42   12.31
  -1 -11 -14   26.14   12.68
   1  11 -14   31.01   13.20
   1  11 -14   19.70    9.76
  -1  11  13  204.31   25.39
  -1 -11 -13  196.93   25.85
   1  11 -13  239.62   26.90
   1 -11  13  188.58   24.01
   1  11 -13  210.96   26.99
  -1  11  12   63.78   15.01
  -1 -11 -12   50.92   14.47
   1 -11  12  117.08   18.10
   1  11 -12   73.81   15.52
   1  11 -12   54.21   14.16
  -1  11  11   19.46    8.71
   1  11 -11   31.22   10.39
   1  11 -11   10.09    8.40
  -1 -11 -11   20.27   10.20
   1 -11  11   11.06    9.14
  -1  11  10   22.46    8.50
   1 -11  10   33.39   10.68
  -1 -11 -10   25.70   11.37
   1  11 -10   34.27   10.19
   1  11 -10   20.27   11.00
  -1  11  10   30.85    9.35
   1  11  -9  579.25   34.87
   1  11  -9  580.94   38.54
  -1  11   9  698.31   37.33
  -1 -11  -9  642.13   39.40
   1 -11   9  694.91   41.92
  -1  11   9  650.68   37.86
  -1  11   9  671.03   36.41
  -1  11   8   48.05   11.62
   1  11  -8   51.48   10.46
   1  11  -8   53.44   12.12
  -1  11   8   57.73   11.84
  -1 -11  -8   46.88   10.65
  -1  11   8   56.75   12.00
   1 -11   8   48.39   12.03
  -1  11   7 1229.86   49.57
   1 -11   7 1163.60   53.80
  -1  11   7 1139.91   49.74
   1  11  -7 1283.41   52.76
  -1 -11  -7 1136.98   50.29
  -1  11   7 1224.66   49.24
  -1 -11  -7 1233.38   45.28
   1  11  -7 1217.57   47.47
   1  11  -7 1162.39   51.44
  -1  11   6   50.07    9.87
  -1 -11  -6   49.50   10.89
   1 -11   6   54.88   11.30
   1  11  -6   72.32   10.85
   1  11  -6   51.11   11.53
  -1  11   6   59.36   11.84
  -1  11   6   46.73   10.17
   1  11  -6   54.30   10.78
  -1 -11  -6   62.88   10.07
  -1  11   5  320.03   22.59
  -1  11   5  278.93   23.90
   1  11  -5  303.35   20.51
  -1 -11  -5  259.23   21.80
  -1  11   5  316.40   23.60
   1 -11   5  281.04   21.77
  -1 -11  -5  316.16   20.98
   1  11  -5  246.71   22.84
   1  11  -5  297.16   23.94
   1 -11   4  197.85   17.51
  -1 -11  -4  177.42   17.69
   1  11  -4  219.04   21.65
  -1 -11  -4  179.91   16.34
   1 -11   4  208.83   18.11
  -1  11   4  186.50   19.84
   1  11  -4  171.19   18.23
  -1  11   4  187.77   17.91
   1  11  -4  212.11   16.60
  -1  11   3  259.90   23.35
   1  11  -3  238.60   22.16
   1 -11   3  220.90   18.20
  -1 -11  -3  246.83   17.91
   1  11  -3  265.81   17.96
  -1 -11  -3  254.24   19.27
   1  11  -3  260.03   21.33
   1 -11   3  222.05   18.15
  -1  11   3  268.21   21.63
   1  11  -2   54.51   12.48
   1 -11   2   38.67    7.94
   1  11  -2   42.23    9.38
   1  11  -2   47.21    7.98
  -1 -11  -2   37.29    7.86
  -1  11   2   39.33   10.24
   1 -11   2   43.88    8.16
  -1  11   2   26.56    8.24
   1  11  -2   43.65   10.17
  -1 -11  -2   47.41    9.03
   1  11  -1 1659.12   56.94
  -1 -11  -1 1678.26   55.18
   1  11  -1 1691.26   64.26
  -1  11   1 1723.86   58.37
   1  11  -1 1785.32   49.66
   1 -11   1 1685.98   54.53
  -1 -11  -1 1707.85   54.69
   1 -11   1 1670.64   51.09
  -1  11   1 1674.62   63.11
   1  11  -1 1559.80   56.85
   1  11   0   13.86    5.05
  -1  11   0   14.93    7.05
   1 -11   0   19.42    6.72
   1 -11   0   21.56    6.36
   1  11   0    9.17    8.28
   1  11   0   10.10    7.02
  -1  11   0   16.93    7.19
   1 -11   0   13.55    5.23
   1  11   0   15.87    7.43
  -1 -11   0   20.36    6.94
  -1 -11   0   22.43    6.84
   1  11   1 1605.43   62.62
  -1  11  -1 1707.52   64.86
  -1 -11   1 1835.54   53.35
   1  11   1 1768.17   58.26
   1 -11  -1 1770.16   54.41
   1  11   1 1826.55   50.55
   1  11   1 1727.52   59.34
  -1 -11   1 1748.29   60.12
  -1  11  -1 1728.10   60.07
  -1 -11   2   70.30    9.38
  -1 -11   2   46.79   10.11
   1  11   2  100.97   13.81
  -1  11  -2   54.33   12.51
  -1  11  -2   70.43   12.05
   1 -11  -2   73.69   10.94
   1 -11  -2   52.59    8.72
   1  11   2   68.81   13.46
  -1  11  -3  243.99   22.83
   1  11   3  231.12   21.88
  -1  11  -3  262.83   21.80
   1 -11  -3  245.06   19.75
   1  11   3  202.02   19.52
  -1 -11   3  252.83   17.73
   1 -11  -3  238.18   16.86
  -1 -11   3  240.10   22.02
   1  11   4  218.04   21.60
  -1  11  -4  221.38   20.64
  -1 -11   4  254.47   17.65
  -1  11  -4  201.85   20.60
   1 -11  -4  189.78   18.12
   1 -11  -4  221.42   16.12
  -1 -11   4  192.43   20.29
   1  11   4  232.94   21.03
   1  11   5  351.86   26.42
  -1 -11   5  334.78   26.86
   1  11   5  328.95   26.08
  -1  11  -5  324.82   25.85
   1 -11  -5  345.34   25.10
  -1  11  -5  328.14   25.23
   1 -11  -6   31.78    9.73
   1  11   6   39.80   10.38
  -1  11  -6   34.24    9.98
  -1 -11   6   32.99   10.00
  -1  11  -6   32.21    9.24
   1  11   6   34.57   10.01
  -1  11  -7 1166.64   49.84
   1  11   7 1115.79   49.25
  -1 -11   7 1103.82   52.35
   1  11   7 1170.68   51.81
   1 -11  -7 1114.39   50.52
  -1  11  -7 1142.97   51.22
  -1 -11   8   41.24   11.87
  -1  11  -8   44.76   12.06
  -1  11  -8   67.42   12.28
   1  11   8   29.86   10.02
   1 -11  -8   42.09   11.84
  -1  11  -9  686.04   41.43
  -1  11  -9  750.50   38.61
   1 -11  -9  686.48   42.15
   1  11   9  709.70   41.57
  -1 -11   9  713.59   43.07
   1  11  10   38.70   11.22
   1 -11 -10   26.06   10.93
  -1 -11  10   25.21   11.16
  -1  11 -10   32.75   10.84
  -1 -11  11   29.61   10.87
  -1  11 -11   23.58    9.67
   1  11  11   33.01   11.23
   1 -11 -11   32.40   12.38
  -1 -11  12   83.52   17.07
   1  11  12   75.31   16.01
   1 -11 -12   46.01   15.51
  -1  11 -12   61.75   15.40
  -1  11 -13  197.03   25.43
  -1 -11  13  202.67   24.75
   1 -11 -13  231.97   29.08
  -1 -11  14   49.20   15.71
  -1  11 -14   24.02   11.96
   1 -12  13  472.02   38.31
  -1  12  13  485.62   38.74
   1 -12  12   28.08   12.29
  -1  12  12   22.22    9.25
  -1 -12 -12    7.59   10.38
   1  12 -12   13.77    9.86
  -1 -12 -11  904.51   52.27
   1  12 -11  857.47   51.71
   1 -12  11  878.85   51.40
  -1  12  11  962.23   51.20
  -1 -12 -10    3.39    9.11
  -1  12  10    1.43    7.98
   1 -12  10    0.87    7.66
   1  12 -10    3.67    7.57
  -1  12   9  416.50   30.97
   1 -12   9  421.71   33.91
  -1  12   9  435.16   30.83
   1  12  -9  414.78   33.42
  -1  12   9  401.43   30.26
  -1 -12  -9  409.10   32.79
   1  12  -8   51.99   12.37
  -1  12   8   74.79   13.21
   1 -12   8   65.71   14.50
  -1  12   8   82.12   13.71
  -1 -12  -8   67.81   14.00
  -1  12   8   64.38   13.47
  -1 -12  -7   -0.21    8.88
   1  12  -7    8.38    8.08
   1 -12   7    1.48    7.68
  -1  12   7    9.21    6.83
  -1  12   7    3.40    7.58
  -1  12   7    5.19    6.23
  -1  12   6  105.21   15.16
  -1  12   6  126.02   17.53
   1  12  -6  138.97   18.35
  -1 -12  -6   81.95   11.40
   1 -12   6   96.98   15.84
   1 -12   6   94.34   14.19
  -1  12   6  101.18   13.86
  -1 -12  -6  112.59   16.48
   1  12  -6   60.77   12.57
   1  12  -5  805.91   43.95
  -1 -12  -5  823.52   36.56
  -1  12   5  743.61   39.19
  -1 -12  -5  802.00   40.68
   1 -12   5  769.57   38.21
  -1  12   5  780.48   42.46
   1  12  -5  745.17   40.15
  -1 -12  -4   60.93   10.56
  -1  12   4   46.20   12.05
   1  12  -4   69.17   13.89
   1 -12   4   58.51   10.33
   1 -12   4   66.55   11.29
  -1  12   4   68.28   12.46
  -1 -12  -4   60.48   12.18
   1  12  -4   55.44   11.62
  -1  12   3  984.38   49.02
   1  12  -3 1073.24   51.49
  -1 -12  -3 1026.41   42.30
  -1  12   3 1063.08   46.69
   1 -12   3 1026.23   42.62
   1 -12   3 1067.43   42.79
   1  12  -3  981.90   45.06
   1  12  -2   88.91   14.01
  -1  12   2  107.64   16.55
   1  12  -2   91.50   13.91
   1  12  -2  124.52   17.96
   1 -12   2  112.28   13.82
   1 -12   2  123.38   13.98
  -1  12   2  140.66   16.78
  -1 -12  -2  137.43   14.97
  -1 -12  -2  109.97   13.68
   1  12  -1  132.28   16.07
   1  12  -1  123.50   15.92
   1 -12   1  133.48   15.01
  -1 -12  -1  145.72   15.85
   1  12  -1  161.24   20.29
   1 -12   1  129.43   13.43
  -1 -12  -1  175.96   16.86
  -1  12   1  127.17   18.17
  -1  12   0  192.47   19.40
   1  12   0  128.76   16.49
   1  12   0  189.32   21.75
   1 -12   0  171.95   17.07
  -1 -12   0  163.71   16.70
  -1 -12   0  195.02   16.59
   1  12   0  177.61   18.15
   1 -12   0  177.68   15.20
  -1  12   0  176.36   21.11
  -1 -12   0  180.26   18.06
   1 -12   0  174.97   15.93
   1 -12  -1  134.54   14.42
  -1  12  -1  112.21   15.48
   1 -12  -1  167.28   16.92
   1  12   1  149.58   19.28
  -1 -12   1  130.76   16.19
   1 -12  -1  173.64   14.71
   1  12   1  136.45   17.38
   1  12   1  129.67   15.75
  -1  12  -1  127.13   17.98
  -1 -12   1  126.27   15.33
  -1 -12   1  147.13   14.29
  -1  12  -2  118.71   18.15
   1  12   2  134.61   18.44
  -1 -12   2  147.26   14.18
   1 -12  -2  113.01   14.02
   1  12   2  151.91   17.81
  -1  12  -2  100.94   15.18
  -1 -12   2  154.66   18.52
   1 -12  -2  127.42   13.66
  -1  12  -3 1247.33   55.72
  -1 -12   3 1244.70   43.72
  -1 -12   3 1210.67   53.30
   1 -12  -3 1185.84   47.77
   1  12   3 1227.54   51.82
   1 -12  -3 1189.16   42.96
   1  12   3 1162.75   53.52
  -1  12  -3 1157.73   50.91
   1  12   4   65.53   13.75
  -1  12  -4   82.48   14.76
  -1 -12   4   72.75   13.66
   1 -12  -4   60.89   11.36
  -1  12  -4   69.06   12.96
   1  12   4   63.44   12.30
   1  12   5  709.19   40.68
  -1  12  -5  742.02   40.27
   1  12   5  730.75   40.60
  -1  12  -5  684.00   40.07
   1 -12  -5  730.13   38.61
  -1 -12   5  673.41   40.61
   1 -12  -6   72.28   13.22
  -1  12  -6   79.83   13.67
   1  12   6   80.46   13.92
   1  12   6   96.04   15.72
  -1  12  -6   61.77   12.63
  -1 -12   6   77.60   14.58
  -1  12  -7   13.84    6.64
   1  12   7    3.88    6.45
  -1  12  -7   22.81    9.42
  -1 -12   7   19.65    9.80
   1 -12  -7    1.83    8.19
   1  12   7   18.70    9.64
   1 -12  -8   50.31   12.96
  -1 -12   8   58.61   13.63
  -1  12  -8   65.84   12.52
   1  12   8   81.53   14.85
  -1  12  -8   42.95   12.09
  -1  12  -9  398.22   29.62
   1 -12  -9  372.26   31.90
  -1 -12   9  400.02   33.44
  -1  12  -9  348.64   30.54
   1  12   9  411.81   32.87
  -1 -12  10   11.19   10.14
  -1  12 -10   17.02    9.29
   1 -12 -10   17.04   11.27
   1  12  10    5.38    6.47
  -1  12 -11  852.39   51.19
   1 -12 -11  929.90   55.06
   1  12  11  936.85   51.89
  -1 -12  11  925.14   53.06
  -1  12 -12   -0.40    9.94
  -1 -12  12   12.36   10.22
   1  12  12    4.79    7.27
   1 -12 -12   19.43   11.39
   1 -12 -13  389.91   37.76
  -1 -12  13  472.39   39.20
  -1  12 -13  481.72   40.57
   1 -13  11   39.03   12.88
   1  13 -11   64.35   16.27
  -1 -13 -11   58.09   15.60
  -1 -13 -10   34.02   12.35
   1  13 -10   44.96   12.04
   1 -13  10   28.94   12.42
  -1  13   9  607.80   38.87
  -1  13   9  550.30   36.57
  -1 -13  -9  559.24   39.92
   1  13  -9  522.73   38.68
   1 -13   9  570.80   41.07
  -1 -13  -8   16.53   10.17
  -1  13   8   43.96   11.90
   1  13  -8    1.08    7.43
   1 -13   8    6.30    7.66
  -1  13   8   21.29   10.02
  -1  13   7  838.37   46.33
   1 -13   7  878.57   49.71
  -1  13   7  775.93   42.73
  -1 -13  -7  870.85   46.94
   1  13  -7  834.61   46.47
  -1 -13  -6  124.64   17.39
  -1  13   6  124.42   18.12
   1  13  -6   82.28   14.95
  -1  13   6  125.66   17.21
   1 -13   6   91.50   16.79
   1  13  -6  125.63   18.80
  -1 -13  -5  225.84   22.45
   1  13  -5  174.65   20.66
   1  13  -5  182.30   22.28
   1 -13   5  208.90   23.49
  -1  13   5  198.71   20.96
   1 -13   5  221.96   21.20
  -1  13   5  179.65   21.97
  -1 -13  -5  226.92   19.49
   1  13  -4   84.74   14.01
  -1  13   4   93.56   16.32
   1  13  -4   83.80   15.91
   1 -13   4   87.46   13.23
  -1 -13  -4  117.79   16.36
   1 -13   4   90.88   13.54
  -1  13   4   91.81   14.61
  -1 -13  -4   94.12   13.07
   1 -13   3  205.79   19.48
  -1 -13  -3  217.48   21.07
   1  13  -3  219.56   24.60
   1  13  -3  171.29   19.64
  -1  13   3  175.14   21.44
  -1  13   3  183.18   20.25
   1 -13   3  190.00   18.30
  -1 -13  -3  198.02   18.61
   1 -13   2   30.26    8.11
  -1 -13  -2   52.84   10.01
  -1  13   2   65.39   16.50
   1  13  -2   45.89   13.03
   1  13  -2   60.00   12.47
  -1  13   2   67.19   13.18
   1 -13   2   47.26   10.67
  -1 -13  -2   61.52   11.30
  -1  13   1  865.53   48.55
   1  13  -1  828.30   42.23
  -1 -13  -1  890.82   41.69
   1  13  -1  899.47   49.81
   1 -13   1  856.07   37.23
   1 -13   1  856.45   37.30
  -1 -13  -1  827.51   39.77
   1  13  -1  810.73   43.24
   1 -13   1  866.23   40.39
   1 -13   0   12.42    6.88
   1  13   0   19.36    8.79
   1  13   0    6.72    8.91
  -1  13   0    4.96    7.24
   1 -13   0    3.27    5.54
  -1 -13   0    1.52    5.54
  -1  13   0   -2.79    9.46
   1  13   0    2.37    6.04
  -1 -13   0   11.27    6.99
  -1 -13   0   11.12    7.18
  -1 -13   1 1009.86   40.38
   1 -13  -1  961.50   41.52
  -1  13  -1  974.04   52.59
   1  13   1  863.57   48.67
   1  13   1  923.57   45.91
  -1 -13   1  924.14   43.37
   1 -13  -1  864.87   41.87
  -1 -13   1  905.15   45.19
   1 -13  -1  964.00   40.86
  -1  13  -1  881.24   45.13
  -1  13  -2   74.83   16.27
   1  13   2   37.72   11.84
  -1  13  -2   28.68    9.40
   1  13   2   60.94   13.07
  -1 -13   2   52.14   12.57
   1 -13  -2   29.74    8.85
   1 -13  -2   60.99   10.48
   1 -13  -3  222.69   20.91
  -1 -13   3  175.76   21.21
   1  13   3  168.91   19.96
  -1  13  -3  193.00   21.22
  -1  13  -3  182.50   21.98
   1  13   3  172.69   21.76
  -1  13  -4   90.78   14.66
  -1  13  -4   71.10   15.76
   1  13   4   90.22   15.19
   1 -13  -4   90.76   14.58
   1  13   4   92.83   16.70
  -1 -13   4   84.47   15.66
  -1 -13   5  220.57   24.32
  -1  13  -5  278.83   26.90
   1  13   5  253.60   25.73
   1  13   5  249.06   24.54
  -1  13  -5  204.13   22.70
   1 -13  -5  218.09   22.00
   1  13   6   93.90   16.15
  -1  13  -6  128.04   18.91
   1  13   6  121.89   18.14
  -1  13  -6  107.47   17.22
   1 -13  -6  122.20   17.64
  -1 -13   6  149.29   20.36
  -1  13  -7  702.37   42.24
  -1  13  -7  663.46   41.93
   1 -13  -7  678.57   41.58
   1  13   7  665.56   41.77
  -1 -13   7  735.18   45.36
  -1 -13   8    4.45    8.70
  -1  13  -8   14.27    9.49
  -1  13  -8   -1.54    8.01
   1 -13  -8   -4.40    8.60
   1  13   8   20.07    9.19
  -1  13  -9  472.52   37.11
  -1  13  -9  556.17   36.58
   1  13   9  547.29   38.92
   1 -13  -9  508.48   38.42
  -1 -13   9  548.61   40.79
   1  13  10   76.17   16.71
   1 -13 -10   51.71   15.20
  -1  13 -10   24.46   10.92
  -1 -13  10   57.64   15.15
  -1  13 -11   40.04   12.29
   1 -13 -11   44.12   14.16
   1  13  11   47.99   13.44
  -1 -13  11   40.31   13.03
   1  13  12   66.45   16.77
   1  14 -10   24.47   12.16
   1 -14  10   28.29   11.87
  -1 -14 -10   39.38   14.03
   1 -14   9  161.98   22.63
  -1 -14  -9  149.57   21.76
  -1  14   9  141.46   19.96
  -1  14   9  110.58   17.74
   1  14  -9  101.65   18.89
   1  14  -8   32.15   11.79
  -1  14   8   47.35   12.60
  -1  14   8   11.85    8.07
   1 -14   8   31.73   11.44
  -1 -14  -8   45.10   13.68
  -1  14   7   27.87   11.06
  -1 -14  -7   22.74    9.64
  -1  14   7   48.23   12.97
   1  14  -7   48.26   12.70
   1 -14   7   16.78   10.28
  -1  14   6  107.74   18.01
   1  14  -6   89.64   16.45
  -1  14   6   84.34   15.94
   1 -14   6   75.27   16.05
  -1 -14  -6  101.08   16.95
  -1  14   5  641.92   42.59
   1  14  -5  602.00   41.96
  -1 -14  -5  525.64   36.14
   1 -14   5  663.58   43.59
   1  14  -5  625.93   39.92
  -1  14   5  603.42   39.05
   1 -14   5  645.48   37.78
   1  14  -4  216.46   25.55
   1 -14   4  209.27   20.57
  -1  14   4  178.68   21.29
  -1  14   4  162.27   22.52
  -1 -14  -4  200.44   21.95
   1 -14   4  170.30   22.53
   1 -14   4  234.05   21.65
   1  14  -4  202.19   22.64
  -1 -14  -4  191.49   19.38
   1  14  -3  620.16   38.77
   1 -14   3  676.95   36.17
  -1  14   3  648.52   40.09
   1  14  -3  644.04   44.12
   1 -14   3  664.94   42.69
  -1 -14  -3  682.94   36.78
   1 -14   3  676.62   37.01
  -1  14   3  614.36   42.40
  -1 -14  -3  692.79   39.31
   1  14  -2   86.70   17.31
   1 -14   2  106.40   14.95
  -1  14   2   91.01   17.15
  -1 -14  -2  130.35   16.46
   1  14  -2   89.04   15.60
  -1  14   1   51.97   14.01
  -1 -14  -1   47.20   10.08
   1 -14   1   68.15   12.32
  -1 -14  -1   52.96   11.03
   1  14  -1   65.97   13.56
   1  14  -1   61.06   15.37
  -1 -14  -1   73.05   12.64
   1  14   0  100.78   16.92
  -1  14   0   80.52   16.42
   1 -14   0   97.23   13.59
  -1 -14   0   87.93   14.60
   1 -14   0   90.38   14.03
   1  14   0  103.16   16.13
   1  14   0  108.37   19.15
  -1 -14   0   76.86   13.21
   1 -14   0   77.78   12.98
   1  14   1   67.69   14.68
  -1  14  -1   64.08   13.65
   1 -14  -1   67.90   11.82
  -1  14  -1   94.29   18.08
   1  14   1   81.15   17.03
  -1 -14   1   52.59   11.44
   1 -14  -1   84.44   12.77
   1 -14  -1   74.28   13.17
  -1 -14   1   83.82   13.89
  -1  14  -2  116.41   19.79
   1  14   2  146.71   21.67
  -1  14  -2  102.66   16.60
   1  14   2  120.92   17.49
   1 -14  -2  112.35   15.82
   1 -14  -2   83.25   13.85
  -1 -14   2  125.84   18.65
  -1 -14   2  129.87   17.38
  -1  14  -3  716.12   46.10
   1  14   3  711.26   45.83
  -1  14  -3  705.64   42.65
   1 -14  -3  764.56   40.37
   1  14   3  736.24   43.73
  -1 -14   3  811.81   46.62
  -1  14  -4  213.26   25.50
   1  14   4  184.44   23.22
  -1 -14   4  189.78   23.16
   1 -14  -4  220.78   22.29
   1  14   4  187.05   22.74
  -1  14  -4  198.67   23.37
   1 -14  -5  648.17   39.54
  -1  14  -5  625.33   42.55
   1  14   5  667.65   43.51
  -1  14  -5  677.04   42.45
  -1 -14   5  651.63   43.39
   1  14   5  632.47   41.13
   1  14   6  105.57   17.37
  -1  14  -6   69.38   14.73
  -1  14  -6   72.97   15.48
  -1 -14   6   89.03   16.76
   1 -14  -6  102.82   17.59
   1  14   7   13.69    9.12
  -1  14  -7   33.91   10.13
   1 -14  -7   32.12   12.75
  -1 -14   7   52.69   13.95
  -1  14  -7   38.43   12.06
   1  14   8   50.70   13.05
  -1  14  -8   66.44   16.17
   1 -14  -8   41.14   12.67
  -1 -14   8   46.92   13.98
  -1  14  -8   75.86   15.71
  -1  14  -9  106.77   19.15
   1 -14  -9  143.66   21.97
   1  14   9  119.76   19.36
  -1 -14   9  115.65   19.86
  -1  14 -10   24.90   11.51
   1  14  10   28.00   12.03
   1 -14 -10   69.17   17.34
  -1 -14  10   30.42   12.83
   1  14  11  518.98   41.10
  -1  15   8  192.06   24.92
   1  15  -8  172.55   23.63
  -1  15   8  206.11   24.44
  -1 -15  -8  167.34   23.26
   1 -15   8  205.59   26.76
  -1  15   7  528.01   40.25
   1 -15   7  521.35   41.30
  -1 -15  -7  488.37   37.52
  -1  15   7  532.44   38.80
   1  15  -7  472.50   37.54
  -1  15   6  115.10   19.67
   1  15  -6   91.73   16.98
  -1  15   6  104.81   18.21
   1 -15   6   88.62   18.35
  -1 -15  -6  115.36   18.92
   1 -15   5  226.85   26.46
   1  15  -5  260.32   27.03
  -1  15   5  277.66   29.42
  -1 -15  -5  217.62   24.31
  -1  15   5  232.43   25.51
   1  15  -4   54.99   15.20
  -1  15   4   60.23   14.08
   1 -15   4   66.30   15.33
   1  15  -4   64.56   14.45
  -1  15   4   79.46   16.44
  -1 -15  -4  107.47   17.02
   1  15  -3   49.89   15.28
  -1 -15  -3   47.43   12.49
   1 -15   3   67.99   12.52
   1  15  -3   69.15   13.97
  -1  15   3   54.72   14.60
   1 -15   3   48.11   13.23
  -1 -15  -3   61.42   12.73
   1 -15   2   65.46   14.61
   1  15  -2   88.36   18.33
   1 -15   2   87.50   14.09
   1  15  -2   93.15   16.23
  -1 -15  -2   88.24   14.66
  -1 -15  -2  102.28   15.92
  -1  15   2  113.18   20.44
  -1  15   1  375.99   35.45
   1  15  -1  426.10   38.08
   1 -15   1  414.11   34.06
   1 -15   1  448.07   30.96
   1  15  -1  371.52   30.48
  -1 -15  -1  420.51   30.83
   1 -15   0  172.22   22.13
  -1  15   0  183.60   25.17
   1  15   0  165.71   24.47
  -1 -15   0  136.29   18.38
   1 -15   0  169.83   18.80
   1 -15   0  158.65   18.74
  -1 -15   0  134.56   18.00
   1  15   0  158.71   21.74
   1 -15  -1  379.64   29.32
  -1  15  -1  392.47   36.33
   1  15   1  395.92   35.95
  -1 -15   1  410.72   31.36
   1 -15  -1  354.07   29.88
  -1  15  -1  418.81   33.13
  -1 -15   1  392.89   32.17
   1  15   1  380.32   32.60
  -1 -15   2   72.40   14.71
  -1  15  -2   54.90   14.77
   1  15   2   77.22   18.03
   1 -15  -2   62.60   13.19
   1  15   2   52.88   14.20
  -1  15  -2   76.65   15.88
   1 -15  -2  107.69   15.83
  -1 -15   2   50.76   12.51
  -1 -15   3   70.44   14.81
   1 -15  -3   56.23   12.19
  -1  15  -3   81.14   16.35
   1  15   3   66.87   16.65
   1 -15  -3   70.31   13.80
   1  15   3   45.48   12.97
  -1 -15   3   78.95   14.57
  -1  15  -3   51.65   14.78
  -1  15  -4   78.35   17.26
   1  15   4   80.38   17.20
  -1 -15   4   67.53   15.08
   1  15   4   70.31   15.95
  -1  15  -4  118.99   18.66
   1 -15  -4   83.40   15.97
  -1 -15   5  263.21   28.89
  -1  15  -5  292.55   30.79
  -1  15  -5  222.29   26.18
   1 -15  -5  261.67   26.32
   1  15   5  229.71   26.57
  -1 -15   6  150.59   22.44
  -1  15  -6  123.33   21.08
   1  15   6  121.49   19.74
  -1  15  -6  105.41   18.21
   1 -15  -6  110.34   18.89
  -1  15  -7  489.12   39.05
  -1  15  -7  431.76   36.59
  -1 -15   7  464.71   39.36
   1  15   7  457.53   37.76
   1 -15  -7  497.06   38.16
  -1  15  -8  166.77   22.81
   1  15   8  224.61   26.76
  -1 -15   8  170.79   24.05
   1 -15  -8  127.31   20.95
  -1  15  -8  227.93   27.47
   1 -15  -9  262.13   29.94
   1  15   9  261.24   29.47
   1  15  10   54.82   15.04
  -1  16   8   42.00   13.63
  -1  16   8   24.13   10.97
  -1  16   7   50.38   15.19
  -1  16   7   59.98   14.93
   1 -16   6   67.35   16.31
  -1  16   6   70.97   16.06
  -1  16   6  100.57   19.77
  -1 -16  -6   52.06   13.64
   1  16  -6   98.51   18.33
  -1  16   5  353.62   34.79
  -1 -16  -5  407.28   34.00
   1 -16   5  364.07   34.84
   1  16  -5  390.06   34.52
   1  16  -4   90.37   17.74
  -1  16   4  129.00   22.04
  -1 -16  -4   98.87   17.09
   1 -16   4   95.92   19.35
  -1 -16  -3  461.39   34.98
  -1  16   3  498.46   41.82
   1  16  -3  437.46   35.48
   1 -16   3  451.95   38.17
  -1  16   2  162.73   24.51
  -1 -16  -2  158.13   19.61
   1 -16   2  149.41   21.91
   1  16  -2  182.75   26.80
  -1 -16  -2  154.34   20.29
   1  16  -2  127.36   19.78
   1  16  -1   93.75   20.10
  -1 -16  -1   93.55   16.26
   1 -16   1   82.83   14.63
  -1  16   1   77.62   17.87
   1  16  -1   89.32   16.94
  -1 -16  -1   74.73   14.21
   1 -16   1  115.54   19.39
   1 -16   1   76.33   14.57
   1  16   0   30.55   12.81
   1 -16   0   19.38    9.89
  -1  16   0   35.02   13.24
   1 -16   0   42.33   10.33
  -1 -16   0   36.38   10.46
  -1  16  -1   87.22   18.07
   1  16   1   81.85   18.74
  -1 -16   1   83.22   16.34
   1  16   1   92.54   18.48
   1 -16  -1   70.12   13.49
  -1 -16   1   75.81   14.47
   1 -16  -2  127.74   17.86
   1  16   2  152.97   22.45
  -1  16  -2  137.60   23.45
   1  16   2  152.08   24.78
  -1 -16   2  151.87   21.06
  -1  16  -2  159.26   21.62
  -1 -16   2  168.40   22.82
   1  16   3  488.28   39.02
   1 -16  -3  507.77   36.52
  -1 -16   3  399.13   35.73
  -1  16  -3  421.90   35.87
  -1  16  -3  459.44   40.47
   1 -16  -3  434.04   33.02
  -1 -16   3  430.19   35.10
  -1  16  -4  109.36   20.88
   1 -16  -4  115.47   18.50
  -1 -16   4  133.29   21.01
   1 -16  -4   68.93   14.59
   1  16   4  104.61   19.71
  -1  16  -4  116.42   19.36
  -1 -16   4   95.50   17.60
   1  16   5  391.04   35.21
  -1  16  -5  461.05   40.13
  -1  16  -5  327.42   32.23
  -1 -16   5  341.33   33.81
   1 -16  -5  413.33   34.15
  -1 -16   6   91.63   19.34
   1 -16  -6   61.47   14.50
  -1  16  -6   68.95   17.21
   1  16   6   82.38   17.30
   1 -16  -7   37.23   12.05
   1  16   7   45.78   14.33
  -1  16  -7    4.51    9.34
  -1  16  -8   55.18   15.24
  -1 -17  -4    0.21    9.11
   1 -17   3   28.41   12.24
  -1 -17  -3   22.37    9.66
  -1 -17  -2  167.90   22.10
   1 -17   2  164.20   24.17
   1  17  -2  121.76   20.03
   1 -17   2  100.58   17.38
  -1 -17  -1  180.79   22.33
   1 -17   1  196.62   25.37
  -1 -17  -1  148.80   20.55
  -1 -17   0  491.60   36.97
   1 -17  -1  137.63   19.24
  -1 -17   1  188.03   23.67
  -1 -17   2  124.15   20.62
  -1 -17   2  125.43   19.63
   1 -17  -2  128.76   19.19
  -1 -17   3   58.67   15.79
  -1 -17   3   87.19   17.00
   1 -17  -3   66.07   14.64
  -1 -17   4   20.36    9.17
   1 -17  -4   26.18   11.35
   1 -17  -5   70.79   15.59
  -2   0   0 4275.73   78.12
  -2   0   0 4356.71   79.27
   2   0   0 4469.60   75.60
  -2   0   0 4404.42   79.83
   2   0   0 4433.47   76.61
   2   0   0 4456.97   77.85
  -2   0   1   62.08    4.72
   2   0   1   56.56    4.92
  -2   0  -1   70.39    5.82
   2   0  -1   69.40    4.21
  -2   0  -1   60.24    5.74
  -2   0   1   65.78    6.20
   2   0  -1   59.85    4.92
   2   0  -1   61.83    5.36
   2   0   1   68.59    5.24
  -2   0   1   56.83    4.40
   2   0   2 2623.47   51.24
  -2   0   2 2597.30   53.09
   2   0  -2 2631.56   51.07
  -2   0  -2 2603.74   51.96
  -2   0   2 2592.45   47.49
   2   0  -2 2569.71   53.90
  -2   0   2 2594.51   50.44
  -2   0   2 2580.55   54.33
  -2   0   3 3143.06   61.95
  -2   0  -3 3216.31   63.04
  -2   0   3 3119.32   64.93
   2   0  -3 3201.78   66.68
  -2   0   3 3195.22   56.23
   2   0   3 3150.86   62.29
  -2   0   4   14.65    4.32
   2   0   4   13.77    3.82
   2   0  -4   10.95    4.07
   2   0   4    9.76    3.09
  -2   0  -4   14.21    2.78
  -2   0   4   12.95    3.95
  -2   0  -4    8.29    3.67
  -2   0  -5 1504.35   36.01
   2   0   5 1429.43   39.03
  -2   0  -5 1457.20   39.14
  -2   0   5 1475.68   42.14
   2   0  -5 1422.54   43.79
  -2   0   5 1430.87   39.40
   2   0   5 1503.11   36.75
   2   0  -6 2152.18   54.27
   2   0   6 2164.63   54.75
  -2   0  -6 2257.94   51.92
  -2   0  -6 2244.82   55.08
   2   0  -6 2195.87   61.29
  -2   0   6 2229.29   58.30
  -2   0   6 2256.89   56.05
  -2   0  -7  344.46   18.21
  -2   0   7  359.28   20.31
   2   0  -7  357.63   19.82
  -2   0   7  304.01   20.13
   2   0  -7  319.42   22.14
  -2   0  -7  375.31   20.20
   2   0   7  381.79   20.42
  -2   0  -8 1936.00   55.64
   2   0  -8 1924.32   55.22
  -2   0   8 1943.24   57.00
   2   0   8 2007.89   56.96
   2   0  -8 1936.51   62.47
  -2   0  -8 1925.90   53.65
  -2   0   8 1851.11   58.17
  -2   0  -9  455.02   24.25
   2   0   9  497.78   27.16
   2   0   9  475.32   18.82
  -2   0   9  439.26   26.19
   2   0  -9  544.57   31.56
  -2   0   9  518.61   29.68
  -2   0  -9  483.14   26.63
   2   0  -9  455.94   25.56
  -2   0  10  494.33   30.77
  -2   0  10  509.27   30.00
   2   0  10  563.44   21.30
   2   0 -10  504.02   31.93
  -2   0 -10  533.44   27.41
   2   0  10  481.39   28.26
  -2   0 -10  485.52   28.11
   2   0 -10  551.37   29.81
   2   0 -11 1295.20   53.90
  -2   0 -11 1286.59   46.34
   2   0  11 1213.35   48.73
  -2   0  11 1323.35   52.48
   2   0 -11 1294.72   50.07
  -2   0  11 1248.09   52.55
  -2   0 -11 1125.22   46.92
   2   0 -12    4.70    7.28
   2   0  12   16.24    7.95
  -2   0  12   19.93    9.55
  -2   0 -12    4.63    7.29
  -2   0  12   12.32    7.50
   2   0 -12   20.66    9.95
  -2   0 -12   27.86    7.84
  -2   0 -13  714.82   35.80
   2   0  13  652.35   38.05
  -2   0  13  742.57   42.34
   2   0 -13  723.19   41.76
   2   0 -13  744.20   40.15
  -2   0 -13  587.06   35.68
  -2   0  13  756.01   42.00
  -2   0  14  860.58   47.02
  -2   0 -14  920.26   42.35
   2   0  14  934.88   45.63
  -2   0  14  924.62   49.22
  -2   0 -14  857.50   44.79
   2   0  14  877.33   45.76
   2   0 -14  824.64   46.50
   2   0 -14  850.59   45.04
  -2   0  15   18.11    9.52
   2   0 -15   21.24    9.87
  -2   0  15   24.05   10.48
   2   0  15   24.02    9.88
   2   0  15   18.01    7.42
  -2   0 -15   24.74   10.84
   2   0 -15   25.49    9.98
   2   0  16  684.35   41.86
  -2   0 -16  713.34   43.52
  -2   0  16  715.63   45.47
   2   0  16  739.54   45.06
  -2   0  16  701.51   45.71
   2   0 -16  690.41   42.98
   2   0 -16  708.10   45.07
  -2   0  17   88.53   18.19
   2   0 -17  109.58   18.01
  -2   0 -17  118.31   19.29
  -2   0  17  121.96   20.31
   2   0 -17  119.41   19.73
   2   0  17  112.60   19.28
   2   0  17   76.85   15.02
  -2   0 -18   11.86   10.50
  -2   0  18   22.17    9.87
   2   0 -18    4.12   10.19
   2   0 -18   29.03   10.39
  -2   0  18   15.19    9.20
   2   0 -19  212.98   26.30
   2   1 -19    1.88    8.52
   2  -1  19   -5.34    9.12
   2  -1  18  451.32   37.80
   2   1 -18  513.13   39.60
  -2   1  18  487.30   40.47
   2  -1  18  473.61   37.67
  -2   1  18  491.45   40.51
  -2  -1 -18  451.10   37.11
   2   1 -18  517.14   39.87
  -2   1  17   48.75   13.62
   2  -1  17   44.72   13.35
   2   1 -17   45.56   13.78
   2   1 -17   49.15   12.99
  -2  -1 -17   31.31   11.84
  -2   1  17   45.78   12.83
   2  -1  17   38.85   12.31
   2   1 -16  205.66   24.07
  -2  -1 -16  213.46   23.71
  -2   1  16  197.74   24.79
   2   1 -16  219.83   24.93
   2  -1  16  222.42   25.18
   2  -1  16  230.56   24.97
  -2   1  16  225.72   26.05
  -2  -1 -15  327.36   26.55
  -2  -1 -15  363.05   29.99
   2  -1  15  396.43   30.97
   2  -1  15  342.76   29.49
  -2   1  15  354.90   31.34
   2   1 -15  362.31   30.85
  -2   1  15  376.26   32.15
   2   1 -15  373.82   30.75
   2  -1  14  311.90   27.27
   2   1 -14  368.38   30.15
  -2  -1 -14  356.33   29.25
  -2   1  14  414.18   32.65
   2   1 -14  368.06   29.59
  -2   1  14  403.06   32.20
  -2  -1 -14  326.00   25.60
  -2  -1 -13  270.24   22.50
   2  -1  13  257.09   23.68
   2   1 -13  281.60   25.66
   2   1 -13  260.03   24.03
  -2   1  13  248.73   24.81
  -2  -1 -13  250.04   23.08
  -2   1  13  269.00   25.12
  -2   1  12 1310.32   55.54
  -2  -1 -12 1252.47   51.11
  -2   1  12 1340.11   56.94
   2   1 -12 1326.46   53.45
   2   1 -12 1283.25   55.08
  -2   1  12 1364.76   45.58
  -2  -1 -12 1302.64   50.53
   2  -1  12 1259.09   51.90
  -2   1  11  147.42   17.55
  -2  -1 -11  137.67   16.12
  -2   1  11  147.63   14.26
   2   1 -11  116.17   15.04
  -2   1  11  126.11   16.92
   2   1 -11  162.04   18.63
   2  -1  11  153.60   12.18
   2  -1  11  117.21   15.16
  -2  -1 -11  127.37   14.66
   2   1 -10  995.93   45.46
  -2  -1 -10 1004.14   40.69
   2  -1  10 1037.30   42.69
  -2   1  10 1057.52   38.17
  -2  -1 -10  953.65   40.51
   2  -1  10 1034.25   33.22
   2   1 -10 1030.66   42.04
  -2   1  10  925.63   42.04
  -2   1  10 1024.76   45.21
  -2   1   9  277.97   10.38
   2   1  -9  296.73   20.31
   2  -1   9  259.04   19.68
  -2   1   9  253.64   13.76
  -2  -1  -9  273.66   19.34
  -2  -1  -9  276.10   19.94
   2   1  -9  279.89   22.12
  -2   1   9  307.56   18.93
  -2   1   9  265.67   20.98
  -2   1   9  239.67   19.52
  -2   1   8  322.99   13.98
   2   1  -8  344.46   23.30
   2   1  -8  357.33   21.31
  -2   1   8  350.22   19.55
  -2  -1  -8  412.77   22.60
   2  -1   8  383.41   22.27
  -2  -1  -8  372.68   20.89
  -2   1   8  333.73   22.35
  -2   1   8  333.38   21.42
  -2   1   7  921.63   34.51
  -2  -1  -7  926.59   33.47
   2  -1   7  908.07   33.38
  -2   1   7  953.14   23.73
  -2  -1  -7  938.42   32.03
   2   1  -7  945.90   37.56
  -2   1   7  881.62   35.09
  -2   1   7  895.58   31.52
   2   1  -7  929.96   33.30
   2   1  -6  845.86   29.33
   2  -1   6  811.17   29.12
  -2  -1  -6  805.33   28.84
  -2   1   6  798.60   18.68
  -2   1   6  798.10   27.93
  -2   1   6  778.69   30.78
   2   1  -6  808.10   31.94
   2  -1   6  825.03   27.84
  -2   1   6  821.60   30.10
  -2  -1  -6  799.00   26.81
  -2  -1  -5  984.06   27.66
  -2   1   5  969.42   29.72
  -2  -1  -5  983.17   30.03
  -2   1   5  881.49   17.90
   2  -1   5  994.03   28.78
   2   1  -5 1009.98   33.33
  -2   1   5  980.68   31.03
   2  -1   5  937.15   29.78
  -2   1   5  994.29   32.43
  -2   1   4 4137.74   84.04
   2   1  -4 4196.12   84.88
  -2  -1  -4 4231.96   81.19
  -2   1   4 4189.26   82.02
   2  -1   4 4050.18   81.01
   2  -1   4 4163.75   79.05
  -2   1   4 4170.22   81.58
   2   1  -3 1378.99   26.00
  -2   1   3 1388.08   35.12
  -2   1   3 1372.83   25.59
   2   1  -3 1439.72   34.76
   2   1  -3 1406.56   36.32
  -2  -1  -3 1419.14   34.04
   2  -1   3 1434.59   34.40
  -2   1   3 1391.27   34.24
  -2  -1  -3 1358.75   35.98
  -2   1   2  963.52   26.94
  -2   1   2 1051.54   20.62
   2   1  -2 1024.70   26.28
   2   1  -2  971.43   26.84
   2   1  -2 1005.05   20.54
   2  -1   2 1023.48   26.25
  -2  -1  -2 1008.26   25.95
  -2   1   2 1006.52   25.94
  -2  -1  -2 1010.77   27.73
  -2   1   1 1175.78   27.97
  -2   1   1 1114.12   29.06
   2   1  -1 1135.11   25.67
   2   1  -1 1192.66   21.52
   2   1  -1 1196.51   28.28
   2  -1   1 1168.56   28.15
   2   1  -1 1148.12   28.44
  -2  -1  -1 1145.05   27.07
  -2  -1  -1 1193.48   28.25
  -2  -1  -1 1111.35   28.50
  -2   1   1 1181.18   25.25
   2  -1   1 1195.27   25.70
  -2  -1   0   26.01    3.81
  -2  -1   0   22.19    3.85
   2  -1   0   30.71    3.75
  -2  -1   0   30.74    4.19
   2   1   0   24.98    3.77
  -2   1   0   35.56    4.29
   2  -1   0   29.35    3.17
   2  -1   0   29.55    3.17
  -2  -1   1 1173.87   27.65
   2   1   1 1233.31   26.78
  -2   1  -1 1257.66   24.64
   2  -1  -1 1208.36   28.96
   2   1   1 1253.28   29.66
   2  -1  -1 1200.01   25.91
  -2  -1   1 1169.71   27.71
  -2   1  -1 1229.69   28.86
  -2  -1   1 1242.32   25.13
  -2  -1   2 1285.58   27.84
   2  -1  -2 1260.22   33.00
   2  -1  -2 1266.96   28.33
   2   1   2 1347.96   31.90
  -2   1  -2 1306.66   26.66
  -2   1  -2 1272.00   30.37
  -2  -1   2 1251.94   31.28
  -2  -1   2 1228.21   28.25
   2   1   2 1297.57   28.99
  -2  -1   3 1466.93   33.48
  -2   1  -3 1494.29   27.91
  -2   1  -3 1427.81   34.83
   2   1   3 1470.52   30.38
  -2  -1   3 1412.47   36.63
   2   1   3 1455.84   34.05
   2  -1  -3 1374.84   38.56
   2   1   4 4536.12   85.25
  -2   1  -4 4444.14   85.65
  -2   1  -4 4469.98   78.61
   2   1   4 4476.10   80.34
  -2  -1   4 4352.61   88.78
  -2  -1   4 4501.29   84.96
   2  -1  -4 4315.88   92.32
  -2   1  -5 1028.60   28.23
   2  -1  -5 1033.89   37.10
   2   1   5 1029.38   31.47
  -2  -1   5 1064.41   34.60
  -2  -1   5 1100.68   32.18
  -2   1  -5 1030.13   31.57
   2  -1  -6  818.15   28.68
   2  -1  -6  797.21   34.48
  -2  -1   6  825.07   29.50
  -2   1  -6  843.14   26.54
   2   1   6  778.27   28.80
  -2  -1   6  789.77   31.44
  -2   1  -6  796.82   28.94
   2  -1  -7 1078.19   35.97
   2  -1  -7 1071.24   42.42
  -2   1  -7 1026.39   32.68
  -2   1  -7 1083.91   36.84
  -2  -1   7 1018.40   36.26
  -2  -1   7 1019.22   38.77
   2   1   7 1062.43   36.92
   2  -1  -8  356.00   25.08
  -2   1  -8  383.11   22.33
  -2  -1   8  385.00   22.67
  -2   1  -8  406.05   20.37
   2   1   8  412.96   23.24
  -2  -1   8  423.37   25.49
   2  -1  -8  380.81   21.84
  -2   1  -9  371.95   12.44
  -2   1  -9  360.66   20.22
   2  -1  -9  362.69   25.92
   2   1   9  367.49   23.27
  -2   1  -9  357.74   22.99
   2  -1  -9  350.89   22.16
   2   1   9  408.14   15.06
  -2  -1   9  370.96   25.08
  -2  -1   9  380.46   24.23
   2  -1 -10 1047.74   42.66
   2  -1 -10 1156.19   49.23
  -2  -1  10 1136.64   47.55
  -2   1 -10 1060.72   42.99
  -2   1 -10 1079.24   39.06
  -2  -1  10 1189.04   46.63
   2   1  10 1031.87   42.71
   2   1  11  168.68   17.33
  -2   1 -11  172.04   17.73
  -2   1 -11  178.95   15.78
   2  -1 -11  166.73   19.43
  -2  -1  11  178.86   19.09
  -2  -1  11  173.73   18.51
   2  -1 -11  156.70   17.04
  -2  -1  12 1256.96   54.34
   2  -1 -12 1296.64   56.04
   2   1  12 1350.25   50.92
   2  -1 -12 1329.12   53.07
  -2   1 -12 1328.91   47.33
  -2  -1  12 1394.06   55.27
  -2   1 -12 1209.26   50.52
   2   1  12 1234.59   51.44
   2  -1 -13  192.13   21.57
   2   1  13  204.78   20.15
  -2   1 -13  205.39   18.22
   2  -1 -13  252.79   23.55
  -2   1 -13  235.66   22.25
   2   1  13  196.95   20.85
  -2  -1  13  199.34   22.04
  -2  -1  13  227.82   22.87
  -2   1 -14  341.67   27.95
   2   1  14  335.97   26.56
  -2  -1  14  327.18   29.18
  -2  -1  14  324.66   28.14
   2  -1 -14  385.83   29.85
   2   1  14  338.17   28.27
   2  -1 -14  319.51   29.02
   2   1  15  323.39   28.73
   2  -1 -15  304.83   29.55
   2   1  15  354.30   28.25
  -2   1 -15  388.09   30.94
  -2  -1  15  324.11   30.02
  -2  -1  15  329.32   29.69
   2  -1 -15  362.20   29.96
   2   1  16  197.81   24.18
  -2  -1  16  208.64   24.91
  -2  -1  16  173.44   23.76
  -2   1 -16  225.18   24.66
   2  -1 -16  204.78   23.69
   2  -1 -16  188.51   24.08
   2   1  16  210.79   22.74
   2  -1 -17   59.12   14.68
  -2   1 -17   35.68   12.12
  -2  -1  17   52.54   14.06
   2  -1 -17   50.80   14.69
  -2  -1  17   38.06   14.25
   2  -1 -18  504.62   39.13
  -2  -1  18  517.51   41.39
   2  -1 -18  478.77   39.15
  -2   1 -18  489.43   38.28
   2   1  18  396.35   37.33
  -2  -1  18  455.02   38.44
   2  -2  19  164.40   23.47
  -2  -2 -18   67.66   15.81
   2  -2  18   76.18   16.45
  -2   2  18   68.04   15.84
   2  -2  18   81.71   17.48
  -2   2  18   69.99   15.61
   2   2 -18   44.99   13.42
  -2   2  17  220.01   26.65
   2   2 -17  259.68   27.81
  -2  -2 -17  248.96   27.01
   2  -2  17  249.39   27.07
   2   2 -17  192.88   23.65
  -2   2  17  233.48   27.76
   2  -2  17  189.21   24.48
   2   2 -16  803.99   47.15
  -2  -2 -16  794.02   43.96
  -2  -2 -16  743.99   44.47
   2  -2  16  768.48   45.98
   2   2 -16  803.24   46.88
  -2   2  16  864.66   50.45
   2  -2  16  817.97   47.57
  -2   2  16  808.37   49.69
  -2   2  15   64.86   15.22
   2  -2  15  115.11   18.11
  -2   2  15   99.60   17.93
  -2  -2 -15  109.81   16.79
   2   2 -15  120.34   18.18
   2   2 -15  147.44   20.32
  -2  -2 -15  113.82   17.70
   2  -2  14 1144.48   52.86
   2   2 -14  987.27   50.48
   2   2 -14 1085.01   51.81
  -2  -2 -14 1030.75   49.49
  -2  -2 -14 1121.58   50.34
  -2   2  14 1088.21   54.61
  -2   2  14 1104.97   54.83
   2   2 -13  595.01   36.34
   2   2 -13  597.93   37.21
  -2  -2 -13  553.99   33.58
  -2   2  13  543.13   36.92
  -2  -2 -13  550.62   34.01
   2  -2  13  513.37   33.60
  -2   2  13  584.76   38.04
  -2   2  12   26.80    9.86
  -2  -2 -12   28.29    9.21
  -2   2  12   15.93    9.36
   2   2 -12   14.70    7.68
  -2  -2 -12   17.84    7.79
   2  -2  12   22.22    8.99
   2   2 -12   25.23    8.68
   2  -2  12   27.42    6.45
  -2  -2 -11  597.88   33.10
   2   2 -11  641.09   36.20
  -2   2  11  615.88   35.41
  -2  -2 -11  545.33   31.56
  -2   2  11  611.39   27.46
   2  -2  11  636.75   27.45
   2  -2  11  607.82   33.50
   2   2 -11  618.76   33.68
  -2   2  11  513.05   33.21
   2   2 -10  457.99   29.66
   2   2 -10  429.67   26.60
   2  -2  10  439.08   27.16
   2  -2  10  488.09   23.13
  -2   2  10  414.38   27.91
  -2  -2 -10  460.82   27.27
  -2   2  10  466.68   29.00
  -2  -2 -10  392.20   24.92
  -2   2  10  465.33   23.08
  -2  -2  -9  297.16   20.35
   2   2  -9  312.78   22.70
   2  -2   9  301.79   21.02
  -2  -2  -9  301.19   20.76
  -2   2   9  303.38   17.91
   2   2  -9  289.40   20.57
  -2   2   9  302.75   21.90
  -2   2   9  315.59   14.19
  -2   2   9  260.91   20.72
  -2   2   9  312.86   12.17
  -2   2   8 1749.08   39.50
  -2   2   8 1810.31   39.39
  -2  -2  -8 1779.21   52.51
  -2   2   8 1762.25   47.67
   2   2  -8 1684.17   54.97
   2  -2   8 1827.91   53.54
  -2   2   8 1750.37   55.31
   2   2  -8 1741.99   52.31
  -2   2   8 1790.69   54.93
  -2  -2  -8 1716.32   50.78
  -2  -2  -7  129.51   11.94
  -2   2   7  123.11    6.92
   2  -2   7  137.87   12.45
  -2  -2  -7  129.39   11.48
  -2   2   7  124.55   12.61
  -2   2   7  145.61   11.12
   2   2  -7  135.96   13.29
  -2   2   7  128.94    8.67
  -2   2   7  142.28   13.40
   2   2  -7  127.88   12.12
   2  -2   7  126.60   11.65
   2  -2   6 2925.95   67.25
  -2  -2  -6 2902.46   64.70
  -2   2   6 2945.89   53.04
   2   2  -6 2953.90   67.14
  -2   2   6 2856.32   63.67
  -2  -2  -6 2901.16   66.52
   2   2  -6 2902.33   70.43
   2  -2   6 2940.31   66.32
  -2   2   6 2984.04   69.53
  -2   2   6 2834.30   69.51
   2  -2   5 1604.80   42.69
  -2   2   5 1659.14   41.31
  -2   2   5 1642.60   31.22
  -2  -2  -5 1605.10   40.49
  -2  -2  -5 1638.17   42.13
   2   2  -5 1585.57   44.77
  -2   2   5 1600.98   43.69
  -2   2   5 1590.47   44.30
   2  -2   5 1640.66   41.94
  -2   2   4  263.45    8.18
   2   2  -4  254.21   14.60
  -2   2   4  277.00   14.49
   2   2  -4  272.32   14.45
  -2   2   4  248.25   13.06
  -2  -2  -4  264.02   14.38
   2  -2   4  253.87   13.14
  -2  -2  -4  274.02   13.57
   2  -2   4  281.10   14.09
  -2   2   3 1790.42   42.50
   2   2  -3 1799.90   35.89
  -2  -2  -3 1810.53   40.99
  -2  -2  -3 1785.16   43.38
  -2  -2  -3 1882.79   35.69
   2   2  -3 1808.36   42.77
   2   2  -3 1776.11   43.29
   2  -2   3 1799.80   41.89
  -2  -2  -2 1849.30   42.66
  -2  -2  -2 1886.93   40.24
   2   2  -2 1816.51   36.69
   2   2  -2 1881.46   41.95
  -2  -2  -2 1871.58   37.69
   2   2  -2 1842.89   42.37
  -2   2   2 1808.32   41.45
   2  -2   2 1882.09   41.55
   2  -2   1   93.21    6.91
  -2  -2  -1   77.47    6.66
   2  -2   1   90.33    6.92
   2  -2   1   87.35    3.92
   2   2  -1   92.60    6.13
  -2  -2  -1   86.85    6.29
  -2   2   1   84.99    6.83
   2   2  -1   83.62    6.69
  -2  -2   0  916.79   23.84
  -2   2   0  922.74   23.49
   2   2   0  952.26   19.70
   2   2   0  897.81   24.47
   2   2   0  890.24   25.04
  -2   2   0  911.96   22.78
   2  -2   0  950.45   19.10
   2   2   0  923.56   20.16
  -2  -2   0  891.83   24.64
   2  -2   0  911.08   24.22
   2  -2   0  911.30   21.97
   2   2   1   30.85    5.26
   2  -2  -1   31.31    2.72
   2   2   1   26.46    4.44
  -2  -2   1   28.12    3.58
   2  -2  -1   28.44    4.45
   2   2   1   31.06    3.11
  -2   2  -1   23.52    3.18
  -2  -2   1   30.69    2.34
   2   2   1   29.88    2.37
  -2   2  -1   23.89    3.57
  -2  -2   1   26.26    3.96
   2  -2  -2 2340.20   53.56
  -2   2  -2 2468.10   47.50
  -2  -2   2 2426.60   44.54
   2   2   2 2392.66   46.20
  -2   2  -2 2350.59   48.53
  -2  -2   2 2345.51   49.84
   2   2   2 2379.60   51.10
  -2  -2   3 1431.63   32.67
  -2   2  -3 1417.63   34.84
   2   2   3 1498.07   33.99
  -2  -2   3 1434.92   37.24
   2  -2  -3 1394.78   40.70
   2   2   3 1478.34   28.54
  -2   2  -4  255.81   13.29
   2  -2  -4  264.24   17.06
  -2   2  -4  259.94    8.51
  -2  -2   4  234.47   12.14
   2   2   4  277.62   13.28
  -2  -2   4  264.17   14.88
  -2   2  -5 1528.36   33.88
   2  -2  -5 1674.88   50.27
  -2   2  -5 1551.80   41.23
  -2  -2   5 1505.83   44.19
  -2  -2   5 1599.61   41.08
   2   2   5 1534.75   41.04
  -2   2  -6 2636.91   56.48
   2   2   6 2813.74   65.56
   2  -2  -6 2817.17   73.71
   2  -2  -6 2801.72   63.53
  -2   2  -6 2742.95   64.55
  -2  -2   6 2727.92   68.66
   2  -2  -7  136.33   12.04
   2   2   7  105.97   11.01
  -2   2  -7  107.86   11.24
  -2  -2   7  108.23   12.43
  -2   2  -7  134.15    9.00
  -2   2  -7  115.31    9.33
   2  -2  -7  124.75   14.32
  -2   2  -8 1757.39   38.57
   2   2   8 1581.09   32.94
  -2   2  -8 1668.85   51.36
   2  -2  -8 1824.61   59.49
   2  -2  -8 1700.12   49.95
  -2   2  -8 1717.88   45.24
   2   2   8 1524.83   49.71
  -2  -2   8 1773.20   56.33
  -2   2  -9  373.30   13.41
  -2   2  -9  367.32   19.59
   2  -2  -9  381.52   26.56
   2   2   9  351.16   22.60
   2  -2  -9  334.21   21.48
  -2   2  -9  353.39   22.93
  -2  -2   9  353.87   24.62
  -2   2 -10  487.82   28.33
  -2  -2  10  511.33   30.77
   2  -2 -10  484.76   31.75
   2  -2 -10  495.97   27.91
  -2   2 -10  524.73   24.95
   2   2  10  511.18   26.67
   2   2  10  464.13   27.65
  -2   2 -11  593.92   28.03
   2   2  11  596.24   32.91
   2  -2 -11  583.87   35.81
  -2   2 -11  616.83   33.35
   2   2  11  611.85   30.91
  -2  -2  11  599.58   35.09
  -2  -2  11  587.41   33.33
   2  -2 -11  613.39   32.90
   2   2  12   39.43   10.40
  -2   2 -12   37.13    9.96
   2  -2 -12   56.57   13.55
   2   2  12   43.72    9.16
  -2   2 -12   44.83    8.63
   2  -2 -12   42.82   10.65
  -2  -2  12   48.66   11.25
  -2  -2  12   40.88   11.14
   2   2  13  495.14   33.07
   2   2  13  553.50   31.88
   2  -2 -13  515.72   35.98
  -2  -2  13  593.28   37.32
  -2   2 -13  512.60   33.28
   2  -2 -13  508.04   33.13
  -2  -2  13  523.40   34.06
  -2  -2  14 1129.38   54.90
   2  -2 -14 1110.03   55.30
  -2   2 -14 1055.77   50.75
   2   2  14 1126.68   49.06
  -2  -2  14 1236.33   55.18
   2  -2 -14 1183.19   53.20
   2   2  14 1025.97   50.88
   2  -2 -15   86.10   16.64
  -2   2 -15   79.25   15.64
   2  -2 -15   95.76   17.06
  -2  -2  15  109.15   18.19
   2   2  15  103.25   15.41
   2   2  15   92.26   16.64
  -2  -2  15  120.83   18.38
  -2   2 -16  788.85   46.14
   2  -2 -16  720.62   46.61
   2  -2 -16  729.59   44.24
  -2  -2  16  795.72   48.57
  -2  -2  16  793.68   47.31
   2  -2 -17  258.83   28.55
  -2  -2  17  329.42   31.38
  -2   2 -17  300.31   29.27
   2  -2 -17  277.74   28.63
  -2  -2  17  339.28   33.01
   2   2  17  236.58   28.04
  -2  -2  18   72.72   16.75
  -2   2 -18  111.64   19.53
   2  -2 -18   80.76   17.55
   2   2  18   93.18   19.29
  -2  -2  18   70.53   16.65
  -2   3  19   85.87   17.76
  -2   3  18  245.47   28.27
   2  -3  18  304.50   30.77
  -2  -3 -18  281.07   29.27
   2   3 -17  168.77   23.26
   2  -3  17  237.56   27.23
  -2   3  17  248.57   29.21
  -2  -3 -17  187.99   24.05
  -2  -3 -17  185.35   22.78
   2   3 -17  194.18   23.54
  -2   3  17  160.06   22.83
   2  -3  17  176.30   23.76
   2  -3  16  301.42   28.92
  -2   3  16  334.82   31.27
  -2   3  16  302.81   31.21
  -2  -3 -16  299.34   27.74
   2   3 -16  327.92   29.63
  -2  -3 -16  329.90   29.40
   2   3 -16  341.12   30.93
  -2  -3 -15  494.49   35.14
   2  -3  15  527.62   36.87
   2   3 -15  559.94   38.06
  -2   3  15  547.51   40.12
  -2   3  15  563.83   39.26
   2   3 -15  590.68   38.84
  -2  -3 -15  542.15   36.53
   2   3 -14  195.89   22.26
  -2   3  14  176.14   23.05
  -2  -3 -14  217.17   22.62
  -2  -3 -14  178.75   20.76
   2   3 -14  215.17   23.20
   2  -3  14  203.03   22.16
  -2   3  14  195.93   23.20
   2  -3  13  369.17   28.24
  -2  -3 -13  398.25   29.43
  -2   3  13  333.92   29.48
  -2   3  13  331.04   28.63
   2   3 -13  345.64   28.28
  -2  -3 -13  337.10   26.87
   2   3 -13  395.03   29.59
  -2   3  12 1065.65   49.86
  -2  -3 -12 1029.30   45.37
   2   3 -12 1026.62   47.06
   2  -3  12 1082.18   40.36
  -2  -3 -12 1016.47   47.03
   2  -3  12  970.17   45.32
   2   3 -12 1061.43   49.04
  -2   3  12  930.25   47.30
   2  -3  11  335.82   20.79
  -2   3  11  313.62   25.37
  -2  -3 -11  317.14   23.59
   2  -3  11  305.54   23.79
   2   3 -11  304.11   24.83
   2   3 -11  317.21   24.11
  -2  -3 -11  324.89   24.41
  -2   3  11  268.92   23.51
  -2   3  10  552.05   24.31
  -2  -3 -10  577.46   30.63
   2  -3  10  488.54   28.83
   2   3 -10  486.39   28.48
   2   3 -10  511.45   30.61
  -2  -3 -10  498.19   28.25
  -2   3  10  570.00   31.95
  -2   3  10  558.60   32.05
  -2   3   9  614.41   20.96
  -2   3   9  620.36   20.14
  -2  -3  -9  568.54   28.81
   2  -3   9  621.55   30.51
  -2   3   9  550.68   30.16
  -2   3   9  615.04   31.97
  -2   3   9  630.44   25.45
  -2  -3  -9  586.70   29.46
   2   3  -9  583.09   30.85
   2   3  -9  630.18   30.59
  -2  -3  -8  441.05   23.62
  -2   3   8  460.95   17.85
   2  -3   8  492.79   25.29
  -2   3   8  504.49   17.46
  -2   3   8  503.75   21.72
  -2   3   8  484.56   26.55
   2   3  -8  477.93   26.11
  -2   3   8  510.18   27.02
   2   3  -8  476.14   24.89
  -2  -3  -8  472.75   24.64
   2  -3   7 1226.52   39.79
  -2   3   7 1198.41   28.91
  -2  -3  -7 1161.88   38.01
  -2   3   7 1205.72   35.19
  -2  -3  -7 1205.86   39.03
   2   3  -7 1202.62   41.31
   2   3  -7 1132.84   38.39
  -2   3   7 1179.19   32.50
   2  -3   7 1180.98   39.09
  -2   3   7 1167.62   40.45
  -2   3   7 1138.21   40.54
  -2  -3  -6 1171.33   37.54
  -2   3   6 1162.01   38.69
  -2  -3  -6 1161.47   36.17
  -2  -3  -6 1184.70   36.34
   2   3  -6 1204.23   39.07
   2  -3   6 1185.32   37.24
   2  -3   6 1188.88   37.32
  -2   3   6 1235.80   28.04
  -2   3   6 1139.12   32.88
  -2  -3  -5  743.18   26.05
   2   3  -5  744.68   27.94
  -2  -3  -5  768.90   27.56
   2  -3   5  730.42   26.51
   2  -3   5  760.01   26.98
  -2  -3  -5  774.90   26.28
   2   3  -5  750.77   28.19
  -2   3   5  768.67   25.88
  -2   3   5  754.94   28.09
  -2   3   5  796.32   20.03
  -2   3   4 4350.59   87.36
   2  -3   4 4194.90   85.76
  -2  -3  -4 4377.67   84.28
   2   3  -4 4323.52   88.02
  -2   3   4 4539.66   77.03
  -2  -3  -4 4392.88   87.74
   2   3  -4 4287.78   87.67
   2  -3   4 4344.48   86.10
  -2   3   4 4268.85   87.70
  -2  -3  -3  721.77   21.95
  -2   3   3  731.46   18.96
  -2  -3  -3  715.96   18.17
   2   3  -3  690.87   23.78
   2   3  -3  684.83   19.92
   2  -3   3  707.43   23.19
  -2  -3  -3  719.88   24.30
  -2   3   3  693.14   23.98
   2  -3   2 1372.24   34.43
   2  -3   2 1354.24   35.21
  -2  -3  -2 1395.90   32.34
   2   3  -2 1324.29   31.51
  -2  -3  -2 1356.13   35.55
   2   3  -2 1430.65   35.63
  -2   3   2 1381.89   35.49
  -2   3   1  766.88   23.80
   2  -3   1  777.22   23.08
   2  -3   1  715.84   17.80
   2   3  -1  730.40   23.20
  -2  -3  -1  780.01   21.21
   2  -3   1  759.11   23.34
  -2  -3  -1  756.97   23.63
   2   3  -1  751.76   21.52
   2  -3   0  482.89   16.35
  -2  -3   0  500.84   16.24
   2  -3   0  498.17   17.96
   2  -3   0  487.92   17.55
   2   3   0  482.91   17.50
   2   3   0  505.14   14.68
   2   3   0  501.27   18.50
  -2  -3   0  522.45   13.66
  -2   3   0  496.39   17.17
  -2   3   0  521.59   15.72
   2   3   0  503.20   11.71
  -2  -3   0  483.15   17.96
   2   3   1  644.85   22.50
  -2   3  -1  667.82   18.98
   2  -3  -1  675.49   14.02
   2  -3  -1  691.86   22.83
   2   3   1  685.61   17.77
  -2   3  -1  686.49   20.59
  -2  -3   1  699.81   19.38
   2   3   1  674.73   15.55
  -2  -3   1  678.50   21.42
   2   3   1  705.13   22.80
   2   3   2 1647.60   42.67
   2  -3  -2 1666.19   43.40
   2   3   2 1626.89   33.73
   2   3   2 1627.38   39.97
  -2   3  -2 1593.69   36.31
  -2  -3   2 1616.81   38.34
  -2  -3   2 1675.25   31.92
  -2   3  -2 1669.82   37.98
   2  -3  -3  557.29   24.22
  -2  -3   3  605.69   21.94
  -2   3  -3  604.75   20.24
   2   3   3  591.69   18.49
   2   3   3  552.07   23.99
  -2   3  -3  560.40   19.29
  -2  -3   3  577.50   23.41
  -2   3  -4 4637.67   90.29
   2  -3  -4 4476.74   96.35
   2   3   4 4556.67   95.43
  -2  -3   4 4203.35   92.34
   2   3   4 4579.86   86.30
  -2  -3   4 4338.70   90.49
  -2   3  -4 4383.68   86.16
  -2  -3   5  770.38   30.71
  -2   3  -5  828.39   26.97
   2   3   5  777.27   27.05
   2  -3  -5  763.95   32.44
  -2   3  -5  782.84   27.06
  -2  -3   5  748.79   29.63
  -2   3  -5  762.34   17.79
  -2   3  -6 1057.20   34.94
   2  -3  -6 1077.35   41.39
   2   3   6 1010.96   34.48
  -2  -3   6 1021.28   37.89
  -2   3  -6 1091.46   26.05
  -2   3  -6 1092.71   31.54
   2   3   6 1065.27   30.41
  -2  -3   6 1125.10   39.43
   2  -3  -7 1245.03   47.16
   2  -3  -7 1209.36   39.07
  -2   3  -7 1359.73   34.99
  -2   3  -7 1259.66   41.38
   2   3   7 1235.24   41.01
  -2   3  -7 1268.84   32.47
   2   3   7 1300.79   37.08
  -2  -3   7 1276.03   45.01
  -2   3  -8  475.03   17.87
  -2   3  -8  444.89   18.91
   2   3   8  442.80   24.18
   2  -3  -8  434.21   22.88
   2   3   8  437.90   21.16
  -2  -3   8  485.95   27.50
   2  -3  -8  449.93   28.51
  -2   3  -8  424.75   24.08
   2  -3  -9  655.47   30.32
  -2   3  -9  597.53   30.44
   2   3   9  678.44   31.92
  -2   3  -9  680.39   26.14
   2  -3  -9  633.57   35.06
   2   3   9  650.81   28.02
  -2  -3   9  643.23   33.54
  -2   3  -9  646.32   20.68
  -2   3 -10  584.32   25.64
   2   3  10  548.98   30.32
  -2   3 -10  528.47   29.79
   2  -3 -10  582.62   34.72
   2   3  10  588.84   27.84
  -2  -3  10  541.25   32.02
   2  -3 -10  566.96   29.89
  -2   3 -11  297.38   18.75
   2   3  11  298.64   20.58
   2  -3 -11  264.94   24.46
   2   3  11  270.92   22.30
  -2   3 -11  273.99   22.34
  -2  -3  11  321.64   25.29
   2  -3 -11  276.49   21.94
  -2  -3  12 1113.43   50.91
   2   3  12 1113.93   48.90
   2  -3 -12 1077.59   51.64
  -2   3 -12 1102.71   48.05
   2   3  12 1129.68   44.15
   2  -3 -12 1067.49   46.93
   2   3  13  385.92   25.83
   2  -3 -13  375.63   30.60
   2  -3 -13  321.95   26.61
  -2  -3  13  338.99   28.66
  -2  -3  13  368.85   28.36
  -2   3 -13  350.95   27.61
   2   3  13  367.37   28.50
  -2  -3  14  173.65   20.74
   2  -3 -14  142.78   18.74
  -2   3 -14  184.43   21.58
   2  -3 -14  135.63   19.89
   2   3  14  173.00   20.80
  -2  -3  14  149.01   20.85
   2   3  15  432.31   33.20
   2  -3 -15  506.31   37.95
  -2   3 -15  549.90   37.24
  -2  -3  15  560.29   39.70
   2   3  15  510.31   37.93
  -2  -3  15  619.92   39.69
   2  -3 -15  518.53   35.64
  -2  -3  16  256.02   26.88
   2  -3 -16  299.88   30.44
  -2   3 -16  330.02   29.71
  -2  -3  16  322.33   31.23
   2   3  16  280.91   29.76
   2  -3 -16  279.10   27.47
  -2  -3  17  203.65   24.80
  -2   3 -17  180.76   23.59
   2  -3 -17  203.36   25.54
  -2  -3  17  215.74   26.49
   2   3  17  218.64   27.17
   2  -3 -17  295.72   28.89
   2  -3 -18  298.69   31.79
  -2  -3  18  309.47   31.27
  -2  -3  18  337.51   34.06
   2   3  18  369.03   35.50
  -2   3 -18  366.77   33.56
  -2  -4 -18  132.17   20.97
   2  -4  18  166.74   23.94
  -2   4  17  236.86   28.58
   2  -4  17  276.97   29.24
  -2  -4 -17  260.92   27.36
   2   4 -17  256.23   26.79
  -2  -4 -17  264.65   27.49
   2  -4  17  230.07   26.95
   2   4 -16  474.09   36.46
  -2  -4 -16  468.52   35.79
  -2  -4 -16  450.87   34.50
   2  -4  16  478.65   36.36
   2   4 -16  504.01   36.53
  -2   4  16  493.42   39.73
  -2   4  16  454.36   36.30
   2  -4  15  144.03   19.91
  -2  -4 -15  128.27   18.01
   2   4 -15  190.97   22.96
  -2  -4 -15  116.63   18.50
   2   4 -15  160.05   20.45
  -2   4  15  159.95   21.21
  -2   4  15  145.58   22.17
   2  -4  14  855.61   46.15
  -2  -4 -14  982.17   50.12
  -2  -4 -14  909.80   45.95
   2   4 -14  945.64   48.63
  -2   4  14  963.07   52.87
   2   4 -14  978.97   49.30
  -2   4  14  878.57   48.34
   2  -4  13  270.05   24.59
   2  -4  13  341.62   23.56
  -2   4  13  259.47   26.47
  -2   4  13  267.27   25.70
  -2  -4 -13  304.23   26.74
  -2  -4 -13  317.89   25.73
   2   4 -13  302.89   26.25
   2   4 -13  292.91   26.01
   2   4 -12  173.30   19.80
  -2  -4 -12  139.66   16.39
   2  -4  12  150.23   15.52
   2  -4  12  163.55   18.44
  -2  -4 -12  151.42   17.88
  -2   4  12  171.01   20.31
   2   4 -12  175.80   19.37
  -2   4  12  149.34   18.25
  -2  -4 -11  207.12   19.87
   2  -4  11  219.23   17.74
  -2  -4 -11  204.62   18.88
   2  -4  11  220.26   20.45
  -2   4  11  202.84   20.78
  -2   4  11  200.21   19.77
   2   4 -11  237.82   21.40
   2   4 -11  238.02   21.20
   2  -4  10  616.16   32.55
  -2   4  10  558.59   32.58
  -2  -4 -10  585.06   31.47
   2   4 -10  639.72   33.49
  -2  -4 -10  639.72   31.94
   2   4 -10  587.61   31.28
  -2   4   9  613.15   21.86
  -2   4   9  603.98   21.86
   2   4  -9  599.80   30.83
   2  -4   9  577.33   29.62
   2   4  -9  570.08   29.31
  -2  -4  -9  579.71   29.30
  -2   4   9  579.00   31.54
  -2  -4  -9  552.98   28.96
  -2   4   8  979.02   30.30
   2  -4   8  985.47   37.59
  -2  -4  -8  963.59   37.23
  -2   4   8 1042.26   29.07
  -2  -4  -8 1032.12   37.88
   2   4  -8 1015.81   39.28
   2   4  -8  991.00   37.54
   2  -4   8 1043.63   39.11
  -2   4   8  958.47   39.54
   2  -4   7  546.15   25.61
  -2  -4  -7  628.17   26.56
  -2   4   7  599.56   19.85
  -2  -4  -7  583.18   26.32
  -2   4   7  574.47   22.21
  -2   4   7  541.84   27.18
   2   4  -7  547.65   26.58
   2  -4   7  546.47   26.09
  -2  -4  -7  545.35   25.49
  -2   4   6 2483.64   58.08
  -2  -4  -6 2534.72   60.26
  -2  -4  -6 2451.64   61.33
  -2   4   6 2601.27   52.54
   2   4  -6 2476.32   63.82
  -2  -4  -6 2510.70   61.77
   2  -4   6 2547.73   62.81
  -2   4   6 2480.44   64.10
   2   4  -6 2546.74   63.61
   2  -4   6 2487.13   61.45
   2   4  -5  893.64   31.56
  -2   4   5  870.61   24.06
  -2   4   5  852.69   29.30
   2   4  -5  893.92   31.53
   2  -4   5  864.18   30.39
  -2  -4  -5  887.36   28.58
  -2   4   5  854.01   31.38
  -2  -4  -5  907.49   30.80
   2  -4   5  876.12   29.92
  -2  -4  -4   34.07    5.94
  -2  -4  -4   47.99    5.95
  -2   4   4   33.59    6.34
  -2   4   4   35.42    6.45
   2  -4   4   25.17    5.13
  -2   4   4   35.28    4.62
   2   4  -4   40.73    5.30
   2   4  -4   25.85    5.60
  -2  -4  -4   37.37    3.33
   2  -4   4   35.26    5.91
  -2   4   3  901.63   31.21
   2   4  -3  941.19   29.68
   2   4  -3  914.23   26.33
  -2  -4  -3  934.64   26.10
   2  -4   3  929.63   28.19
  -2  -4  -3  929.46   29.77
  -2   4   3  992.03   25.82
  -2   4   3  928.46   29.82
  -2   4   2 1962.92   52.10
   2   4  -2 1989.93   45.59
  -2   4   2 2217.25   50.33
  -2  -4  -2 2096.42   43.83
   2  -4   2 2132.47   38.03
   2   4  -2 2052.29   48.66
   2  -4   2 2089.39   47.38
   2  -4   2 2049.13   49.07
  -2  -4  -2 1950.67   48.10
  -2  -4  -1 1047.67   25.65
  -2   4   1  972.61   33.20
  -2   4   1 1029.89   30.31
   2  -4   1 1042.30   28.71
  -2   4   1  950.03   24.08
   2   4  -1 1057.31   27.19
   2   4  -1  991.11   29.28
   2  -4   1 1054.83   23.90
   2  -4   1  999.48   29.43
  -2  -4  -1  961.76   29.04
  -2  -4  -1  949.96   18.87
   2   4  -1  971.35   27.80
   2   4   0 1328.19   35.49
  -2  -4   0 1415.90   32.18
  -2   4   0 1355.22   35.72
   2  -4   0 1444.26   33.22
  -2  -4   0 1340.47   35.85
   2  -4   0 1375.94   36.28
   2  -4   0 1471.34   36.01
   2   4   0 1375.32   36.64
  -2  -4   0 1467.99   29.46
  -2   4   0 1355.98   41.44
  -2  -4   0 1336.03   35.96
   2   4   0 1391.67   32.64
  -2   4   0 1389.66   30.61
  -2   4  -1  958.75   33.29
   2   4   1  968.05   29.00
  -2   4  -1  932.02   27.77
   2   4   1  966.09   19.25
  -2   4  -1  947.39   23.66
  -2  -4   1  940.48   28.06
   2   4   1  955.13   25.09
  -2  -4   1  897.76   29.10
   2  -4  -1  978.67   28.15
  -2  -4   1  942.94   24.75
   2   4   1  884.86   28.64
   2   4   2 2016.81   50.66
  -2  -4   2 2008.48   46.48
  -2   4  -2 2033.24   47.51
  -2  -4   2 2136.36   37.01
  -2   4  -2 2016.72   43.42
  -2   4  -2 2099.48   54.16
   2   4   2 2025.93   48.56
   2  -4  -2 2228.40   51.74
  -2  -4   2 1921.23   50.51
   2   4   2 2100.53   40.83
   2   4   2 2039.73   39.99
  -2   4  -3  870.31   25.34
  -2   4  -3  893.98   31.33
  -2   4  -3  922.99   28.39
  -2  -4   3  809.10   30.25
   2   4   3  919.04   31.53
   2  -4  -3  911.91   32.08
   2   4   3  873.62   24.49
   2   4   3  886.44   24.48
  -2  -4   4   77.70    9.49
  -2   4  -4   76.72    8.06
  -2   4  -4   87.86    9.30
   2   4   4   97.75   10.42
   2  -4  -4  101.51   11.25
  -2   4  -4   84.58    7.80
   2   4   4   86.13    7.52
   2   4   5  959.13   22.53
  -2   4  -5 1006.73   32.21
   2   4   5 1015.72   37.11
  -2  -4   5  954.67   35.88
  -2   4  -5  983.14   31.36
   2  -4  -5  905.83   36.70
   2   4   5  971.39   30.86
  -2   4  -6 2554.62   62.82
  -2   4  -6 2674.76   60.53
   2   4   6 2663.70   70.56
   2   4   6 2512.68   62.28
   2  -4  -6 2492.14   70.88
  -2  -4   6 2744.64   69.57
   2   4   6 2605.18   53.15
  -2  -4   6 2592.82   68.85
  -2   4  -7  731.77   20.89
  -2  -4   7  678.69   31.59
  -2   4  -7  726.82   25.54
   2   4   7  657.08   33.06
   2  -4  -7  737.91   28.25
  -2  -4   7  770.87   33.91
   2  -4  -7  684.85   34.25
  -2   4  -7  711.87   29.88
   2   4   7  664.71   28.81
   2   4   7  701.62   24.03
  -2   4  -8 1063.42   40.09
   2   4   8 1098.47   45.60
  -2   4  -8 1139.07   32.68
  -2  -4   8 1041.29   41.50
  -2   4  -8 1140.68   30.55
   2  -4  -8 1106.66   38.36
   2   4   8 1069.21   34.19
  -2  -4   8 1088.62   43.52
   2   4   8 1062.21   39.57
   2  -4  -8 1052.73   45.43
  -2   4  -9  664.45   23.09
   2  -4  -9  651.24   36.49
   2  -4  -9  622.44   29.76
   2   4   9  687.91   28.09
  -2  -4   9  654.94   32.98
  -2   4  -9  706.73   24.65
   2   4   9  659.66   32.02
  -2  -4   9  681.78   34.95
  -2   4  -9  649.68   31.77
   2   4   9  634.76   35.65
   2   4  10  798.99   41.58
   2  -4 -10  761.77   34.92
   2  -4 -10  773.21   41.36
  -2   4 -10  759.16   36.30
  -2  -4  10  800.16   39.48
   2   4  10  796.17   32.44
   2   4  10  790.99   37.32
   2  -4 -11  271.02   25.07
   2   4  11  222.65   22.34
  -2   4 -11  267.16   22.14
   2   4  11  302.83   20.20
   2  -4 -11  265.85   21.27
  -2  -4  11  240.36   22.53
   2   4  11  247.17   21.45
  -2   4 -12  136.41   16.88
  -2  -4  12  159.49   19.32
   2   4  12  145.00   19.10
   2  -4 -12  158.71   20.27
   2   4  12  144.05   18.31
   2   4  12  144.03   17.35
   2  -4 -12  156.99   17.59
   2   4  13  270.14   25.89
   2   4  13  256.30   24.90
  -2   4 -13  270.27   24.35
  -2  -4  13  259.65   25.38
   2  -4 -13  291.82   27.82
   2  -4 -13  273.44   24.20
   2   4  14  795.85   45.47
   2  -4 -14  957.98   47.24
  -2   4 -14  859.50   45.51
   2  -4 -14  908.11   50.26
  -2  -4  14  918.00   49.62
  -2  -4  14  933.96   47.23
   2   4  14  886.84   49.06
  -2  -4  15  192.21   22.67
   2   4  15  190.93   23.67
  -2  -4  15  190.14   23.35
  -2   4 -15  209.24   23.47
   2  -4 -15  211.51   25.18
   2  -4 -15  170.99   20.82
   2   4  15  139.09   19.66
   2  -4 -16  330.34   32.27
  -2   4 -16  394.65   32.93
  -2  -4  16  430.68   36.00
  -2  -4  16  447.61   34.94
   2   4  16  407.08   35.14
   2  -4 -16  473.01   35.19
   2  -4 -17  265.69   29.86
  -2  -4  17  230.21   26.28
  -2   4 -17  262.03   27.89
   2   4  17  271.24   29.93
  -2  -4  17  199.17   25.84
   2   4  18  130.62   22.25
   2  -4 -18  141.59   22.53
  -2  -4  18  135.84   21.47
  -2  -5 -18  197.69   25.60
  -2   5  17  145.48   23.78
   2  -5  17  181.33   23.94
  -2  -5 -17  202.94   25.23
  -2  -5 -17  156.86   21.82
  -2   5  16  101.10   20.23
  -2  -5 -16  102.11   17.04
   2   5 -16  128.99   19.57
   2  -5  16  135.20   20.36
  -2  -5 -16  106.75   18.38
  -2  -5 -15  266.93   27.51
   2   5 -15  236.58   24.86
  -2   5  15  236.93   28.09
   2  -5  15  258.67   25.86
  -2  -5 -15  237.84   23.96
   2  -5  14  208.85   22.75
  -2   5  14  201.39   25.06
   2   5 -14  193.42   22.14
   2  -5  14  182.12   18.68
  -2  -5 -14  172.10   20.21
  -2  -5 -14  203.19   23.31
   2   5 -14  197.92   22.32
  -2  -5 -13  196.99   22.48
  -2   5  13  206.00   23.99
   2  -5  13  231.82   22.94
   2  -5  13  216.63   19.77
  -2  -5 -13  257.40   23.41
   2   5 -13  200.98   22.06
   2   5 -13  276.92   25.43
  -2  -5 -12  838.48   43.45
  -2  -5 -12  829.03   40.52
   2  -5  12  902.37   40.04
   2   5 -12  868.71   43.35
   2   5 -12  922.45   44.54
   2  -5  12  908.95   44.13
  -2   5  12  852.80   45.87
   2   5 -11  801.09   39.47
   2  -5  11  845.42   37.71
  -2  -5 -11  775.77   39.46
  -2  -5 -11  766.78   37.52
   2   5 -11  838.33   40.43
   2  -5  11  820.37   40.06
  -2   5  11  784.79   41.51
   2   5 -10  572.90   30.88
   2  -5  10  557.83   30.90
  -2  -5 -10  535.62   29.55
   2   5 -10  566.70   31.39
  -2   5  10  522.19   32.12
  -2  -5 -10  551.06   31.17
  -2   5   9  696.71   26.02
   2   5  -9  748.28   34.56
  -2   5   9  736.09   25.89
  -2  -5  -9  622.99   31.72
  -2   5   9  667.88   34.73
   2  -5   9  727.29   33.65
  -2  -5  -9  674.80   31.71
   2   5  -9  676.87   32.35
   2   5  -8  645.70   31.93
   2   5  -8  658.45   30.91
  -2  -5  -8  643.79   29.30
   2  -5   8  600.76   30.01
  -2   5   8  620.77   24.70
   2  -5   8  628.34   29.46
  -2   5   8  592.60   30.90
  -2  -5  -8  618.91   30.00
  -2   5   8  647.73   23.36
   2  -5   7  755.53   30.73
   2  -5   7  694.60   30.66
  -2   5   7  717.39   27.18
   2   5  -7  703.85   31.76
  -2  -5  -7  708.32   29.36
  -2  -5  -7  696.03   30.58
   2   5  -7  695.16   30.72
  -2  -5  -7  732.54   29.47
  -2   5   7  698.22   31.77
  -2   5   7  721.07   24.39
   2  -5   6  305.75   17.99
  -2   5   6  299.47   14.47
  -2  -5  -6  300.97   18.54
  -2  -5  -6  314.97   17.23
  -2   5   6  294.54   17.03
   2  -5   6  267.93   17.70
   2   5  -6  275.30   18.29
  -2   5   6  291.85   19.20
  -2  -5  -6  358.80   19.47
  -2   5   5  411.52   20.53
  -2  -5  -5  399.62   20.30
  -2  -5  -5  429.56   18.94
   2   5  -5  414.51   21.26
   2  -5   5  414.46   20.89
  -2   5   5  411.10   17.05
  -2  -5  -5  426.36   11.44
   2  -5   5  438.84   20.43
  -2   5   5  382.96   20.94
  -2   5   4 1878.01   51.21
  -2  -5  -4 1950.56   45.26
  -2   5   4 1969.36   44.93
   2   5  -4 1918.31   50.76
   2   5  -4 1890.14   46.80
   2  -5   4 1962.84   50.49
   2  -5   4 1961.88   48.51
  -2  -5  -4 1958.17   50.16
  -2   5   4 1818.94   50.27
   2  -5   3  963.17   31.80
   2   5  -3  919.86   30.83
  -2   5   3  925.12   33.31
  -2  -5  -3  981.64   26.81
   2   5  -3  932.17   29.04
  -2   5   3  949.50   31.74
   2  -5   3 1015.53   30.13
  -2   5   3  989.29   28.54
  -2  -5  -3  928.40   30.80
   2  -5   2  700.66   26.00
  -2   5   2  753.59   29.60
   2   5  -2  726.50   24.88
   2  -5   2  805.88   19.30
  -2   5   2  778.33   25.00
   2   5  -2  714.89   25.95
   2  -5   2  744.34   24.77
   2   5  -2  754.46   25.16
  -2  -5  -2  755.07   21.53
  -2  -5  -2  696.68   25.74
  -2   5   2  760.68   27.08
  -2  -5  -1 1401.08   39.05
   2  -5   1 1409.63   39.03
  -2   5   1 1351.55   43.10
  -2  -5  -1 1531.90   33.31
  -2   5   1 1454.68   31.52
   2   5  -1 1461.80   36.83
  -2  -5  -1 1405.68   37.02
   2  -5   1 1488.05   37.67
   2   5  -1 1437.28   39.09
   2  -5   1 1498.93   32.94
  -2  -5  -1 1416.71   27.56
   2   5  -1 1422.16   38.31
  -2   5   0 1423.05   44.39
   2   5   0 1440.57   39.47
   2   5   0 1461.15   39.49
  -2  -5   0 1545.70   33.73
   2  -5   0 1537.18   38.24
  -2   5   0 1482.65   31.70
  -2  -5   0 1472.52   39.52
   2   5   0 1481.98   36.71
  -2   5   0 1356.67   38.95
   2  -5   0 1461.20   39.68
  -2  -5   0 1458.59   39.58
   2  -5   0 1548.23   36.18
   2   5   1 1336.51   38.92
  -2   5  -1 1445.07   44.49
  -2  -5   1 1436.34   38.88
   2   5   1 1382.77   26.01
  -2   5  -1 1396.38   38.51
   2  -5  -1 1464.39   37.28
  -2  -5   1 1367.58   39.61
   2   5   1 1461.55   35.91
   2   5   1 1471.89   39.08
  -2   5  -1 1393.69   31.18
  -2   5  -2  742.17   29.82
   2   5   2  716.73   17.92
  -2  -5   2  733.50   18.08
   2   5   2  724.79   27.52
  -2   5  -2  730.38   21.04
  -2  -5   2  700.19   27.54
   2  -5  -2  749.48   26.53
  -2   5  -2  735.98   26.04
   2   5   2  719.27   25.60
  -2   5  -3  840.58   31.82
  -2   5  -3  866.53   25.12
   2   5   3  848.63   31.38
   2  -5  -3  897.94   31.66
  -2  -5   3  810.90   31.55
  -2   5  -3  882.35   29.40
   2   5   3  828.63   23.22
   2   5   3  834.85   22.62
  -2   5  -4 1979.44   52.39
  -2   5  -4 1855.72   49.64
   2   5   4 1836.18   52.76
  -2  -5   4 1889.63   54.53
  -2   5  -4 1922.17   46.06
   2   5   4 1811.73   44.45
   2   5   4 1848.79   43.81
   2  -5  -4 1932.77   36.25
   2  -5  -4 1849.74   53.43
  -2   5  -5  407.72   20.60
   2  -5  -5  415.46   24.04
   2   5   5  409.21   23.01
  -2  -5   5  391.21   22.75
  -2   5  -5  388.73   18.69
   2   5   5  386.65   18.84
  -2   5  -5  394.79   20.49
   2   5   5  388.59   18.38
   2  -5  -5  381.39   10.39
  -2   5  -6  254.47   15.87
   2   5   6  270.51   16.52
   2  -5  -6  255.10   20.22
   2   5   6  255.27   19.00
  -2  -5   6  279.56   19.76
  -2   5  -6  258.57   16.46
   2   5   6  245.10   16.38
   2   5   7  692.95   33.63
  -2   5  -7  702.54   26.85
  -2  -5   7  700.75   33.17
   2   5   7  763.38   22.22
   2  -5  -7  653.60   34.49
  -2   5  -7  701.62   30.18
   2   5   7  665.19   30.46
   2   5   7  713.03   30.16
  -2   5  -8  652.81   25.19
   2   5   8  594.90   31.10
   2  -5  -8  631.52   34.91
   2   5   8  636.11   33.48
  -2  -5   8  634.07   32.28
  -2   5  -8  632.53   30.09
   2   5   8  668.59   23.39
   2   5   8  706.17   31.71
  -2   5  -9  608.95   31.34
  -2   5  -9  729.02   26.20
  -2  -5   9  689.10   34.78
   2  -5  -9  680.25   37.73
   2   5   9  650.64   35.78
   2   5   9  720.48   26.92
   2   5   9  727.17   36.28
   2  -5  -9  674.22   30.64
   2   5   9  716.03   33.79
  -2  -5   9  721.69   36.51
   2  -5 -10  453.36   31.73
   2   5  10  437.97   30.60
   2   5  10  504.16   29.54
  -2   5 -10  480.17   28.54
  -2  -5  10  500.57   30.41
  -2  -5  10  480.62   30.56
   2   5  10  538.52   32.40
   2  -5 -10  481.82   27.10
   2  -5 -11  699.81   41.53
  -2   5 -11  756.31   37.90
   2   5  11  740.62   41.13
  -2  -5  11  788.60   41.35
   2  -5 -11  760.56   36.68
   2   5  11  777.34   41.21
  -2  -5  12  818.56   44.06
   2   5  12  870.97   45.53
  -2   5 -12  813.35   41.15
   2  -5 -12  814.27   45.64
   2  -5 -12  840.36   40.80
   2   5  12  765.65   42.86
   2   5  13  260.51   25.13
  -2   5 -13  239.75   23.02
   2  -5 -13  249.90   23.12
  -2  -5  13  240.17   24.57
   2   5  13  209.79   23.06
   2  -5 -13  263.77   27.19
   2   5  14  165.88   21.96
   2   5  14   78.54   15.47
  -2   5 -14  139.12   18.44
   2  -5 -14  132.31   17.59
   2  -5 -14  146.69   21.43
  -2  -5  14  119.61   19.01
   2  -5 -15  264.17   25.68
   2  -5 -15  247.98   27.38
  -2  -5  15  272.99   28.15
  -2  -5  15  269.48   26.26
  -2   5 -15  247.07   25.47
   2   5  15  242.93   27.37
   2   5  15  205.04   23.12
  -2  -5  16  156.87   21.38
   2  -5 -16  156.23   23.44
  -2  -5  16  155.10   22.31
  -2   5 -16  131.78   19.28
   2   5  16  163.02   22.91
  -2  -5  17  185.65   25.69
  -2   5 -17  241.35   26.91
   2   5  17  193.95   25.90
   2  -5 -17  236.50   28.11
  -2  -5  17  270.98   28.37
  -2  -5  18  173.48   23.99
   2  -6  17  217.29   26.41
  -2  -6 -17  185.80   24.86
  -2  -6 -17  263.12   27.38
  -2   6  17  291.63   32.87
  -2   6  16  135.75   22.51
   2  -6  16  158.77   21.60
  -2  -6 -16  127.02   20.35
  -2  -6 -16  153.34   20.75
  -2   6  15  238.01   27.85
   2   6 -15  251.48   25.49
  -2  -6 -15  235.20   24.10
   2  -6  15  233.41   25.00
  -2  -6 -15  218.44   25.78
  -2  -6 -14  336.43   29.95
   2  -6  14  357.20   26.96
   2  -6  14  357.15   29.77
   2   6 -14  411.22   31.90
  -2   6  14  283.54   29.60
  -2  -6 -14  333.24   27.74
  -2  -6 -13  282.61   27.04
   2  -6  13  334.10   25.57
   2  -6  13  256.58   24.47
   2   6 -13  263.56   24.88
  -2  -6 -13  269.84   23.62
  -2   6  13  318.03   29.28
   2  -6  12  340.46   25.30
  -2  -6 -12  310.53   26.49
   2  -6  12  290.00   24.98
  -2  -6 -12  330.23   25.13
   2   6 -12  348.06   26.84
  -2   6  12  278.33   26.48
   2   6 -11  254.55   22.53
   2  -6  11  265.72   22.52
  -2  -6 -11  218.75   19.69
  -2  -6 -11  232.23   21.78
  -2   6  11  263.90   24.61
   2  -6  11  246.47   21.03
  -2  -6 -10  540.97   31.79
   2  -6  10  574.02   31.68
   2   6 -10  577.35   31.82
   2   6 -10  522.52   32.69
  -2  -6 -10  566.88   30.11
  -2   6  10  529.74   33.11
  -2  -6  -9  919.45   40.24
  -2   6   9  944.47   32.17
  -2   6   9  913.54   32.96
  -2  -6  -9  879.02   36.83
   2  -6   9  959.69   39.55
   2   6  -9  932.21   41.84
  -2   6   9  953.96   42.62
  -2   6   8  483.96   23.33
   2  -6   8  507.89   26.68
  -2  -6  -8  452.66   26.47
  -2  -6  -8  488.51   25.41
  -2   6   8  563.84   23.01
   2   6  -8  493.76   28.38
  -2   6   8  526.66   29.41
   2  -6   8  504.90   28.03
  -2  -6  -8  529.48   26.55
  -2   6   7 1023.71   35.98
   2  -6   7 1087.26   38.53
  -2  -6  -7 1094.20   37.11
   2  -6   7 1025.88   39.69
   2   6  -7 1065.30   40.84
  -2   6   7 1094.41   33.57
  -2  -6  -7 1015.96   39.22
  -2   6   7 1050.93   41.19
  -2  -6  -7 1004.86   37.13
   2  -6   6  759.42   29.87
  -2   6   6  726.61   29.53
  -2   6   6  759.11   26.41
   2   6  -6  710.04   31.25
  -2  -6  -6  754.89   31.58
   2  -6   6  734.10   31.27
  -2  -6  -6  743.02   28.04
  -2  -6  -6  757.11   30.26
  -2   6   6  737.96   32.16
  -2   6   5  586.26   22.38
   2   6  -5  558.88   25.88
  -2  -6  -5  584.69   22.52
  -2   6   5  544.77   25.46
   2  -6   5  548.38   23.91
   2  -6   5  548.39   25.47
  -2  -6  -5  576.21   25.16
  -2   6   5  522.25   25.58
  -2   6   4  461.80   23.35
  -2  -6  -4  452.49   18.05
   2  -6   4  411.54   21.30
   2   6  -4  442.48   20.47
  -2   6   4  449.38   19.56
   2   6  -4  441.12   21.89
   2  -6   4  458.71   20.53
  -2  -6  -4  486.81   22.22
  -2   6   4  450.85   22.56
  -2   6   3  198.18   14.37
  -2   6   3  204.70   15.58
  -2  -6  -3  244.73   11.82
   2  -6   3  223.58   14.96
  -2   6   3  221.69   13.34
   2   6  -3  242.79   15.22
   2  -6   3  228.39   13.63
   2   6  -3  204.63   13.50
   2   6  -3  233.81   14.78
  -2  -6  -3  209.21   14.02
   2   6  -2 1492.48   41.52
  -2  -6  -2 1441.54   41.94
  -2   6   2 1490.73   40.53
   2   6  -2 1527.62   41.52
  -2   6   2 1420.50   45.98
   2  -6   2 1467.35   42.40
  -2  -6  -2 1477.31   38.32
   2  -6   2 1537.76   39.97
   2  -6   2 1521.33   33.73
   2   6  -2 1526.17   42.51
  -2  -6  -2 1510.74   34.47
  -2   6   2 1497.10   43.35
   2  -6   1 1993.18   42.18
   2   6  -1 1801.28   47.67
  -2   6   1 1727.98   52.46
   2  -6   1 1883.62   45.66
   2   6  -1 1819.43   45.90
  -2   6   1 1810.81   36.84
  -2  -6  -1 1919.14   39.59
  -2  -6  -1 1806.62   45.98
   2   6  -1 1822.18   47.94
  -2  -6  -1 1742.24   47.50
   2  -6   1 1831.06   48.29
  -2   6   0 1186.59   42.07
  -2  -6   0 1238.80   29.44
  -2   6   0 1274.46   27.57
   2   6   0 1242.59   35.25
  -2  -6   0 1221.24   37.06
   2  -6   0 1322.14   35.47
   2  -6   0 1272.75   37.92
   2   6   0 1234.70   37.83
  -2   6   0 1286.92   38.76
  -2  -6   0 1212.59   37.12
   2  -6   0 1320.03   34.00
   2   6   0 1240.80   36.94
  -2   6  -1 1814.46   37.69
  -2  -6   1 1796.31   47.95
  -2   6  -1 1849.93   54.38
   2  -6  -1 1905.92   46.07
   2   6   1 1754.80   48.65
  -2  -6   1 1764.71   49.06
  -2  -6   1 1876.22   40.04
   2   6   1 1780.13   45.15
   2   6   1 1793.19   47.03
  -2   6  -1 1848.06   49.11
  -2   6  -2 1387.55   45.33
   2   6   2 1328.64   41.84
   2  -6  -2 1383.20   39.99
  -2   6  -2 1376.70   32.63
   2   6   2 1398.33   29.57
  -2   6  -2 1341.15   28.05
  -2  -6   2 1336.68   42.55
  -2  -6   2 1464.80   32.14
   2   6   2 1392.17   39.83
  -2   6  -2 1390.68   41.11
  -2   6  -3  196.35   15.57
  -2  -6   3  184.06   15.00
   2   6   3  202.64   15.36
  -2   6  -3  201.84   11.10
  -2   6  -3  203.93   14.47
   2   6   3  170.06   12.99
   2  -6  -3  195.83   14.49
   2   6   3  194.32    9.77
  -2   6  -4  403.46   17.77
   2  -6  -4  387.12   13.23
  -2   6  -4  384.17   21.57
   2  -6  -4  397.94   22.17
  -2  -6   4  393.67   23.20
  -2   6  -4  415.63   21.47
   2   6   4  370.66   16.24
   2   6   4  330.36   20.67
  -2   6  -5  421.56   22.49
   2  -6  -5  431.51   24.86
  -2   6  -5  489.87   21.49
  -2   6  -5  455.77   23.60
  -2  -6   5  401.68   24.46
   2  -6  -5  469.76   13.93
   2   6   5  479.61   20.63
   2   6   5  501.77   26.17
  -2   6  -6  832.84   32.07
   2   6   6  854.57   36.17
  -2   6  -6  791.09   33.41
  -2  -6   6  820.83   36.60
   2  -6  -6  884.16   38.57
  -2   6  -6  843.22   31.78
   2   6   6  833.58   31.24
   2  -6  -6  850.52   20.01
   2  -6  -7 1033.78   44.89
   2   6   7 1064.61   42.88
  -2   6  -7 1098.70   38.81
  -2  -6   7 1022.64   42.32
  -2   6  -7 1074.27   36.60
   2   6   7 1043.31   38.33
  -2   6  -8  548.29   28.10
  -2   6  -8  613.06   26.21
   2   6   8  587.60   32.40
   2   6   8  577.32   29.81
   2  -6  -8  553.38   33.40
  -2  -6   8  547.41   30.94
  -2   6  -9  944.60   32.84
   2   6   9  894.84   42.05
   2  -6  -9  860.56   43.83
  -2  -6   9  826.59   39.96
  -2   6  -9  882.16   38.06
   2   6   9  888.81   40.02
   2  -6 -10  488.07   33.73
   2   6  10  524.46   33.09
  -2   6 -10  568.72   31.38
  -2  -6  10  600.33   34.93
   2   6  10  572.67   33.80
  -2  -6  10  512.51   31.93
   2   6  11  180.51   20.46
  -2   6 -11  222.31   20.74
   2  -6 -11  204.76   23.12
  -2  -6  11  214.97   21.92
  -2  -6  11  191.75   20.07
   2   6  11  259.46   23.64
  -2  -6  12  271.05   25.82
   2  -6 -12  293.86   27.60
  -2   6 -12  257.71   22.94
   2   6  12  301.17   27.04
   2   6  12  306.04   27.03
   2  -6 -13  275.37   28.11
   2   6  13  270.86   25.79
  -2   6 -13  308.63   26.17
  -2  -6  13  294.96   27.49
   2   6  13  283.69   27.14
   2  -6 -14  294.88   30.11
   2   6  14  349.85   29.53
  -2   6 -14  322.37   27.92
  -2  -6  14  323.43   29.93
   2   6  14  351.97   31.17
   2   6  15  263.11   26.19
  -2   6 -15  310.88   28.49
   2  -6 -15  217.92   26.23
  -2  -6  15  294.93   29.60
   2   6  15  271.64   28.45
  -2  -6  16  207.65   24.14
   2   6  16  135.50   21.19
  -2   6 -16  145.17   20.61
   2  -6 -16  142.65   22.42
  -2  -6  16  113.13   19.78
  -2  -6  17  206.99   24.52
  -2   6 -17  254.05   27.93
   2  -6 -17  238.12   28.82
  -2  -6  17  257.80   29.87
   2   6  17  250.00   29.09
  -2  -7 -17  165.36   21.87
  -2  -7 -17  152.43   23.42
   2   7 -16  134.61   23.25
  -2   7  16  114.23   20.72
  -2  -7 -16  201.27   23.18
   2  -7  16  129.97   19.86
  -2  -7 -16  119.17   20.03
  -2   7  15   89.78   18.95
   2   7 -15   83.88   18.31
  -2  -7 -15   98.76   15.90
   2  -7  15  100.93   15.81
   2  -7  15   86.03   16.05
  -2  -7 -15   78.98   17.01
   2  -7  14  338.19   29.15
   2   7 -14  335.91   32.09
   2  -7  14  404.60   30.06
  -2  -7 -14  325.51   30.79
  -2  -7 -14  353.13   28.42
  -2   7  14  339.59   33.13
   2  -7  13  241.21   22.77
  -2  -7 -13  241.15   22.58
  -2   7  13  194.88   23.87
  -2  -7 -13  213.92   23.79
   2  -7  13  230.04   23.39
   2   7 -13  213.18   24.85
   2  -7  12  557.35   33.64
   2  -7  12  487.28   32.56
  -2  -7 -12  506.22   34.66
  -2  -7 -12  488.94   30.84
   2   7 -12  529.24   36.54
  -2   7  12  451.99   34.18
  -2  -7 -11 1013.43   42.94
   2  -7  11  925.64   43.77
  -2  -7 -11  930.71   45.67
   2  -7  11  960.31   44.47
   2   7 -11  970.33   47.72
  -2   7  11  944.79   47.65
   2  -7  10  474.42   29.16
   2   7 -10  454.54   31.00
  -2  -7 -10  442.24   29.71
  -2  -7 -10  524.99   28.84
  -2   7  10  480.89   31.87
  -2   7   9  569.28   26.70
  -2  -7  -9  553.94   28.50
   2  -7   9  528.24   29.17
  -2  -7  -9  503.45   27.49
  -2   7   9  540.04   24.91
   2   7  -9  537.98   31.80
   2  -7   9  524.86   30.86
  -2   7   9  555.45   32.75
  -2  -7  -9  512.07   30.61
  -2  -7  -8  421.41   23.91
  -2   7   8  383.95   22.17
  -2  -7  -8  411.39   25.78
   2  -7   8  363.31   22.89
   2   7  -8  439.25   26.96
  -2  -7  -8  406.23   23.00
   2  -7   8  366.74   24.63
  -2   7   8  428.52   21.57
  -2   7   8  371.83   25.44
  -2  -7  -7  442.93   25.98
   2   7  -7  423.66   25.70
  -2   7   7  449.28   24.20
   2  -7   7  457.83   24.50
  -2   7   7  507.99   22.81
  -2  -7  -7  476.99   24.96
   2  -7   7  419.10   25.48
  -2  -7  -7  456.45   22.93
  -2   7   7  431.97   26.20
  -2   7   6  595.23   28.49
  -2   7   6  678.62   26.65
  -2  -7  -6  689.17   26.85
   2   7  -6  632.30   30.37
  -2  -7  -6  662.65   30.84
  -2  -7  -6  705.62   30.02
   2  -7   6  641.56   30.32
   2  -7   6  688.25   28.84
  -2   7   6  657.55   31.20
   2   7  -5  540.98   26.44
  -2   7   5  577.59   24.30
  -2  -7  -5  556.93   22.19
   2  -7   5  559.12   24.63
   2  -7   5  535.97   26.27
  -2  -7  -5  518.18   24.89
  -2   7   5  555.96   27.25
  -2   7   5  535.38   26.95
   2   7  -4  679.83   28.82
  -2   7   4  683.77   30.84
   2  -7   4  690.86   26.54
  -2   7   4  706.02   26.87
   2  -7   4  660.70   28.78
   2  -7   4  661.76   28.60
  -2  -7  -4  680.71   23.05
   2   7  -4  672.35   27.77
   2   7  -4  647.39   28.39
  -2   7   4  645.16   28.90
  -2  -7  -4  655.32   27.58
  -2  -7  -3 1297.78   34.90
  -2   7   3 1264.40   44.05
  -2   7   3 1312.92   39.12
   2  -7   3 1269.08   40.80
   2   7  -3 1234.19   40.01
  -2  -7  -3 1271.63   32.06
  -2   7   3 1268.28   41.43
   2   7  -3 1193.75   39.48
   2  -7   3 1297.14   37.51
   2   7  -3 1211.19   39.26
  -2  -7  -3 1237.11   39.55
   2  -7   2  614.89   26.29
  -2   7   2  594.31   26.82
  -2   7   2  592.53   29.14
   2   7  -2  589.72   25.63
  -2  -7  -2  630.74   19.04
  -2   7   2  619.73   17.01
   2  -7   2  631.36   23.81
  -2  -7  -2  633.83   23.69
  -2   7   2  620.34   25.59
   2   7  -2  604.90   25.63
  -2  -7  -2  606.52   25.95
   2   7  -2  601.01   25.28
  -2   7   1 1205.06   40.03
  -2   7   1 1134.95   42.62
   2   7  -1 1269.67   37.87
  -2   7   1 1215.92   25.90
  -2  -7  -1 1257.90   28.94
  -2  -7  -1 1240.75   37.35
   2   7  -1 1173.91   38.40
   2   7  -1 1191.86   37.81
   2  -7   1 1253.15   33.14
   2  -7   1 1193.97   38.50
  -2  -7  -1 1169.20   38.29
   2  -7   1 1230.29   35.50
   2  -7   0  596.23   21.98
   2  -7   0  538.20   24.54
  -2   7   0  514.75   27.78
  -2   7   0  569.76   15.14
  -2  -7   0  588.61   17.44
   2   7   0  597.72   25.95
   2  -7   0  595.32   22.61
   2   7   0  567.49   23.98
  -2   7   0  567.58   25.98
  -2  -7   0  584.53   25.16
  -2  -7   0  580.24   25.10
   2   7   0  604.66   24.23
  -2   7  -1 1183.05   43.90
  -2   7  -1 1233.61   40.17
   2  -7  -1 1148.57   34.31
  -2  -7   1 1250.16   29.46
   2   7   1 1163.55   36.27
   2   7   1 1173.11   39.65
   2   7   1 1193.44   37.30
  -2  -7   1 1136.41   39.16
   2  -7  -1 1238.32   36.15
  -2  -7   1 1111.45   37.58
  -2   7  -1 1218.94   27.23
   2   7   2  533.07   16.08
   2   7   2  514.76   25.49
  -2  -7   2  495.55   25.38
  -2   7  -2  494.11   24.35
  -2   7  -2  533.65   17.42
   2  -7  -2  524.26   23.50
  -2   7  -2  505.68   13.93
   2   7   2  503.98   22.18
   2   7   2  533.18   23.32
  -2   7  -2  537.30   27.98
  -2  -7   2  565.10   18.92
  -2  -7   3 1470.22   34.23
   2  -7  -3 1379.12   43.43
  -2  -7   3 1413.02   47.32
   2   7   3 1290.41   44.65
  -2   7  -3 1420.56   35.81
  -2   7  -3 1321.29   43.34
  -2   7  -3 1407.46   47.42
  -2   7  -3 1360.67   31.55
   2   7   3 1352.59   32.89
  -2  -7   4  759.85   34.29
  -2   7  -4  739.09   31.36
  -2   7  -4  761.45   33.01
   2  -7  -4  751.60   31.96
  -2   7  -4  743.24   26.07
   2   7   4  758.36   33.07
   2  -7  -4  729.95   21.86
   2   7   4  744.17   24.05
  -2  -7   5  616.39   31.84
  -2   7  -5  661.30   30.08
   2   7   5  544.50   29.23
  -2   7  -5  630.79   29.46
   2   7   5  620.37   23.85
   2  -7  -5  635.92   31.01
  -2   7  -5  659.96   25.88
   2  -7  -5  650.70   19.31
  -2   7  -6  746.73   32.24
   2  -7  -6  792.52   36.84
  -2  -7   6  681.72   34.60
  -2   7  -6  732.34   33.33
  -2   7  -6  762.83   29.95
   2   7   6  745.88   35.04
   2   7   6  755.53   29.11
  -2   7  -7  519.95   25.86
  -2   7  -7  514.95   25.87
   2   7   7  509.17   29.31
   2   7   7  459.03   24.21
  -2  -7   7  483.97   29.26
   2  -7  -7  469.16   29.72
  -2   7  -7  500.93   28.04
  -2   7  -8  512.41   25.38
  -2   7  -8  416.30   26.73
  -2   7  -8  474.64   26.03
  -2  -7   8  437.66   28.62
   2   7   8  471.32   29.04
   2  -7  -8  459.71   30.86
   2   7   8  478.77   26.43
  -2   7  -9  558.04   26.53
  -2   7  -9  593.24   30.73
   2   7   9  559.41   31.03
  -2  -7   9  555.98   33.26
   2  -7  -9  558.76   35.40
   2   7   9  511.40   31.75
  -2   7 -10  500.72   29.44
   2   7  10  466.93   29.97
   2   7  10  428.87   30.26
  -2  -7  10  434.29   30.61
   2  -7 -10  372.99   30.47
   2   7  11  897.55   45.97
  -2  -7  11  889.50   45.12
   2  -7 -11  959.85   50.25
  -2   7 -11  987.13   44.53
  -2  -7  11  911.93   46.54
   2   7  11 1049.38   48.51
  -2  -7  12  548.48   36.66
   2   7  12  520.72   35.51
   2  -7 -12  465.99   35.81
  -2  -7  12  532.74   35.38
   2   7  12  518.74   35.64
  -2   7 -12  498.95   32.49
   2  -7 -13  241.52   27.23
   2   7  13  238.55   24.43
  -2  -7  13  211.42   24.10
  -2   7 -13  237.76   23.49
   2   7  13  235.29   24.80
  -2  -7  14  392.99   33.25
   2   7  14  382.44   32.96
   2   7  14  340.42   30.04
   2  -7 -14  357.19   32.86
  -2   7 -14  369.26   30.15
  -2   7 -15  103.34   17.78
   2   7  15  160.52   22.53
   2   7  15  153.42   20.76
   2  -7 -15  137.62   22.15
  -2  -7  15  130.70   21.02
   2  -7 -16  237.77   28.40
   2   7  16  225.09   27.02
  -2   7 -16  209.19   24.71
  -2  -7  16  220.54   24.55
  -2  -7  16  220.50   26.83
  -2  -7  17  118.84   19.71
   2   7  17  145.26   22.48
  -2   7 -17  157.48   22.46
   2  -8  16   76.21   16.30
  -2   8  16  113.15   21.80
  -2  -8 -16   56.85   16.11
   2   8 -16   67.55   18.21
   2   8 -15  420.90   38.02
   2  -8  15  369.74   30.72
  -2  -8 -15  329.14   32.81
   2  -8  15  367.85   31.63
  -2   8  15  356.55   35.40
   2   8 -14  129.73   21.11
   2  -8  14  110.66   17.05
  -2   8  14   91.73   18.85
  -2  -8 -14   91.30   17.03
   2  -8  14   99.04   16.45
  -2  -8 -13  343.30   26.93
   2  -8  13  322.79   27.24
   2  -8  13  350.78   28.76
  -2   8  13  293.25   29.51
   2   8 -13  317.33   30.33
  -2  -8 -13  349.80   30.90
   2   8 -12  393.64   32.02
   2  -8  12  395.96   29.44
  -2  -8 -12  388.29   27.03
  -2   8  12  372.63   31.62
  -2  -8 -12  366.51   30.29
   2  -8  12  362.56   28.38
   2   8 -11  122.23   18.09
  -2   8  11  154.71   19.74
   2  -8  11  137.05   17.17
  -2  -8 -11  143.87   16.25
   2  -8  11  135.42   17.54
  -2  -8 -11  119.22   17.50
  -2  -8 -10  254.57   20.06
  -2  -8 -10  254.14   23.16
   2  -8  10  260.68   21.88
   2   8 -10  275.85   24.15
  -2   8  10  209.13   21.68
  -2   8   9  978.65   38.89
   2  -8   9 1043.20   42.67
   2   8  -9  981.22   45.02
  -2   8   9 1014.09   37.53
  -2  -8  -9  963.56   43.98
   2  -8   9  952.55   44.03
  -2   8   9 1001.52   45.83
  -2  -8  -9  980.71   40.30
  -2  -8  -9  983.02   39.15
  -2   8   8  227.28   18.22
  -2  -8  -8  254.20   19.05
   2   8  -8  280.20   22.33
  -2  -8  -8  239.99   17.60
  -2   8   8  279.71   18.24
   2  -8   8  260.29   21.28
  -2  -8  -8  224.91   20.31
   2  -8   8  289.69   20.63
  -2   8   8  225.15   20.55
   2  -8   7  930.25   36.62
  -2   8   7  877.46   37.26
  -2  -8  -7  849.00   38.62
  -2  -8  -7  929.42   37.37
   2   8  -7  968.87   40.60
  -2  -8  -7  902.38   33.63
  -2   8   7  965.97   35.26
   2  -8   7  934.20   39.88
  -2   8   7  900.99   40.07
   2  -8   6  296.20   18.86
  -2   8   6  294.38   20.68
  -2   8   6  282.18   18.07
   2   8  -6  292.34   20.70
  -2   8   6  311.40   22.13
  -2  -8  -6  321.13   21.84
  -2  -8  -6  326.55   17.96
   2  -8   6  279.10   20.43
  -2  -8  -6  274.16   18.90
   2   8  -6  281.68   21.14
  -2  -8  -5  261.52   14.73
  -2   8   5  232.53   18.47
  -2   8   5  234.08   18.46
   2   8  -5  203.73   17.12
   2  -8   5  228.41   17.74
   2   8  -5  233.35   17.84
  -2   8   5  212.53   16.04
  -2  -8  -5  244.34   17.38
   2  -8   5  245.89   16.44
  -2   8   4  933.46   39.67
  -2   8   4 1036.99   39.39
   2  -8   4  989.51   38.09
   2   8  -4 1025.63   38.80
  -2   8   4 1042.43   36.83
  -2  -8  -4 1072.13   31.13
   2   8  -4 1042.13   38.11
  -2  -8  -4 1090.84   30.57
   2   8  -4 1076.12   38.64
   2  -8   4 1012.83   37.69
   2  -8   4 1073.39   35.16
  -2  -8  -4 1036.93   37.16
  -2   8   3  174.83   14.91
  -2   8   3  162.31   15.79
  -2   8   3  175.05    8.40
   2  -8   3  170.02   14.38
   2   8  -3  157.35   13.93
  -2  -8  -3  186.32   10.19
  -2  -8  -3  163.50   11.71
   2   8  -3  174.79   14.51
   2  -8   3  158.82   13.81
   2  -8   3  158.15   12.13
   2   8  -3  182.98   14.49
  -2  -8  -3  175.36   14.58
  -2   8   3  175.33   14.09
  -2  -8  -2  559.23   17.30
   2  -8   2  553.67   25.91
  -2  -8  -2  536.14   23.25
   2   8  -2  541.19   25.28
  -2   8   2  546.04   14.18
   2   8  -2  577.29   25.72
  -2   8   2  525.21   28.93
  -2   8   2  558.37   26.08
   2  -8   2  565.55   23.05
   2   8  -2  546.63   26.08
  -2  -8  -2  547.57   25.79
  -2   8   1 1260.00   25.15
   2   8  -1 1260.99   42.89
  -2  -8  -1 1375.44   30.13
  -2  -8  -1 1421.82   42.36
   2  -8   1 1406.74   37.26
   2  -8   1 1384.62   43.49
  -2  -8  -1 1276.25   42.14
   2  -8   1 1411.24   39.08
   2   8  -1 1305.09   41.09
  -2   8   1 1294.82   47.84
   2   8  -1 1299.80   41.34
  -2   8   1 1331.12   44.71
  -2   8   0  463.84   27.56
   2   8   0  507.32   28.62
  -2  -8   0  516.11   24.92
  -2   8   0  459.93   12.10
  -2   8   0  469.39   24.90
   2  -8   0  503.17   21.31
   2   8   0  514.98   25.44
   2   8   0  504.26   23.35
  -2  -8   0  512.03   15.54
   2   8   0  509.73   23.85
   2  -8   0  552.64   22.17
  -2  -8   0  490.45   24.26
   2  -8   0  487.32   24.41
  -2   8  -1 1369.43   49.75
   2   8   1 1171.32   45.99
  -2  -8   1 1331.10   30.65
   2  -8  -1 1392.56   40.68
   2   8   1 1308.35   40.84
   2  -8  -1 1299.62   37.72
  -2   8  -1 1388.92   28.76
  -2  -8   1 1317.42   42.91
  -2  -8   1 1239.42   43.40
  -2   8  -1 1293.20   44.59
   2   8   1 1261.86   43.94
   2   8   1 1265.85   40.70
  -2  -8   2  435.47   24.99
  -2  -8   2  414.62   15.67
  -2   8  -2  468.24   15.94
   2   8   2  420.51   24.48
   2  -8  -2  434.54   22.13
  -2   8  -2  435.53   12.76
   2   8   2  458.26   22.41
  -2  -8   2  467.21   18.72
  -2   8  -2  415.46   23.65
  -2   8  -2  457.64   27.08
   2   8   3  104.50    7.74
  -2   8  -3  130.11    9.11
  -2   8  -3  103.50   13.21
   2   8   3  124.57   13.43
   2  -8  -3  129.29   12.83
  -2   8  -3  131.47    7.58
  -2  -8   3  125.18   13.99
  -2  -8   3  135.81    9.37
  -2   8  -3  126.58   13.08
  -2   8  -4  901.28   37.20
  -2   8  -4  906.48   38.94
   2   8   4  942.87   39.23
  -2  -8   4  891.17   39.67
   2  -8  -4  924.33   27.58
  -2   8  -4  984.72   30.53
  -2   8  -4  971.16   27.44
   2  -8  -4  968.27   38.00
   2   8   4  957.29   28.55
   2   8   5  240.20   19.75
  -2   8  -5  280.86   20.54
   2  -8  -5  293.69   21.30
  -2   8  -5  251.11   19.41
  -2   8  -5  276.65   15.02
  -2   8  -5  268.06   16.05
  -2  -8   5  249.93   20.87
   2  -8  -5  277.50   13.14
   2   8   5  286.16   15.77
   2  -8  -6  297.38   22.61
  -2   8  -6  302.73   21.89
  -2   8  -6  282.89   20.56
  -2  -8   6  279.13   22.62
   2   8   6  263.09   21.37
  -2   8  -6  294.86   18.09
   2   8   6  318.42   18.06
  -2   8  -7  923.99   38.26
  -2  -8   7  953.38   43.67
  -2   8  -7  886.72   40.02
   2  -8  -7  964.57   44.12
   2   8   7  955.23   35.80
   2   8   7  892.59   41.70
  -2   8  -7  998.88   37.16
   2   8   8  188.25   16.38
  -2   8  -8  216.41   17.54
  -2   8  -8  212.74   19.91
   2   8   8  189.04   19.49
  -2   8  -8  211.59   17.35
  -2  -8   8  198.55   20.03
   2  -8  -8  173.33   19.94
  -2   8  -9 1021.30   39.28
  -2   8  -9  923.38   44.10
   2  -8  -9  878.46   46.66
   2   8   9 1004.64   42.00
  -2  -8   9  982.58   46.53
  -2   8  -9 1089.72   42.92
   2   8   9  914.39   44.56
  -2   8 -10  131.03   17.22
   2   8  10  147.16   17.19
  -2  -8  10  113.12   16.44
   2   8  10  136.10   17.98
  -2   8 -10  165.37   17.04
   2  -8 -10  135.24   19.17
  -2   8 -11   91.83   15.30
  -2   8 -11   96.58   14.22
   2  -8 -11   92.77   17.04
   2   8  11   78.91   14.59
  -2  -8  11  100.43   16.31
   2   8  11  119.84   16.36
  -2  -8  11  108.96   16.83
  -2  -8  12  348.21   29.39
   2   8  12  321.73   28.67
   2  -8 -12  321.60   30.52
  -2  -8  12  363.24   30.30
   2   8  12  368.02   29.64
  -2   8 -12  369.67   27.91
   2   8  13  367.28   31.21
   2   8  13  314.01   29.13
  -2  -8  13  322.23   29.13
   2  -8 -13  303.24   30.48
  -2   8 -13  348.41   28.10
  -2  -8  13  345.60   30.60
  -2   8 -14  136.27   18.34
   2   8  14  106.09   17.24
   2  -8 -14  146.77   22.04
   2   8  14  154.69   21.81
  -2  -8  14  160.97   22.32
   2   8  15  316.19   31.34
   2  -8 -15  356.61   34.66
  -2  -8  15  371.24   33.87
  -2   8 -15  387.24   32.13
  -2   8 -16   88.93   17.16
   2  -8 -16   93.79   19.51
  -2  -8  16  105.31   19.88
   2   8  16   72.32   16.41
   2   8  17  240.42   28.72
  -2   8 -17  261.69   28.74
   2  -9  16  125.64   19.42
  -2   9  15   39.62   14.47
   2   9 -15   22.56   11.22
  -2  -9 -15    5.87    9.19
   2  -9  15   40.30   11.94
   2  -9  15    8.97    7.73
  -2  -9 -14  498.71   38.88
   2   9 -14  410.25   36.42
   2  -9  14  370.78   30.98
   2  -9  14  423.49   33.42
  -2   9  14  403.02   36.33
   2  -9  13  257.91   25.72
  -2  -9 -13  259.54   27.70
   2  -9  13  203.43   22.44
   2   9 -13  246.61   27.38
  -2   9  13  250.31   27.56
  -2   9  12   78.88   16.33
   2  -9  12  124.44   16.82
   2   9 -12  133.24   19.48
  -2  -9 -12   93.59   17.27
   2  -9  12   86.56   15.65
  -2  -9 -11  769.49   43.68
   2  -9  11  780.57   43.21
   2  -9  11  862.88   42.88
   2   9 -11  842.71   45.93
  -2   9  11  761.41   44.32
   2  -9  10  210.87   19.89
   2   9 -10  191.90   20.71
  -2  -9 -10  164.73   19.83
  -2   9  10  186.63   20.90
  -2   9   9  371.09   24.42
  -2   9   9  350.25   22.57
  -2  -9  -9  318.79   25.91
   2  -9   9  313.52   25.61
   2  -9   9  331.35   23.74
  -2  -9  -9  361.30   24.14
  -2   9   9  319.61   26.10
   2   9  -9  377.07   27.58
  -2  -9  -8  351.87   25.98
  -2   9   8  331.50   23.24
   2  -9   8  301.10   21.48
   2  -9   8  304.14   23.88
   2   9  -8  335.60   24.90
  -2   9   8  347.15   21.81
  -2  -9  -8  369.33   23.79
  -2   9   8  314.91   25.16
   2  -9   7  226.10   17.76
   2   9  -7  256.87   21.00
  -2   9   7  267.62   18.81
  -2   9   7  269.16   21.02
   2  -9   7  263.84   21.49
   2   9  -7  268.93   22.09
  -2  -9  -7  226.17   18.36
  -2  -9  -7  203.00   19.35
  -2   9   7  231.64   20.54
  -2   9   6  733.91   35.76
  -2  -9  -6  736.53   35.70
   2   9  -6  759.03   36.47
  -2   9   6  803.37   33.36
   2  -9   6  727.55   34.89
   2   9  -6  767.81   35.37
   2  -9   6  737.92   31.50
  -2   9   6  697.68   35.05
  -2  -9  -6  759.71   33.27
  -2   9   5  827.00   36.65
   2  -9   5  777.51   34.99
   2   9  -5  795.44   35.08
   2   9  -5  794.95   36.43
  -2   9   5  822.62   38.21
  -2   9   5  810.61   33.85
  -2  -9  -5  781.55   33.40
   2  -9   5  810.91   31.84
  -2   9   4  205.45   17.44
  -2   9   4  175.38   17.60
   2  -9   4  199.89   16.70
   2   9  -4  201.66   16.89
  -2   9   4  188.40   16.08
   2  -9   4  219.06   15.17
   2   9  -4  199.85   16.44
   2  -9   4  192.44   16.41
  -2  -9  -4  214.39   13.54
  -2  -9  -4  196.21   16.04
   2   9  -4  180.99   16.54
   2  -9   3 1036.01   39.47
  -2   9   3 1042.16   40.83
  -2   9   3 1052.11   44.28
  -2   9   3 1061.72   39.80
   2   9  -3 1069.15   40.27
  -2  -9  -3 1119.82   40.32
   2  -9   3 1094.45   39.69
   2  -9   3 1079.63   35.40
  -2  -9  -3 1119.38   35.72
   2   9  -3 1016.87   39.94
   2   9  -3 1108.72   39.41
   2   9  -2  399.71   22.71
   2  -9   2  382.36   17.91
   2  -9   2  392.51   22.78
   2   9  -2  373.04   22.62
   2  -9   2  378.00   19.14
  -2   9   2  347.74   24.89
  -2  -9  -2  384.83   20.58
  -2  -9  -2  353.49   21.63
   2   9  -2  420.18   22.52
  -2  -9  -1  471.28   24.01
   2   9  -1  460.62   24.26
   2   9  -1  446.64   28.49
   2  -9   1  471.50   24.88
   2  -9   1  494.95   21.53
  -2   9   1  412.79   27.73
   2   9  -1  508.68   24.34
   2   9  -1  443.91   25.08
   2  -9   1  482.05   21.56
  -2  -9  -1  452.50   24.58
   2   9   0  228.94   18.00
   2   9   0  207.77   16.06
  -2   9   0  204.36   19.52
   2   9   0  201.85   19.04
   2  -9   0  231.45   15.06
   2  -9   0  241.00   17.77
  -2   9   0  225.60   18.19
   2  -9   0  215.76   14.08
  -2  -9   0  206.12   16.58
   2   9   0  210.89   15.43
  -2  -9   0  221.91   17.05
   2  -9  -1  487.42   23.06
  -2   9  -1  408.76   27.51
  -2   9  -1  418.37   25.19
   2  -9  -1  386.07   19.10
   2   9   1  447.78   25.74
  -2  -9   1  425.09   19.66
   2   9   1  381.62   26.11
  -2  -9   1  365.74   23.08
   2   9   1  393.23   21.37
   2   9   1  434.36   23.38
  -2  -9   1  415.37   23.88
  -2   9  -2  409.33   27.36
   2  -9  -2  401.14   19.73
   2   9   2  373.75   24.21
  -2  -9   2  387.12   24.63
   2   9   2  391.69   21.48
  -2   9  -2  376.17   24.08
  -2  -9   2  422.09   19.03
   2  -9  -2  394.48   22.05
  -2  -9   3 1069.15   44.31
  -2  -9   3 1187.65   33.74
   2   9   3  997.88   42.16
  -2   9  -3 1104.91   45.84
   2  -9  -3 1118.56   40.90
   2  -9  -3 1073.33   33.14
  -2   9  -3 1073.84   42.59
  -2   9  -4  257.06   21.18
   2   9   4  205.58   18.65
   2  -9  -4  207.63   17.76
  -2  -9   4  208.60   19.60
   2  -9  -4  234.02   13.67
   2   9   4  254.59   13.92
  -2   9  -4  261.14   20.35
   2   9   5  769.09   37.79
  -2   9  -5  834.02   38.64
  -2   9  -5  766.91   36.46
  -2  -9   5  782.83   39.44
   2  -9  -5  777.71   36.84
   2   9   5  872.31   29.37
  -2   9  -6  794.79   37.31
   2  -9  -6  748.88   38.02
  -2  -9   6  747.59   39.27
  -2   9  -6  772.88   37.50
   2   9   6  797.64   39.66
   2   9   6  836.13   30.72
  -2   9  -7  293.86   22.46
  -2  -9   7  278.26   24.66
   2  -9  -7  295.57   24.82
  -2   9  -7  283.51   23.13
   2   9   7  303.32   24.94
  -2   9  -7  339.42   20.93
   2   9   7  316.80   19.73
  -2   9  -8  327.55   23.07
  -2   9  -8  278.48   23.64
   2   9   8  333.88   26.18
   2  -9  -8  295.96   26.21
  -2   9  -8  315.18   21.44
   2   9   8  321.48   21.53
  -2  -9   8  366.47   27.98
  -2   9  -9  340.11   23.31
   2   9   9  274.69   24.75
  -2   9  -9  278.80   24.56
  -2   9  -9  275.12   21.09
  -2  -9   9  291.07   25.96
   2  -9  -9  304.59   27.63
   2   9   9  326.40   22.98
   2   9  10  173.37   18.27
   2  -9 -10  182.27   22.62
  -2   9 -10  171.90   20.13
  -2  -9  10  187.38   21.53
   2   9  10  189.88   21.31
  -2   9 -10  155.87   16.71
  -2   9 -11  837.57   45.99
   2   9  11  729.85   43.59
   2  -9 -11  719.51   45.67
  -2  -9  11  853.47   46.93
  -2   9 -11  895.01   42.56
   2   9  11  797.60   41.44
  -2  -9  12  124.61   18.85
  -2   9 -12  127.31   17.05
  -2   9 -12  132.51   19.68
  -2  -9  12   98.03   16.70
   2  -9 -12  114.65   19.58
   2   9  12  137.39   19.18
   2   9  12  155.42   19.07
  -2  -9  13  267.87   28.11
  -2   9 -13  232.64   26.59
   2  -9 -13  231.21   27.72
  -2   9 -13  270.99   25.51
   2   9  13  239.30   26.10
   2   9  13  237.09   25.27
  -2  -9  13  254.81   26.96
  -2   9 -14  433.34   37.40
   2   9  14  461.39   36.95
   2  -9 -14  475.85   39.50
  -2  -9  14  500.91   39.04
  -2   9 -15   67.51   16.80
  -2  -9  15   45.99   13.27
   2  -9 -15   66.88   16.18
   2  10 -15  404.14   38.18
   2 -10  15  384.03   33.33
  -2  10  15  446.88   39.92
   2 -10  15  432.75   34.72
  -2  10  14   20.13   11.03
  -2 -10 -14   23.83   10.72
   2  10 -14   26.79   12.21
   2 -10  14   38.06   11.76
   2 -10  14   25.55    9.87
   2  10 -13  266.25   28.86
   2 -10  13  273.44   27.41
  -2 -10 -13  270.53   28.88
   2 -10  13  276.11   26.27
  -2  10  13  272.07   29.15
   2 -10  12  302.73   26.51
   2 -10  12  314.32   28.73
  -2 -10 -12  390.03   32.93
   2  10 -12  315.17   29.76
  -2  10  12  300.49   29.75
  -2  10  11    0.93    7.27
   2 -10  11    7.77    6.76
   2 -10  11   -2.12    7.93
   2  10 -11   -1.88    7.12
  -2 -10 -11   -2.27    8.71
   2 -10  10  244.35   21.76
   2  10 -10  203.94   22.87
   2 -10  10  245.43   24.71
   2  10 -10  244.55   24.01
  -2  10  10  228.44   23.64
  -2 -10 -10  220.96   23.68
  -2  10   9  807.49   38.74
   2  10  -9  695.12   41.18
   2  10  -9  728.62   40.16
  -2 -10  -9  733.49   41.14
   2 -10   9  799.10   38.16
  -2 -10  -9  751.26   36.85
  -2  10   9  760.76   41.88
  -2 -10  -8   54.45   10.35
  -2  10   8   44.26   10.32
  -2  10   8   38.17    9.71
  -2  10   8   58.28   10.27
  -2 -10  -8   50.77   12.14
   2  10  -8   49.66   11.73
   2  10  -8   48.58   11.05
   2 -10   8   32.77   10.21
   2 -10   8   26.02    7.68
  -2  10   7  931.36   42.25
   2 -10   7  904.95   37.40
   2  10  -7  867.86   42.43
  -2  10   7  946.71   39.41
   2  10  -7  890.29   41.15
  -2 -10  -7  837.99   41.31
   2 -10   7  862.63   41.10
  -2  10   7  834.79   41.24
  -2 -10  -7  874.13   38.14
  -2  10   6  171.56   17.66
   2 -10   6  179.65   15.42
  -2  10   6  152.61   15.49
   2 -10   6  161.62   17.01
   2  10  -6  171.77   18.12
   2  10  -6  193.92   18.22
  -2  10   6  173.24   18.21
  -2 -10  -6  157.82   17.55
  -2 -10  -6  201.10   17.33
  -2  10   5  284.60   22.03
   2  10  -5  262.22   21.28
  -2  10   5  237.91   19.14
   2 -10   5  241.53   19.85
  -2  10   5  235.47   21.55
   2  10  -5  263.83   20.06
  -2 -10  -5  246.79   19.12
   2 -10   5  244.16   17.28
   2  10  -4  727.44   35.04
  -2  10   4  769.03   35.86
  -2  10   4  788.02   39.46
   2 -10   4  697.49   33.75
  -2  10   4  810.06   35.57
   2  10  -4  773.06   33.98
   2 -10   4  754.24   34.57
  -2 -10  -4  773.31   34.31
   2 -10   4  752.11   30.30
  -2  10   3  165.23   18.17
  -2  10   3  177.72   16.41
   2 -10   3  176.05   16.30
   2  10  -3  204.97   16.47
  -2 -10  -3  168.99   13.66
   2  10  -3  182.59   16.58
   2 -10   3  176.32   13.60
   2 -10   3  187.66   16.35
  -2 -10  -3  185.08   16.37
   2  10  -3  192.71   17.52
   2  10  -2  389.51   22.28
  -2  10   2  353.71   26.93
   2  10  -2  389.38   24.01
   2 -10   2  350.60   22.82
   2 -10   2  377.83   19.24
   2  10  -2  408.74   25.11
  -2 -10  -2  368.35   21.50
   2 -10   2  381.32   19.83
  -2 -10  -2  385.25   23.71
   2  10  -1 1346.42   54.26
   2 -10   1 1286.41   45.96
   2  10  -1 1240.92   42.43
  -2 -10  -1 1317.74   45.02
   2 -10   1 1347.50   40.79
   2 -10   1 1311.99   39.73
   2  10  -1 1225.74   46.65
  -2  10   1 1246.90   52.12
  -2 -10  -1 1229.69   45.17
   2  10  -1 1271.08   45.50
   2 -10   0   30.52    6.35
   2 -10   0   41.00    6.69
  -2  10   0   33.37    9.73
   2  10   0   34.10   10.64
   2  10   0   36.57    7.41
  -2  10   0   34.42    9.45
   2  10   0   63.01   11.46
  -2 -10   0   36.85    8.90
   2 -10   0   29.49    7.68
  -2 -10   0   39.99    8.36
   2  10   0   24.52    6.98
  -2 -10   1 1431.95   41.57
  -2  10  -1 1336.00   54.68
   2  10   1 1264.95   52.24
   2  10   1 1281.23   45.41
   2 -10  -1 1366.13   44.00
  -2  10  -1 1277.44   48.99
  -2 -10   1 1262.65   47.84
   2 -10  -1 1339.03   39.97
   2  10   1 1316.83   43.40
  -2 -10   1 1261.74   46.41
   2  10   1 1260.32   48.24
  -2  10  -2  404.34   28.77
   2  10   2  383.80   25.66
   2 -10  -2  406.78   23.42
  -2 -10   2  384.89   25.96
  -2 -10   2  453.93   21.02
   2  10   2  384.00   22.29
  -2  10  -2  413.55   26.70
   2 -10  -2  427.43   20.92
  -2  10  -3  107.72   15.01
   2  10   3  112.03   14.68
  -2  10  -3  131.49   15.42
   2 -10  -3  119.57   13.55
  -2 -10   3  107.83   14.62
   2 -10  -3   97.17   10.06
   2 -10  -3  122.35   11.40
  -2  10  -4  804.14   40.39
   2 -10  -4  741.92   35.81
  -2 -10   4  824.72   40.85
   2  10   4  806.15   39.46
  -2  10  -4  756.80   37.28
   2  10   5  335.59   25.71
   2 -10  -5  367.03   25.67
  -2  10  -5  310.18   24.03
  -2 -10   5  373.60   27.86
  -2  10  -5  362.18   26.71
  -2  10  -6  188.13   19.17
   2  10   6  151.22   17.96
   2 -10  -6  147.27   17.41
  -2 -10   6  198.48   21.08
  -2  10  -6  218.47   20.45
  -2  10  -7  873.51   41.09
  -2 -10   7  896.52   45.46
   2 -10  -7  787.11   42.09
   2  10   7  865.57   43.97
  -2  10  -7  791.95   40.95
  -2  10  -8   39.69   11.01
  -2  10  -8   44.73   10.42
  -2 -10   8   30.85    9.20
   2  10   8   44.83   10.90
   2 -10  -8   23.59    9.55
  -2  10  -9  868.64   40.30
   2 -10  -9  790.65   45.97
  -2  10  -9  842.38   44.59
   2  10   9  806.26   44.69
  -2 -10   9  838.48   46.11
   2  10  10  194.34   22.58
   2 -10 -10  180.11   22.38
  -2  10 -10  185.67   21.80
  -2 -10  10  215.14   23.60
   2  10  11   -3.04    8.32
  -2  10 -11   11.61    8.21
  -2 -10  11   10.81    9.03
   2 -10 -11    5.49    8.82
   2 -10 -12  304.23   31.16
  -2 -10  12  341.97   30.78
  -2 -10  12  384.32   33.08
  -2  10 -12  300.81   29.56
   2  10  12  300.83   29.45
  -2  10 -13  237.53   26.88
  -2 -10  13  288.51   29.50
   2  10  13  223.60   26.36
   2 -10 -13  204.93   26.86
  -2 -10  13  259.42   27.92
   2  10  14   55.69   14.58
  -2  10 -14   69.95   16.60
   2 -10 -14   43.21   14.55
  -2 -10  14   45.60   15.46
  -2  10 -15  339.42   35.04
  -2  11  14  117.21   21.19
   2 -11  14   58.51   14.88
   2  11 -14   99.75   19.10
   2  11 -13  239.06   29.31
   2 -11  13  263.80   27.70
  -2 -11 -13  275.82   30.04
   2  11 -13  312.42   31.11
  -2  11  13  278.23   30.32
  -2  11  12   15.79    9.89
   2 -11  12    5.23    7.42
   2  11 -12   10.18    8.87
   2  11 -12    0.65    9.86
  -2 -11 -12   12.93   10.48
   2  11 -11  698.65   45.05
  -2 -11 -11  638.36   42.13
  -2  11  11  685.13   43.56
   2 -11  11  730.54   44.75
   2  11 -11  635.13   41.27
  -2  11  10  125.67   18.55
   2  11 -10  109.61   17.85
   2  11 -10   96.11   16.00
   2 -11  10  107.26   17.76
  -2 -11 -10   94.40   17.17
  -2 -11  -9  348.01   29.30
  -2  11   9  367.84   27.45
   2  11  -9  398.06   31.33
   2 -11   9  402.40   27.36
   2  11  -9  371.28   28.69
  -2  11   9  367.14   29.41
  -2  11   8  416.40   30.31
  -2  11   8  360.58   27.34
   2 -11   8  398.48   25.76
   2  11  -8  409.87   30.80
  -2  11   8  372.24   26.07
   2 -11   8  374.14   28.51
  -2 -11  -8  336.22   28.14
   2  11  -8  392.23   28.59
  -2 -11  -8  398.05   26.58
  -2 -11  -7   30.39    8.31
  -2  11   7   26.15    9.31
  -2 -11  -7   33.60   10.50
   2  11  -7   24.11    8.31
   2 -11   7   30.94    7.76
  -2  11   7   26.54    9.05
  -2  11   7   48.69   10.10
   2  11  -7   39.04   10.88
   2 -11   7   33.91    9.69
   2  11  -6  275.60   23.44
  -2  11   6  254.61   22.00
  -2 -11  -6  290.94   21.53
   2 -11   6  257.25   18.90
  -2 -11  -6  280.30   23.72
   2  11  -6  289.98   22.45
  -2  11   6  301.26   22.64
   2 -11   6  264.81   22.37
  -2  11   6  252.70   23.04
   2 -11   5  605.84   28.21
  -2  11   5  560.21   32.31
  -2  11   5  569.22   34.90
  -2 -11  -5  572.10   30.49
  -2  11   5  572.02   31.60
   2  11  -5  528.80   31.97
   2  11  -5  569.32   30.71
  -2 -11  -5  509.31   31.70
   2 -11   5  607.78   33.06
  -2 -11  -4   23.37    7.55
   2 -11   4   26.92    6.85
   2  11  -4   22.80    7.88
  -2  11   4   21.10    8.80
   2 -11   4   31.25    8.12
   2 -11   4   32.31    8.24
  -2  11   4   25.21    7.46
   2  11  -4   45.51    9.00
   2 -11   3  776.86   36.14
  -2  11   3  785.26   42.18
   2  11  -3  834.95   38.66
   2 -11   3  880.44   32.77
   2  11  -3  808.77   38.91
  -2 -11  -3  866.84   34.28
   2  11  -3  933.13   37.69
  -2  11   3  855.26   39.67
  -2 -11  -3  912.91   38.81
   2 -11   3  878.54   38.85
   2  11  -2  340.15   23.61
  -2 -11  -2  347.41   21.86
   2  11  -2  336.11   21.53
   2 -11   2  316.22   22.42
   2 -11   2  324.60   22.05
   2 -11   2  322.27   18.67
  -2  11   2  332.58   27.39
   2  11  -2  306.16   23.20
  -2 -11  -2  317.94   22.74
  -2 -11  -1  315.93   21.81
   2 -11   1  347.00   19.00
   2  11  -1  250.53   20.64
  -2  11   1  278.35   25.30
   2 -11   1  297.06   21.73
   2  11  -1  317.66   24.01
   2 -11   1  303.93   18.96
  -2 -11  -1  325.65   23.04
   2  11  -1  333.92   20.98
  -2  11   0  702.81   40.54
   2  11   0  767.03   41.77
   2  11   0  732.77   35.01
  -2  11   0  697.74   36.65
   2  11   0  739.98   37.35
   2 -11   0  716.38   28.60
   2  11   0  734.70   31.85
  -2 -11   0  691.52   34.38
   2 -11   0  733.91   31.48
  -2 -11   0  696.81   34.43
   2 -11   0  780.70   36.09
  -2  11  -1  300.30   26.65
   2  11   1  250.66   24.12
   2  11   1  282.45   22.70
  -2 -11   1  287.93   17.96
   2  11   1  261.20   20.14
   2 -11  -1  256.91   18.90
   2 -11  -1  258.21   16.45
   2  11   1  255.94   18.38
  -2 -11   1  255.32   20.69
  -2  11  -1  266.21   22.52
  -2 -11   1  292.85   22.69
   2 -11  -1  249.12   20.52
  -2  11  -2  367.50   29.37
  -2  11  -2  353.58   26.56
   2  11   2  380.15   26.80
   2  11   2  381.09   22.99
   2 -11  -2  382.59   23.76
  -2 -11   2  351.06   26.23
  -2 -11   2  393.19   26.06
   2  11   3  851.46   42.14
  -2 -11   3  895.73   43.84
  -2  11  -3  924.53   46.19
  -2  11  -3  883.69   42.32
   2 -11  -3  935.03   33.87
   2 -11  -3  876.00   39.00
  -2  11  -4   32.79    9.79
  -2 -11   4   17.15    8.61
  -2  11  -4   39.52   10.50
   2 -11  -4   29.65    8.96
   2  11   4   19.24    8.71
  -2  11  -5  502.02   32.25
  -2  11  -5  475.19   32.11
   2  11   5  453.65   31.51
   2 -11  -5  557.65   32.63
  -2 -11   5  514.11   33.94
   2  11   6  275.37   25.06
  -2  11  -6  200.56   20.79
   2 -11  -6  230.98   22.02
  -2 -11   6  211.04   22.80
  -2  11  -6  207.03   21.27
   2  11   7   31.21   10.02
  -2  11  -7   47.44   10.62
  -2  11  -7   35.93   10.42
  -2 -11   7   36.92   11.11
   2 -11  -7   18.56    7.48
  -2  11  -8  298.88   24.81
  -2 -11   8  304.44   27.89
   2 -11  -8  286.61   26.94
   2  11   8  295.78   27.36
  -2  11  -8  272.95   25.31
  -2 -11   9  343.41   30.36
  -2  11  -9  345.79   26.78
   2  11   9  387.42   31.72
   2 -11  -9  268.70   27.69
  -2  11  -9  311.38   27.58
  -2  11 -10   92.27   16.54
  -2 -11  10   74.54   16.35
   2 -11 -10   71.98   16.47
   2  11  10   69.93   14.42
  -2  11 -11  716.04   45.49
   2 -11 -11  767.66   49.23
   2  11  11  773.15   46.95
  -2 -11  11  715.13   46.07
  -2  11 -12   12.09    8.26
  -2 -11  12   35.17   11.87
   2  11  12   49.73   14.21
  -2 -11  12   24.40   11.65
   2 -11 -12    4.36    9.92
   2 -11 -13  231.20   28.89
   2  11  13  241.02   27.77
  -2  11 -13  182.35   24.69
  -2 -11  13  208.80   25.91
  -2 -11  13  211.36   26.18
  -2  11 -14   92.25   19.07
  -2 -11  14  163.27   23.52
  -2  12  13   82.41   17.24
   2 -12  13   99.52   18.83
   2  12 -12  197.95   26.15
  -2  12  12  197.06   24.91
   2 -12  12  236.10   27.10
   2  12 -12  220.59   25.75
  -2 -12 -12  205.74   26.46
  -2  12  11   29.45   12.27
   2  12 -11   15.60   10.94
   2 -12  11    5.55    7.41
   2  12 -11   13.39    9.10
  -2 -12 -11   21.03   10.43
  -2  12  10  452.54   34.78
   2  12 -10  434.86   32.86
   2  12 -10  384.15   33.55
   2 -12  10  406.60   34.24
  -2 -12 -10  353.92   31.38
  -2  12   9  497.37   35.42
  -2  12   9  462.35   32.67
   2  12  -9  467.13   35.34
  -2 -12  -9  516.79   36.41
   2 -12   9  517.10   37.97
   2  12  -9  537.98   35.22
  -2  12   8   42.19   11.01
  -2  12   8   52.67   12.46
   2  12  -8   50.33   12.99
  -2  12   8   44.85   10.59
  -2 -12  -8   49.72   13.05
   2  12  -8   36.34    9.95
   2 -12   8   45.95   12.31
  -2  12   7  676.47   39.54
  -2  12   7  614.91   35.36
  -2 -12  -7  640.79   38.56
   2  12  -7  664.37   36.40
   2  12  -7  561.12   36.61
  -2  12   7  583.50   36.16
   2 -12   7  594.60   36.23
  -2 -12  -7  615.49   33.85
  -2 -12  -6  106.21   14.04
   2  12  -6  101.21   14.09
  -2  12   6  116.53   16.84
  -2  12   6  114.30   15.75
   2  12  -6  116.50   16.75
  -2  12   6   90.11   13.85
  -2 -12  -6  123.70   17.01
   2 -12   6  122.75   16.72
   2  12  -5   91.27   14.44
  -2  12   5   65.68   13.66
  -2 -12  -5   86.96   12.82
  -2  12   5   79.26   13.07
  -2 -12  -5   71.00   13.22
   2  12  -5   71.52   11.21
   2 -12   5   82.81   13.43
   2  12  -4  238.93   22.31
  -2 -12  -4  276.81   21.77
  -2  12   4  252.41   24.65
   2  12  -4  272.24   20.93
   2 -12   4  249.26   21.50
  -2  12   4  276.22   23.25
   2 -12   4  237.40   20.82
  -2  12   3  126.62   18.16
   2  12  -3  135.18   16.94
   2  12  -3  164.95   15.98
   2  12  -3  135.31   16.33
   2 -12   3  159.94   16.75
  -2 -12  -3  142.26   16.14
   2 -12   3  152.05   16.70
  -2  12   2  258.51   25.80
   2 -12   2  264.64   21.51
  -2 -12  -2  294.70   21.24
   2  12  -2  280.24   20.00
   2  12  -2  331.78   25.37
   2  12  -2  315.69   24.12
   2 -12   2  308.07   22.21
  -2 -12  -2  297.27   23.05
   2  12  -1 1137.39   41.76
   2 -12   1 1097.03   43.28
   2  12  -1 1077.34   45.87
   2 -12   1 1056.85   44.73
  -2  12   1 1074.17   53.06
   2  12  -1 1011.89   46.73
  -2 -12  -1 1077.54   44.10
  -2 -12  -1 1064.12   45.33
   2  12   0   16.91    4.95
  -2  12   0   23.74   10.30
   2 -12   0    6.83    6.03
   2  12   0   17.95    7.59
  -2  12   0   -2.78    7.00
  -2 -12   0   11.50    6.42
   2  12   0   29.42    9.20
  -2 -12   0    6.65    6.50
   2 -12   0    3.13    5.28
  -2  12  -1 1134.79   55.69
   2 -12  -1 1232.27   49.64
   2  12   1 1182.67   51.08
   2 -12  -1 1272.38   46.28
  -2  12  -1 1189.49   51.55
  -2 -12   1 1140.68   49.42
   2  12   1 1211.01   48.30
   2  12   1 1197.44   43.41
  -2 -12   1 1201.93   48.94
   2 -12  -2  359.78   24.45
  -2  12  -2  365.28   30.49
   2  12   2  322.78   26.00
  -2 -12   2  317.03   25.94
  -2  12  -2  284.79   25.02
   2 -12  -2  316.90   20.66
  -2 -12   2  332.36   25.28
  -2 -12   3  157.20   18.16
  -2  12  -3  148.34   19.72
  -2  12  -3  144.62   18.00
   2 -12  -3  190.43   18.46
   2  12   3  131.37   17.05
  -2 -12   3  142.62   18.61
  -2  12  -4  283.65   26.27
   2  12   4  232.46   23.05
  -2  12  -4  234.63   22.92
   2 -12  -4  256.73   22.30
  -2 -12   4  268.75   25.41
  -2  12  -5   90.32   15.69
   2 -12  -5  112.64   15.77
  -2 -12   5  106.93   16.61
   2  12   5  117.38   17.15
  -2  12  -5   98.34   15.78
  -2 -12   6  100.72   17.10
  -2  12  -6   96.99   15.31
  -2  12  -6   86.85   14.73
   2 -12  -6   87.57   15.03
   2  12   6  121.59   17.65
  -2 -12   7  529.44   37.69
  -2  12  -7  559.66   35.86
  -2  12  -7  485.51   34.67
   2  12   7  546.41   37.42
   2 -12  -7  480.38   34.41
  -2 -12   8   41.02   12.94
  -2  12  -8   44.89   11.51
  -2  12  -8   41.17   12.07
   2  12   8   26.33   11.70
   2 -12  -8   37.82   12.56
   2 -12  -9  555.54   40.31
  -2  12  -9  561.21   35.75
  -2  12  -9  523.73   37.47
   2  12   9  544.29   39.14
  -2 -12   9  514.51   39.03
   2  12  10  383.70   33.99
  -2 -12  10  366.06   32.96
   2 -12 -10  367.06   34.09
  -2  12 -10  402.24   33.81
   2 -12 -11   -9.59   10.68
   2  12  11   27.71   11.05
  -2  12 -11   19.10    8.79
  -2 -12  11    6.49    9.31
   2  12  12  227.61   27.48
  -2  12 -12  216.04   26.54
   2 -12 -12  222.58   28.90
  -2 -12  12  209.02   26.55
  -2 -12  12  184.02   24.08
   2  12  13  197.79   26.25
  -2 -12  13  154.88   22.81
  -2  13  12   50.20   13.43
   2  13 -11  575.16   43.07
  -2 -13 -11  593.67   43.10
   2 -13  11  514.10   40.57
  -2  13  11  597.27   42.27
  -2  13  10   45.89   13.25
  -2 -13 -10   54.31   15.15
   2  13 -10   38.11   13.18
   2 -13  10   64.07   15.37
  -2  13   9  230.87   24.35
  -2  13   9  206.80   24.15
   2 -13   9  237.39   27.07
  -2 -13  -9  260.84   27.53
   2  13  -9  230.70   26.34
  -2  13   8  329.82   28.73
  -2  13   8  366.80   30.47
  -2 -13  -8  341.21   30.22
   2 -13   8  343.47   31.43
   2  13  -8  362.00   31.25
  -2  13   8  385.22   29.03
  -2  13   7   45.44   12.11
  -2  13   7   34.28   10.17
  -2 -13  -7   71.53   15.24
  -2  13   7   79.42   14.01
   2  13  -7   53.41   12.74
   2 -13   7   55.25   12.34
  -2 -13  -6   61.71   11.75
  -2  13   6   70.04   14.63
  -2 -13  -6   73.16   14.18
   2  13  -6   28.28   10.09
  -2  13   6   66.41   13.09
   2 -13   6   45.32   11.16
   2  13  -5  420.99   30.90
  -2  13   5  381.91   29.02
  -2  13   5  380.20   31.82
  -2 -13  -5  378.08   29.44
  -2 -13  -5  347.88   25.65
   2 -13   5  400.96   28.90
  -2 -13  -4   81.48   12.58
  -2  13   4  100.97   17.96
   2 -13   4   77.74   12.81
   2  13  -4   86.33   14.26
   2 -13   4   63.22   12.27
   2 -13   3  586.16   34.25
  -2  13   3  549.14   38.69
   2  13  -3  571.88   34.93
   2 -13   3  585.27   33.22
  -2 -13  -3  614.11   34.37
  -2  13   2  171.04   22.20
   2  13  -2  111.82   15.70
   2  13  -2  151.96   18.45
   2 -13   2  127.17   15.41
  -2 -13  -2  150.85   17.45
   2 -13   2  149.31   17.11
  -2  13   1  101.52   17.92
   2 -13   1  121.17   15.60
   2  13  -1  124.92   16.58
   2  13  -1  127.27   17.49
  -2 -13  -1  129.97   15.44
   2 -13   1  143.76   15.84
  -2 -13  -1  101.99   14.79
  -2 -13   0  550.03   33.67
  -2  13   0  578.87   40.55
   2 -13   0  581.50   31.28
   2  13   0  551.46   35.44
  -2 -13   0  590.75   34.33
   2 -13   0  562.05   33.51
   2  13   0  564.18   33.64
   2 -13  -1  159.17   16.45
   2  13   1  140.65   18.49
  -2  13  -1  190.59   23.72
  -2  13  -1  106.16   16.61
   2 -13  -1  139.66   17.27
  -2 -13   1  146.13   18.31
  -2 -13   1  143.62   17.53
   2  13   2  114.43   16.73
  -2  13  -2  128.36   17.94
  -2  13  -2  157.70   21.61
  -2 -13   2  141.54   18.26
   2 -13  -2  142.78   17.56
   2 -13  -2  170.00   17.67
  -2 -13   2  154.02   18.49
  -2 -13   3  684.79   41.37
  -2  13  -3  726.16   44.81
   2  13   3  690.06   41.03
   2 -13  -3  676.91   36.63
  -2 -13   3  675.71   38.94
  -2  13  -3  695.50   40.78
  -2  13  -4  106.58   18.38
  -2  13  -4   86.54   15.42
  -2 -13   4  118.63   18.05
   2  13   4   57.91   13.96
   2 -13  -4  108.15   15.47
  -2  13  -5  358.17   31.17
   2 -13  -5  405.42   30.28
  -2  13  -5  362.99   30.42
  -2 -13   5  405.43   32.88
   2  13   5  351.70   30.29
  -2 -13   6  106.47   17.77
  -2  13  -6   54.46   13.44
   2  13   6   98.61   17.14
  -2  13  -6   71.04   14.99
   2 -13  -6   78.07   14.67
  -2  13  -7   93.50   16.81
  -2  13  -7   79.25   15.36
   2  13   7   39.76   12.38
  -2 -13   7   68.60   15.25
   2 -13  -7   67.13   14.53
  -2  13  -8  322.24   29.99
  -2  13  -8  380.41   31.21
  -2 -13   8  344.89   32.24
   2  13   8  357.80   32.07
   2 -13  -8  361.07   32.26
  -2  13  -9  195.91   22.62
   2  13   9  225.73   26.76
  -2  13  -9  213.73   25.19
  -2 -13   9  216.32   25.98
   2 -13  -9  243.43   26.90
   2  13  10   87.99   16.94
   2 -13 -10   73.16   17.07
  -2  13 -10   54.99   13.93
  -2 -13  10   71.52   16.16
   2 -13 -11  681.62   48.66
  -2 -13  11  694.04   48.26
  -2 -13  11  735.79   46.94
  -2  13 -11  687.51   46.95
   2  13  11  662.09   46.81
   2  13  12    9.16    8.06
  -2 -13  12   10.23    8.89
   2  14 -10  170.62   23.79
  -2  14   9  316.13   29.59
   2 -14   9  296.87   31.14
  -2 -14  -9  335.83   32.37
   2  14  -9  269.49   29.28
  -2  14   8   43.14   12.74
   2  14  -8    9.63    9.44
   2 -14   8   52.76   15.18
  -2 -14  -8   64.45   15.19
   2  14  -7  490.60   36.80
  -2  14   7  572.75   40.23
  -2  14   7  536.84   36.48
  -2 -14  -7  532.64   38.19
   2 -14   7  562.93   41.73
   2 -14   7  493.25   35.43
   2  14  -6  279.77   26.90
  -2  14   6  275.47   28.40
  -2 -14  -6  258.08   26.22
   2 -14   6  224.85   23.57
   2  14  -5  224.20   23.86
  -2  14   5  269.26   27.85
  -2 -14  -5  231.50   24.42
  -2 -14  -5  203.25   20.31
   2 -14   5  185.05   21.06
   2 -14   4  167.72   19.05
  -2  14   4  178.61   23.86
  -2 -14  -4  194.59   22.21
   2  14  -4  190.02   21.76
   2 -14   4  199.19   20.97
  -2 -14  -4  217.54   21.42
  -2 -14  -3   80.66   13.74
  -2  14   3   70.01   15.56
   2 -14   3   99.13   14.72
   2  14  -3   74.20   14.29
   2 -14   3   72.91   12.71
   2  14  -2  254.73   24.33
  -2  14   2  255.01   28.06
   2 -14   2  271.18   23.94
   2  14  -2  277.87   26.57
   2 -14   2  262.29   22.62
  -2 -14  -2  259.60   23.75
  -2  14   1  471.54   37.99
   2  14  -1  393.49   31.45
   2  14  -1  412.89   30.34
   2 -14   1  458.92   31.04
   2 -14   1  418.88   28.07
  -2 -14  -1  404.72   29.59
  -2  14   0   -0.63   12.05
   2  14   0   -1.83    6.38
   2  14   0   26.12   10.96
  -2 -14   0    4.87    5.64
   2 -14   0   -5.59    6.99
  -2 -14   0    4.49    7.61
  -2  14  -1  434.67   37.30
  -2 -14   1  481.90   33.44
  -2  14  -1  428.15   32.87
  -2 -14   1  443.53   31.76
   2  14   1  458.32   33.92
   2 -14  -1  463.61   31.92
   2 -14  -2  215.22   22.42
  -2  14  -2  233.50   27.37
   2  14   2  236.22   25.00
  -2 -14   2  248.92   25.03
  -2  14  -2  215.11   23.91
   2 -14  -2  249.02   22.17
  -2 -14   2  267.96   25.02
  -2  14  -3  110.26   18.89
   2 -14  -3   87.82   15.16
   2 -14  -3  104.85   15.23
   2  14   3   96.41   17.49
  -2 -14   3  115.54   18.27
  -2  14  -3   79.48   15.73
  -2 -14   3  110.24   16.90
  -2  14  -4  174.83   21.74
  -2  14  -4  177.83   23.58
  -2 -14   4  208.84   24.28
   2  14   4  189.43   23.24
   2 -14  -4  167.22   19.74
  -2 -14   4  187.18   22.02
  -2  14  -5  179.93   23.08
  -2  14  -5  179.95   23.23
  -2 -14   5  224.67   25.71
   2 -14  -5  183.61   21.38
   2  14   5  208.59   24.61
  -2  14  -6  239.68   26.73
   2  14   6  252.74   27.43
   2 -14  -6  244.16   25.14
  -2  14  -6  227.68   25.61
  -2 -14   6  225.73   26.26
   2  14   7  476.99   37.93
  -2  14  -7  459.52   36.24
  -2  14  -7  373.31   33.22
   2 -14  -7  481.85   36.81
  -2 -14   7  461.14   37.87
  -2 -14   8   55.37   14.83
  -2  14  -8   45.96   12.80
   2  14   8   56.38   14.82
  -2  14  -8   31.34   11.57
   2 -14  -8   51.23   14.86
  -2 -14   9  305.46   32.21
   2 -14  -9  305.70   31.55
  -2  14  -9  259.55   28.79
   2  14   9  291.81   31.10
   2  14  10  196.96   25.62
  -2  14 -10  229.51   27.29
   2 -14 -10  174.90   24.83
   2  14  11    3.50    9.11
  -2 -14  11    2.39    8.69
   2  15  -8  246.37   28.19
  -2  15   8  201.23   25.36
   2 -15   8  214.25   27.26
  -2 -15  -8  207.91   26.05
  -2  15   7  137.19   21.86
  -2 -15  -7  117.64   19.87
   2  15  -7  110.18   19.25
   2 -15   7  145.73   22.46
  -2  15   6   77.57   17.32
   2  15  -6  117.31   19.25
   2 -15   6   84.97   17.39
  -2 -15  -6   94.00   16.31
   2 -15   6  100.64   17.04
  -2  15   5  410.75   36.13
   2 -15   5  393.63   35.70
   2  15  -5  341.55   30.65
  -2 -15  -5  352.45   31.21
   2 -15   5  405.24   31.44
  -2 -15  -4  164.90   19.84
  -2  15   4  181.76   24.88
  -2 -15  -4  155.12   20.92
   2 -15   4  114.24   16.78
   2  15  -4  163.70   21.71
  -2  15   3  469.85   39.00
  -2 -15  -3  392.41   31.69
   2  15  -3  433.01   33.70
  -2 -15  -3  450.21   32.12
   2 -15   3  442.26   32.10
  -2  15   2   97.07   19.01
   2 -15   2   86.39   14.86
   2  15  -2   62.48   13.58
  -2 -15  -2   84.61   14.49
   2  15  -1   71.74   14.49
   2  15  -1   59.33   14.83
  -2 -15  -1  104.84   16.47
  -2  15   1   78.62   18.17
   2 -15   1  100.48   16.09
  -2  15   0  191.09   26.48
   2 -15   0  213.93   22.63
   2  15   0  219.52   25.38
  -2 -15   0  217.08   23.38
  -2  15  -1   85.03   18.25
   2  15   1  139.71   21.02
  -2 -15   1  113.24   17.16
   2 -15  -1   90.33   15.50
  -2 -15   1  121.55   17.99
  -2 -15   2   64.73   13.84
  -2  15  -2   75.16   16.04
   2 -15  -2   50.51   12.74
  -2  15  -2   65.60   16.78
   2  15   2   55.00   14.05
  -2 -15   2   53.71   12.82
  -2  15  -3  480.82   40.10
   2  15   3  449.11   36.21
  -2 -15   3  440.66   35.60
  -2  15  -3  424.90   34.81
  -2 -15   3  464.25   35.21
   2 -15  -3  414.94   32.88
  -2  15  -4  165.05   23.85
  -2  15  -4  138.58   20.64
   2  15   4   91.56   18.04
  -2 -15   4  146.37   21.44
  -2 -15   4  106.16   18.33
   2 -15  -4  172.28   21.05
  -2  15  -5  344.67   33.69
   2  15   5  388.29   34.47
  -2  15  -5  319.28   31.01
   2 -15  -5  443.44   34.48
  -2 -15   5  468.26   38.62
  -2 -15   5  385.35   32.87
   2 -15  -6  105.58   17.34
  -2  15  -6   95.45   18.17
  -2 -15   6  128.96   21.66
   2  15   6   83.54   17.42
  -2  15  -6  113.78   19.87
  -2  15  -7   96.90   18.35
  -2 -15   7   74.99   17.57
   2  15   7   87.95   17.83
   2 -15  -7   88.56   17.78
  -2  15  -7   99.86   18.65
  -2  15  -8  245.70   28.02
  -2  15  -8  171.61   24.13
  -2 -15   8  258.34   29.90
   2 -15  -8  189.60   25.38
   2  15   8  249.93   28.82
   2  15   9   18.17    9.25
   2 -15  -9   32.36   13.56
  -2  16   7  202.75   26.58
   2  16  -6  166.35   23.01
  -2 -16  -6  188.97   24.09
  -2  16   6  155.07   23.88
  -2  16   5  172.39   25.53
   2 -16   5  171.55   25.41
   2  16  -5  127.24   20.25
  -2 -16  -5  148.43   21.78
  -2 -16  -4   89.23   16.82
  -2  16   4   91.95   19.34
   2  16  -4  110.92   18.52
   2 -16   4   96.69   18.83
  -2 -16  -3   95.64   15.41
  -2  16   3   98.95   20.13
   2 -16   3   67.45   13.60
   2 -16   3   78.75   17.33
   2  16  -3   79.82   16.18
  -2 -16  -3   74.78   15.52
   2 -16   2  247.39   24.89
  -2  16   2  278.40   31.97
   2  16  -2  229.93   25.28
  -2 -16  -2  247.09   25.00
  -2  16   1  215.75   28.64
   2  16  -1  222.32   24.42
  -2 -16  -1  214.48   23.60
   2 -16   1  205.79   22.96
   2 -16   0  264.80   25.74
  -2  16   0  216.33   28.99
   2  16   0  217.07   26.50
  -2 -16   0  240.10   25.58
   2 -16  -1  155.56   20.34
  -2  16  -1  195.60   28.32
   2  16   1  173.15   23.78
  -2 -16   1  180.09   22.55
  -2  16  -2  255.02   31.29
   2 -16  -2  226.14   24.98
  -2  16  -2  260.47   28.30
   2  16   2  255.52   29.21
  -2 -16   2  245.84   26.84
  -2 -16   2  207.23   24.95
  -2  16  -3  109.48   21.23
   2 -16  -3  105.98   18.08
  -2  16  -3   92.99   17.60
   2  16   3   92.59   17.59
  -2 -16   3   96.67   17.38
  -2 -16   3  114.51   18.30
   2  16   4  136.73   22.12
  -2  16  -4  116.60   21.12
  -2  16  -4  111.37   19.88
   2 -16  -4   87.36   16.69
  -2 -16   4  122.52   19.64
  -2 -16   4  127.48   20.54
  -2  16  -5  156.30   25.03
  -2  16  -5  115.82   20.34
  -2 -16   5  123.85   21.96
   2  16   5  154.22   24.20
  -2 -16   5  171.70   23.41
  -2  16  -6  149.24   24.11
  -2 -16   6  201.51   26.91
   2 -16  -6  183.47   23.74
  -2  16  -7  295.25   31.83
   2 -16  -7  258.46   29.21
   2 -17   3  219.69   27.99
  -2 -17  -2  126.76   19.08
  -2 -17  -2  173.36   22.94
   2  17  -2  157.36   22.18
   2 -17   2  154.53   20.54
   2 -17   2  139.27   23.00
   2 -17   1  131.21   21.89
   2 -17   1  131.11   19.07
  -2 -17  -1  132.48   19.88
   2 -17   0  128.33   19.22
  -2 -17   0  143.86   21.28
   2 -17  -1  129.63   18.94
  -2 -17   1  118.81   19.82
   2 -17  -2  113.02   18.31
  -2 -17   2  151.39   22.15
  -2 -17   3  197.83   26.09
   2 -17  -3  225.21   25.88
   3   0   0    1.16    2.41
  -3   0   0    3.04    2.99
   3   0   0    5.43    2.82
  -3   0   0    9.60    3.27
  -3   0   0    3.82    3.58
  -3   0   1 2659.52   52.31
  -3   0   1 2544.17   56.49
   3   0  -1 2515.46   52.38
   3   0   1 2495.00   52.86
   3   0  -1 2548.57   53.15
   3   0   1 2551.22   52.98
  -3   0  -1 2519.45   54.85
  -3   0   1 2492.38   51.80
   3   0  -1 2563.91   48.95
  -3   0  -1 2504.86   55.42
   3   0   2 1482.67   36.75
  -3   0  -2 1524.16   38.29
   3   0   2 1542.06   37.23
   3   0  -2 1492.87   36.31
  -3   0   2 1465.94   40.11
  -3   0   2 1476.44   35.40
   3   0  -2 1535.83   38.77
  -3   0  -2 1528.90   27.04
  -3   0   2 1516.00   34.36
  -3   0   3 1606.98   35.54
  -3   0   3 1579.36   43.55
   3   0  -3 1647.59   29.22
   3   0  -3 1669.93   39.97
  -3   0  -3 1698.10   41.70
   3   0  -3 1653.85   43.76
  -3   0   3 1656.72   39.28
   3   0   3 1651.67   40.39
   3   0  -4 1602.14   45.24
  -3   0   4 1593.96   44.58
   3   0  -4 1585.77   40.62
  -3   0   4 1543.04   43.23
  -3   0   4 1545.65   39.77
  -3   0  -4 1568.28   41.38
  -3   0   4 1534.81   34.06
   3   0   4 1670.47   41.59
  -3   0  -5  979.84   26.37
  -3   0  -5 1035.73   32.88
  -3   0   5  970.03   34.43
   3   0  -5  992.48   36.29
   3   0   5  988.13   28.64
  -3   0   5 1007.54   34.66
  -3   0   5  983.51   24.62
  -3   0   5 1020.39   31.82
   3   0   5  969.41   31.69
   3   0   6  447.40   19.10
  -3   0   6  418.72   22.86
  -3   0  -6  425.70   17.29
  -3   0  -6  416.06   20.87
   3   0  -6  440.15   24.78
   3   0   6  385.28   20.04
  -3   0   6  424.72   20.77
   3   0   7 1478.83   45.35
  -3   0  -7 1424.91   45.04
  -3   0   7 1438.91   48.38
  -3   0  -7 1472.25   39.93
   3   0  -7 1541.11   52.79
   3   0   7 1557.77   42.59
  -3   0   7 1451.37   45.09
  -3   0   8   14.65    5.85
  -3   0  -8    6.89    5.19
  -3   0   8    9.42    6.13
  -3   0  -8    8.98    3.94
   3   0   8   10.58    5.65
   3   0  -8    2.18    6.17
  -3   0  -9  381.64   23.95
   3   0  -9  373.55   27.81
  -3   0  -9  380.03   21.22
   3   0   9  397.81   24.50
  -3   0   9  357.60   25.13
  -3   0   9  349.91   22.94
   3   0  10  757.07   36.46
   3   0 -10  744.28   40.90
  -3   0 -10  723.87   35.33
  -3   0 -10  717.27   31.66
  -3   0  10  726.05   38.54
  -3   0  10  798.66   37.28
  -3   0 -11  206.25   17.15
   3   0 -11  210.21   22.50
  -3   0 -11  195.06   19.53
   3   0  11  198.66   19.41
  -3   0  11  219.07   22.01
  -3   0  11  202.59   20.10
   3   0 -12  756.68   43.94
  -3   0 -12  737.86   38.93
  -3   0 -12  740.53   34.35
   3   0  12  699.43   38.52
  -3   0  12  718.67   42.01
  -3   0  12  745.96   40.43
  -3   0  12  782.13   36.90
  -3   0 -13  410.92   30.25
   3   0  13  407.23   30.40
  -3   0  13  474.52   28.74
  -3   0  13  463.77   34.53
   3   0 -13  418.73   33.87
  -3   0  13  520.24   34.96
  -3   0  14   60.16   13.62
   3   0  14   47.71   12.77
  -3   0 -14   64.04   13.19
   3   0 -14   63.16   15.41
  -3   0  14   39.66   12.50
  -3   0 -15  680.11   41.79
  -3   0  15  627.76   43.09
   3   0  15  702.53   40.22
   3   0 -15  688.27   44.59
   3   0  15  648.18   41.32
  -3   0  15  601.30   40.85
  -3   0  16   24.84   11.32
  -3   0 -16   12.62    9.11
   3   0 -16   32.03   12.82
   3   0  16   26.29    9.48
  -3   0  16   30.55   12.31
   3   0  16   17.26    9.53
  -3   0  17   43.49   14.10
   3   0  17   78.62   17.11
  -3   0  17  106.83   19.93
   3   0 -17   56.88   14.73
  -3   0 -17   63.64   14.86
  -3   0  18  237.94   28.50
   3   0 -18  207.30   27.25
  -3   0  18  249.81   29.10
   3   1 -18   71.92   16.44
  -3   1  18   63.90   16.54
   3  -1  17  315.45   31.36
   3   1 -17  334.03   32.62
  -3  -1 -17  345.72   32.03
   3  -1  17  345.05   30.93
  -3   1  17  346.41   33.97
  -3   1  17  308.88   31.70
   3  -1  16  319.12   30.28
   3  -1  16  281.03   27.13
  -3   1  16  256.85   28.58
  -3   1  16  283.36   29.56
   3   1 -16  240.93   27.21
  -3  -1 -16  262.91   27.20
  -3   1  15   29.81   11.31
  -3  -1 -15   22.85   10.25
   3  -1  15   30.88   11.77
   3   1 -15   41.38   11.88
  -3   1  15   44.42   13.46
   3   1 -14  385.71   32.62
   3  -1  14  400.09   31.53
  -3  -1 -14  347.93   28.90
  -3   1  14  405.10   33.69
  -3   1  14  428.44   33.91
   3   1 -13 1055.80   52.55
  -3  -1 -13  996.13   47.49
   3  -1  13  924.96   47.00
  -3  -1 -13 1026.51   44.22
  -3   1  13 1008.32   52.12
  -3   1  13 1017.44   50.55
  -3   1  12   76.66   14.59
  -3  -1 -12   77.28   13.21
   3  -1  12   75.84   13.58
  -3   1  12  109.71   13.61
  -3   1  12   91.36   14.66
  -3  -1 -12  104.03   13.53
   3   1 -12   84.24   15.48
   3   1 -11 1311.09   56.45
   3  -1  11 1326.04   51.97
  -3  -1 -11 1223.66   46.36
  -3   1  11 1337.64   47.69
  -3  -1 -11 1248.74   49.98
  -3   1  11 1165.12   52.44
  -3   1  11 1189.51   50.41
  -3  -1 -10  286.30   20.14
   3   1 -10  244.78   23.09
  -3   1  10  274.65   20.23
  -3  -1 -10  268.54   21.01
   3  -1  10  278.03   21.83
  -3   1  10  270.64   23.10
  -3   1  10  259.94   21.52
  -3  -1  -9  423.93   22.82
  -3   1   9  476.17   25.92
  -3  -1  -9  438.55   25.58
   3   1  -9  448.86   29.49
  -3   1   9  414.72   26.88
  -3   1   9  432.13   26.01
   3  -1   9  474.54   26.66
   3  -1   8 1194.31   39.58
   3   1  -8 1231.57   47.59
   3  -1   8 1157.33   41.73
  -3  -1  -8 1185.49   41.66
  -3  -1  -8 1198.12   38.13
  -3   1   8 1204.70   42.82
  -3   1   8 1169.30   41.47
  -3   1   8 1163.24   44.67
  -3  -1  -7  158.40   11.85
   3  -1   7  146.18   13.28
  -3   1   7  174.86   14.39
   3   1  -7  155.18   15.48
  -3   1   7  163.36   15.18
  -3   1   7  168.09   14.10
   3  -1   7  150.35   12.25
  -3  -1  -7  154.39   13.28
   3  -1   6 1459.53   43.40
   3  -1   6 1495.48   41.06
  -3  -1  -6 1446.65   38.63
  -3  -1  -6 1451.41   43.16
  -3   1   6 1464.27   44.43
  -3   1   6 1534.88   30.84
   3   1  -6 1503.66   48.25
  -3   1   6 1454.69   46.23
  -3   1   6 1525.39   44.32
  -3  -1  -5 3436.40   74.27
  -3   1   5 3426.54   76.34
  -3   1   5 3405.42   60.44
   3   1  -5 3464.23   79.41
   3  -1   5 3395.81   70.96
   3  -1   5 3317.14   73.86
  -3   1   5 3305.93   76.94
  -3   1   5 3392.62   74.23
   3   1  -5 3485.22   75.15
   3   1  -4  307.20    8.75
   3   1  -4  357.97   18.77
   3   1  -4  371.46   17.33
  -3   1   4  352.28   18.13
   3  -1   4  357.69   17.00
  -3   1   4  373.22   17.19
  -3   1   4  349.21   10.93
  -3  -1  -4  352.91   16.93
  -3   1   3 3678.96   65.32
  -3  -1  -3 3648.73   74.40
  -3   1   3 3537.99   76.64
   3   1  -3 3626.24   76.78
   3  -1   3 3674.61   74.51
   3   1  -3 3583.56   74.22
   3   1  -3 3758.75   62.87
  -3   1   3 3664.78   73.63
  -3  -1  -3 3534.04   77.46
  -3  -1  -2 1144.35   33.58
   3  -1   2 1201.98   32.40
   3   1  -2 1186.82   32.13
  -3   1   2 1165.09   33.98
   3   1  -2 1192.65   24.24
   3   1  -2 1147.56   26.23
  -3  -1  -2 1222.29   32.77
   3   1  -2 1148.35   32.56
  -3   1   2 1155.31   27.34
  -3   1   2 1210.50   31.68
  -3   1   1   82.92    7.28
   3   1  -1   79.77    7.25
  -3  -1  -1   99.80    8.21
   3  -1   1   83.83    7.39
  -3  -1  -1   83.39    7.40
  -3   1   1   78.25    7.73
   3   1  -1   76.31    6.98
   3   1  -1   68.70    6.38
   3  -1   1   79.81    6.24
  -3  -1  -1   87.06    7.86
  -3   1   1   87.95    6.67
  -3  -1   0 2107.10   47.74
  -3   1   0 2087.92   47.32
   3  -1   0 2129.99   45.39
   3   1   0 2126.47   44.88
  -3  -1   0 2111.36   48.84
  -3  -1   0 2114.91   47.69
   3   1   0 2183.04   47.83
   3  -1   0 2184.86   44.53
   3  -1   0 2171.23   43.87
   3  -1   0 2072.75   46.91
  -3  -1   1  178.10   11.77
  -3  -1   1  185.78    8.92
   3  -1  -1  173.82    9.28
  -3   1  -1  165.81   10.53
   3  -1  -1  170.94   10.06
   3  -1  -1  176.54    9.13
   3   1   1  178.01   10.75
   3   1   1  167.20    9.27
  -3  -1   1  165.41    9.96
   3   1   2 1428.24   37.06
   3  -1  -2 1435.56   37.93
  -3   1  -2 1497.32   29.46
  -3  -1   2 1392.45   39.64
   3  -1  -2 1444.16   33.81
   3   1   2 1501.02   35.03
  -3   1  -2 1398.48   36.60
  -3  -1   2 1382.44   34.21
  -3  -1   2 1487.48   33.08
  -3   1  -3 3573.26   73.75
  -3  -1   3 3586.96   69.48
  -3   1  -3 3699.78   65.47
   3  -1  -3 3666.68   70.89
   3  -1  -3 3610.41   77.41
   3   1   3 3609.74   71.87
  -3  -1   3 3597.79   75.09
  -3  -1   3 3667.15   69.95
   3  -1  -4  396.17   20.61
  -3   1  -4  359.47   11.49
  -3  -1   4  341.09   17.98
   3  -1  -4  369.23   16.27
  -3   1  -4  375.17   17.58
   3   1   4  365.80   13.92
  -3  -1   4  363.02   14.20
   3   1   4  353.90   16.42
  -3  -1   4  371.29   15.97
  -3  -1   5 3337.87   76.88
   3  -1  -5 3288.01   80.04
  -3   1  -5 3369.05   63.08
  -3   1  -5 3320.50   73.42
  -3  -1   5 3375.75   71.30
   3   1   5 3403.47   66.74
   3   1   5 3340.40   72.47
   3   1   6 1335.11   40.65
  -3   1  -6 1391.71   34.57
  -3   1  -6 1364.29   41.43
   3   1   6 1436.29   37.06
  -3  -1   6 1347.31   44.30
   3  -1  -6 1331.61   47.11
  -3  -1   6 1335.01   40.00
  -3   1  -7   99.06   11.11
  -3   1  -7  106.64    9.18
   3   1   7   89.04   10.33
   3  -1  -7   99.84   13.49
  -3  -1   7  102.26   12.50
  -3  -1   7  107.99   11.02
  -3   1  -8 1140.85   41.00
   3   1   8 1099.17   40.49
  -3  -1   8 1125.79   44.39
  -3   1  -8 1106.06   34.94
   3  -1  -8 1156.20   48.58
  -3  -1   8 1166.70   40.95
   3   1   9  422.95   25.43
   3  -1  -9  423.44   29.36
  -3   1  -9  368.53   19.84
  -3   1  -9  443.80   25.52
  -3  -1   9  384.63   26.56
  -3  -1   9  438.69   25.32
  -3   1 -10  278.17   17.93
  -3  -1  10  261.75   23.17
   3   1  10  276.41   21.69
   3  -1 -10  281.78   24.77
  -3   1 -10  255.97   20.86
  -3  -1  10  266.20   21.22
   3  -1 -11 1191.59   53.58
  -3   1 -11 1145.46   40.40
   3   1  11 1022.57   45.74
  -3  -1  11 1176.79   52.10
  -3  -1  11 1196.05   49.15
  -3   1 -11 1135.42   47.84
  -3  -1  12  128.30   17.09
  -3   1 -12  143.82   17.58
  -3  -1  12  141.10   18.48
   3   1  12   97.77   14.96
   3  -1 -12  134.63   18.51
  -3   1 -13 1080.83   49.62
   3  -1 -13  985.86   51.95
   3   1  13  990.40   48.10
  -3  -1  13 1083.64   53.30
  -3  -1  13 1059.23   50.68
  -3   1 -14  404.74   31.26
   3  -1 -14  403.68   33.59
   3   1  14  455.04   32.96
   3   1  14  420.84   29.21
  -3  -1  14  364.48   31.80
  -3  -1  14  444.10   33.23
  -3  -1  15   35.23   12.33
  -3   1 -15   18.71   10.66
  -3  -1  15   18.95   10.27
   3  -1 -15    1.07   10.05
   3   1  15   35.08   10.82
   3   1  15   18.97   10.21
  -3   1 -16  234.52   25.69
   3  -1 -16  238.94   28.40
  -3  -1  16  302.81   30.34
  -3  -1  16  307.05   29.80
   3   1  16  261.33   26.75
  -3  -1  17  348.77   33.92
   3  -1 -17  287.87   31.11
  -3   1 -17  322.42   30.72
  -3  -1  17  312.55   31.01
   3   1  17  398.74   34.82
   3   1  18   49.86   14.11
  -3  -1  18   48.25   12.58
   3  -1 -18   57.65   14.53
  -3  -1  18   70.74   17.57
   3  -2  18  240.72   27.07
   3   2 -18  245.74   28.47
  -3   2  18  301.32   32.23
   3   2 -17  184.07   24.63
  -3   2  17  193.06   25.63
  -3  -2 -17  163.06   22.58
   3  -2  17  184.39   23.38
  -3   2  17  220.52   27.28
   3  -2  17  170.57   22.82
  -3   2  16  204.91   25.69
  -3  -2 -16  170.12   22.18
   3  -2  16  180.93   23.42
   3   2 -16  215.00   25.33
  -3   2  16  229.29   26.52
   3   2 -15 1049.79   54.82
   3  -2  15  994.54   52.00
  -3  -2 -15 1019.79   51.72
  -3   2  15 1008.71   55.79
  -3   2  15 1031.47   55.51
  -3  -2 -14  111.34   17.05
   3  -2  14  110.93   17.50
   3   2 -14  168.01   21.62
  -3   2  14  157.22   21.70
  -3   2  14  155.96   21.11
  -3  -2 -14  124.65   16.37
  -3  -2 -13  630.75   37.35
   3  -2  13  626.45   37.89
   3   2 -13  626.31   40.34
  -3   2  13  650.01   40.23
  -3  -2 -13  654.25   36.25
  -3   2  13  623.71   40.84
   3  -2  12  779.57   40.94
  -3  -2 -12  698.22   36.72
  -3  -2 -12  772.71   39.77
   3   2 -12  796.89   44.24
  -3   2  12  740.61   42.70
  -3   2  12  793.31   42.40
  -3   2  11  123.29   16.62
   3  -2  11  140.24   16.68
  -3  -2 -11  105.62   14.57
  -3   2  11  118.51   16.32
   3   2 -11  117.85   16.71
  -3   2  11  106.74   12.30
  -3  -2 -11  114.86   14.29
   3  -2  10  695.21   34.83
  -3   2  10  728.59   32.52
  -3  -2 -10  682.87   34.04
  -3  -2 -10  659.52   31.69
   3   2 -10  659.60   37.11
  -3   2  10  691.98   37.06
  -3   2  10  665.64   34.91
  -3   2   9  613.16   22.79
   3  -2   9  563.19   29.69
  -3   2   9  587.97   28.27
  -3  -2  -9  607.65   30.37
  -3  -2  -9  620.09   28.60
   3   2  -9  679.89   35.23
  -3   2   9  629.96   33.41
  -3   2   9  586.62   31.00
   3  -2   8  327.92   20.86
  -3  -2  -8  301.13   18.28
  -3   2   8  280.36   18.63
  -3  -2  -8  282.33   19.18
   3   2  -8  334.34   23.35
   3  -2   8  305.98   19.25
  -3   2   8  314.33   22.21
  -3   2   8  326.22   21.40
   3  -2   7 1952.64   52.87
  -3   2   7 1948.00   53.99
  -3   2   7 1959.72   56.03
  -3  -2  -7 1877.67   47.99
  -3  -2  -7 1899.37   51.54
  -3   2   7 2004.26   52.34
   3   2  -7 1946.82   57.31
   3  -2   7 1896.08   50.13
  -3   2   7 1506.51   30.32
   3  -2   6  498.57   23.30
   3  -2   6  494.43   22.03
  -3  -2  -6  527.51   21.31
  -3  -2  -6  507.83   23.10
   3   2  -6  497.58   23.97
   3   2  -6  471.82   24.93
  -3   2   6  482.20   22.82
  -3   2   6  493.14   23.72
  -3   2   5 1098.56   35.67
  -3  -2  -5 1127.31   34.89
   3   2  -5 1130.89   38.13
   3  -2   5 1149.02   34.28
   3   2  -5 1103.81   35.91
   3  -2   5 1167.18   36.04
  -3   2   5 1161.54   36.38
  -3  -2  -5 1096.61   37.37
   3   2  -4 1325.06   28.39
  -3  -2  -4 1336.57   37.11
  -3  -2  -4 1323.28   39.84
   3  -2   4 1378.85   38.30
   3   2  -4 1312.53   38.10
   3   2  -4 1290.70   39.50
  -3   2   4 1316.38   38.77
  -3   2   4 1277.77   37.40
  -3   2   3 1107.30   34.27
  -3  -2  -3 1166.88   32.83
  -3  -2  -3 1176.82   29.33
   3   2  -3 1196.19   35.39
   3  -2   3 1174.98   33.67
   3   2  -3 1148.75   26.16
   3   2  -3 1137.24   33.67
  -3  -2  -3 1129.35   35.02
  -3   2   3 1137.51   33.21
  -3   2   2 1169.92   32.65
  -3  -2  -2 1165.62   32.09
  -3  -2  -2 1108.77   29.80
   3   2  -2 1153.00   32.70
   3   2  -2 1156.69   27.27
  -3  -2  -2 1078.30   33.08
   3  -2   2 1146.91   32.65
  -3   2   1 1735.51   42.35
   3  -2   1 1689.12   41.15
  -3  -2  -1 1754.08   41.64
   3   2  -1 1688.75   38.76
   3  -2   1 1717.65   42.18
   3   2  -1 1676.83   41.93
   3  -2   1 1711.31   33.67
   3  -2   1 1748.97   36.36
  -3  -2  -1 1710.54   41.25
  -3  -2  -1 1717.87   43.05
  -3  -2   0  362.24   15.52
  -3   2   0  369.64   15.45
   3   2   0  348.85   12.88
   3  -2   0  334.13   15.41
  -3  -2   0  352.19   16.27
   3  -2   0  346.60   12.88
   3   2   0  362.37   16.21
   3   2   0  351.63   16.44
   3  -2   0  355.01   12.24
  -3  -2   0  332.23   15.51
   3  -2   0  335.72   14.63
  -3  -2   1 1572.82   31.51
   3  -2  -1 1398.03   35.68
   3   2   1 1504.36   33.49
  -3   2  -1 1499.19   33.16
   3  -2  -1 1479.75   36.54
   3  -2  -1 1548.86   32.70
   3   2   1 1507.76   39.09
  -3   2  -1 1509.73   37.38
  -3  -2   1 1484.07   37.37
  -3   2  -2 1544.98   38.63
  -3   2  -2 1598.67   34.20
   3  -2  -2 1560.52   34.14
   3   2   2 1544.34   35.38
   3   2   2 1557.01   40.56
  -3  -2   2 1530.01   38.18
  -3  -2   2 1509.62   37.73
   3  -2  -2 1509.28   40.02
  -3  -2   2 1547.63   32.83
  -3   2  -3 1241.70   29.95
   3  -2  -3 1259.10   30.78
  -3   2  -3 1247.78   34.24
  -3  -2   3 1211.15   35.04
   3  -2  -3 1225.35   37.43
  -3  -2   3 1214.48   32.22
   3   2   3 1292.52   32.33
  -3  -2   3 1235.71   29.84
   3   2   4 1602.51   39.79
  -3  -2   4 1600.64   37.92
  -3   2  -4 1496.09   28.77
   3  -2  -4 1545.05   46.11
   3   2   4 1577.73   33.55
  -3  -2   4 1548.69   43.20
  -3  -2   4 1530.66   37.84
  -3   2  -4 1535.67   41.03
   3   2   5 1125.27   34.07
   3   2   5 1171.66   29.06
   3  -2  -5 1148.34   41.07
  -3   2  -5 1089.09   34.68
  -3   2  -5 1090.72   24.91
  -3  -2   5 1145.22   37.89
  -3  -2   5 1164.73   33.12
   3  -2  -6  376.05   24.19
   3   2   6  403.24   20.18
  -3   2  -6  389.35   20.22
  -3   2  -6  413.74   14.61
  -3  -2   6  422.38   23.14
  -3  -2   6  385.33   19.02
  -3  -2   7 2133.68   55.96
  -3  -2   7 1997.23   60.43
   3   2   7 2082.31   57.10
  -3   2  -7 2112.80   46.79
  -3   2  -7 2075.21   57.24
   3  -2  -7 2095.22   65.83
  -3   2  -8  247.94   18.33
   3   2   8  259.89   18.86
  -3  -2   8  284.52   21.48
  -3   2  -8  281.20   14.56
  -3  -2   8  289.66   19.11
   3  -2  -8  308.80   24.21
  -3   2  -9  636.90   23.52
  -3   2  -9  628.21   24.34
   3  -2  -9  600.21   35.08
  -3   2  -9  608.66   30.64
   3   2   9  642.53   31.84
  -3  -2   9  579.49   32.93
  -3  -2   9  574.20   29.37
   3   2  10  745.89   36.71
  -3  -2  10  828.43   41.81
   3  -2 -10  808.22   42.42
  -3   2 -10  742.76   36.58
  -3  -2  10  852.82   38.35
  -3   2 -10  893.27   31.17
  -3  -2  11  144.77   16.58
  -3   2 -11  129.22   16.12
  -3  -2  11  131.16   17.83
   3  -2 -11  188.10   21.65
   3   2  11  147.88   16.99
   3  -2 -12  852.67   46.70
  -3   2 -12  831.75   41.95
   3   2  12  941.22   39.89
  -3  -2  12  798.91   44.16
  -3  -2  12  938.27   44.57
   3   2  12  808.97   41.63
  -3   2 -13  553.46   35.63
   3   2  13  591.41   36.40
   3   2  13  597.84   32.70
  -3  -2  13  561.51   38.10
   3  -2 -13  712.42   42.98
  -3  -2  13  597.29   36.90
  -3  -2  14  124.03   17.70
  -3   2 -14  124.35   18.32
   3   2  14  139.47   19.02
   3  -2 -14  126.15   19.72
  -3  -2  14   93.70   17.52
   3  -2 -15 1096.87   57.77
  -3   2 -15 1090.29   53.90
  -3  -2  15 1079.65   56.93
  -3  -2  15 1102.11   54.44
   3   2  15 1039.64   53.61
   3   2  16  149.63   21.37
  -3  -2  16  143.54   20.68
  -3   2 -16  172.25   22.59
   3  -2 -16  137.20   21.28
  -3  -2  16  151.92   22.95
  -3  -2  17  157.06   22.11
  -3   2 -17  163.22   23.00
   3  -2 -17  180.05   25.13
  -3  -2  17  145.67   22.42
   3   2  17  191.76   24.63
  -3  -2  18  267.66   29.34
   3  -2 -18  261.42   30.08
   3   2  18  257.77   30.16
   3   3 -18  151.94   22.51
   3  -3  18  189.29   24.96
   3   3 -17  283.72   29.64
  -3  -3 -17  363.19   32.60
   3  -3  17  252.39   28.34
  -3   3  17  371.10   35.12
  -3   3  16  348.48   33.37
   3   3 -16  355.58   32.27
  -3   3  16  323.25   31.98
  -3  -3 -16  302.88   28.71
   3  -3  16  325.18   30.48
  -3   3  15  104.22   18.62
  -3  -3 -15   98.89   17.29
  -3  -3 -15  118.36   17.01
   3  -3  15  108.15   17.14
   3   3 -15  116.44   18.90
  -3   3  15  115.59   19.03
   3  -3  14  381.35   30.77
  -3  -3 -14  374.20   28.92
   3   3 -14  367.42   31.24
  -3  -3 -14  388.82   30.25
  -3   3  14  344.42   31.15
  -3   3  14  340.69   31.29
   3  -3  13  467.45   33.11
  -3  -3 -13  447.28   31.19
   3   3 -13  496.87   35.75
  -3  -3 -13  516.42   33.33
  -3   3  13  458.75   34.55
  -3   3  13  525.71   36.35
  -3  -3 -12   69.65   12.05
  -3   3  12   63.67   13.19
   3  -3  12   74.08   13.99
  -3  -3 -12   70.89   12.72
   3  -3  12   73.04   10.17
   3   3 -12   68.79   13.92
  -3   3  12   70.15   13.53
  -3   3  11  760.50   32.60
   3  -3  11  667.97   35.99
  -3  -3 -11  675.80   35.69
  -3  -3 -11  681.28   34.80
  -3   3  11  714.36   38.75
   3   3 -11  616.63   37.29
  -3   3  11  657.60   37.78
  -3   3  10  471.53   29.92
  -3  -3 -10  507.97   27.99
  -3   3  10  482.59   25.59
  -3  -3 -10  479.36   28.30
   3  -3  10  525.91   29.90
  -3   3  10  481.58   30.46
   3   3 -10  544.65   32.70
  -3   3   9  167.88   14.57
   3  -3   9  153.98   15.49
  -3   3   9  197.74   12.74
  -3  -3  -9  158.43   14.60
   3   3  -9  202.19   18.87
  -3  -3  -9  147.59   14.98
   3  -3   9  170.15   15.74
  -3   3   9  177.01   17.27
  -3   3   8 1069.84   34.07
   3  -3   8 1077.95   40.19
  -3   3   8 1053.32   37.45
   3   3  -8 1037.86   41.19
  -3  -3  -8 1064.25   37.61
  -3  -3  -8 1115.56   40.05
   3  -3   8 1032.51   38.48
  -3   3   8 1085.32   41.85
   3   3  -8 1076.71   43.20
  -3   3   7  485.83   22.21
   3  -3   7  493.07   24.84
  -3   3   7  495.67   23.73
   3   3  -7  513.47   26.06
  -3  -3  -7  434.81   21.72
  -3   3   7  453.35   13.09
  -3  -3  -7  498.91   24.15
   3  -3   7  495.69   24.11
   3   3  -7  502.63   26.78
  -3   3   7  492.48   25.78
  -3  -3  -6 1053.12   34.17
  -3  -3  -6 1088.85   35.92
   3   3  -6 1069.41   39.06
   3  -3   6 1109.05   36.19
  -3   3   6 1101.97   38.33
   3  -3   6 1153.37   37.86
   3   3  -6 1073.03   38.07
  -3  -3  -6 1109.09   38.91
  -3  -3  -5 2458.26   57.98
   3   3  -5 2354.62   60.07
   3   3  -5 2347.05   61.24
   3  -3   5 2315.90   57.59
  -3   3   5 2378.36   60.03
   3  -3   5 2447.35   59.31
  -3  -3  -5 2439.22   61.74
   3   3  -4  242.43   10.97
   3   3  -4  254.68   16.03
  -3  -3  -4  250.42   14.37
   3   3  -4  259.40   15.53
   3  -3   4  269.67   15.50
  -3  -3  -4  238.59   15.68
  -3   3   4  256.46   15.48
  -3  -3  -3 2274.53   47.83
  -3  -3  -3 2340.75   52.45
   3  -3   3 2262.45   53.76
  -3  -3  -3 2295.93   56.10
   3   3  -3 2271.93   54.85
   3   3  -3 2215.60   46.82
  -3   3   3 2208.89   54.11
  -3  -3  -2 1175.11   32.10
   3  -3   2 1119.02   33.38
   3   3  -2 1127.58   33.80
  -3   3   2 1146.27   33.85
   3  -3   2 1151.73   33.42
  -3  -3  -2 1049.51   33.51
  -3  -3  -2 1130.98   30.45
   3   3  -2 1109.83   28.79
  -3   3   1  256.65   14.60
  -3   3   1  233.42   12.16
   3   3  -1  232.64   12.05
   3   3  -1  227.58   13.51
  -3  -3  -1  243.84   12.70
   3  -3   1  239.84   13.52
   3  -3   1  242.69    8.90
   3  -3   1  229.44   13.27
  -3  -3  -1  247.77   14.22
   3   3   0 1355.68   36.73
   3   3   0 1399.54   38.24
  -3  -3   0 1403.18   35.83
  -3   3   0 1371.34   34.88
   3   3   0 1449.03   29.50
   3  -3   0 1386.75   32.48
   3   3   0 1378.78   30.08
   3  -3   0 1420.60   28.36
   3  -3   0 1325.13   36.58
  -3  -3   0 1329.93   36.92
   3  -3   0 1383.90   36.47
   3   3   1  228.93   14.06
   3  -3  -1  265.93    9.26
  -3  -3   1  213.25   12.74
   3  -3  -1  218.72   12.52
   3   3   1  220.40    9.44
  -3   3  -1  232.29   12.25
   3   3   1  246.60    8.51
   3  -3  -1  245.88   12.73
   3   3   1  217.33   13.40
  -3   3  -1  239.07   11.67
  -3  -3   1  207.90   10.60
   3  -3  -2 1340.05   38.14
   3   3   2 1368.18   38.73
  -3   3  -2 1375.28   33.65
   3   3   2 1370.66   41.32
  -3  -3   2 1358.23   35.23
   3   3   2 1359.35   31.49
  -3  -3   2 1346.37   36.23
   3  -3  -2 1359.12   29.56
  -3  -3   2 1372.02   28.17
  -3   3  -2 1378.05   35.48
   3   3   3 2107.44   56.41
  -3   3  -3 2002.95   47.94
   3  -3  -3 2070.20   42.95
   3   3   3 2098.36   45.34
   3   3   3 2111.69   52.16
   3  -3  -3 1981.59   53.20
  -3  -3   3 2002.26   49.45
  -3  -3   3 1933.73   47.63
  -3  -3   3 2120.26   42.28
  -3   3  -3 2047.23   45.97
   3   3   4  281.27   14.10
  -3   3  -4  275.55   13.95
  -3   3  -4  288.85   15.51
   3  -3  -4  273.69   18.31
  -3  -3   4  273.94   12.74
   3   3   4  289.95   10.01
  -3  -3   4  273.20   16.14
  -3   3  -5 2273.91   56.30
   3  -3  -5 2359.22   65.81
   3   3   5 2323.44   55.37
  -3  -3   5 2299.37   60.02
  -3  -3   5 2379.91   53.20
  -3   3  -6  815.07   17.91
   3  -3  -6  876.53   38.24
  -3  -3   6  914.78   30.13
  -3  -3   6  893.99   34.95
  -3   3  -6  879.33   31.85
   3   3   6  861.57   31.23
   3  -3  -7  567.61   31.30
   3   3   7  560.70   26.44
  -3   3  -7  544.20   25.89
  -3   3  -7  548.36   16.14
  -3  -3   7  471.77   26.68
  -3  -3   7  482.67   23.20
   3   3   8  865.72   36.21
   3  -3  -8  882.88   41.91
  -3   3  -8  908.13   36.68
  -3  -3   8  895.12   39.65
  -3  -3   8  916.27   35.34
  -3   3  -8  970.98   32.06
  -3   3  -8  919.47   26.01
   3   3   9  229.83   18.89
  -3   3  -9  251.86   19.89
   3  -3  -9  233.11   21.90
  -3  -3   9  254.05   22.00
  -3  -3   9  221.27   18.07
  -3   3  -9  236.95   14.32
   3  -3 -10  538.03   34.19
   3   3  10  461.35   28.44
   3   3  10  507.64   24.98
  -3  -3  10  491.83   31.74
  -3  -3  10  500.73   28.81
  -3   3 -10  511.27   29.73
  -3   3 -11  602.05   34.16
   3  -3 -11  520.73   35.15
   3   3  11  564.48   32.86
   3   3  11  621.94   29.36
  -3  -3  11  630.83   37.18
  -3  -3  11  591.93   33.27
  -3  -3  12  130.09   16.53
   3  -3 -12  127.09   18.97
  -3   3 -12  101.53   15.32
   3   3  12  121.55   16.49
  -3  -3  12  123.61   17.90
   3  -3 -13  493.06   36.06
  -3   3 -13  440.69   31.74
   3   3  13  509.77   33.85
  -3  -3  13  524.81   36.73
  -3  -3  13  515.99   33.81
  -3   3 -14  337.23   28.87
   3  -3 -14  505.28   37.43
  -3  -3  14  357.94   31.14
  -3  -3  14  404.90   31.05
   3   3  14  395.15   31.06
  -3  -3  15  100.29   17.16
   3   3  15  112.14   18.32
  -3   3 -15  116.30   18.81
   3  -3 -15   98.68   18.04
  -3  -3  15   92.29   17.80
   3   3  16  192.36   23.84
   3  -3 -16  316.44   31.67
  -3  -3  16  252.99   28.37
  -3   3 -16  260.80   27.67
  -3  -3  16  320.99   29.96
   3   3  16  323.17   30.85
   3  -3 -17  304.03   32.38
  -3   3 -17  314.42   30.47
  -3  -3  17  331.79   31.46
  -3  -3  17  289.29   31.25
   3   3  17  282.07   30.29
  -3  -3  18  207.84   25.82
   3   4 -18  188.10   24.55
   3  -4  17  308.33   30.50
  -3  -4 -17  386.58   33.81
   3   4 -17  301.73   30.57
  -3   4  17  308.27   33.24
   3  -4  16  228.83   26.25
  -3  -4 -16  183.03   22.73
  -3   4  16  203.56   26.14
  -3  -4 -16  216.09   24.20
   3   4 -16  200.34   24.18
  -3  -4 -15  773.67   44.93
   3  -4  15  753.93   45.45
   3   4 -15  842.08   48.49
  -3  -4 -15  770.32   44.31
  -3   4  15  830.65   51.04
  -3   4  14  124.98   20.24
  -3  -4 -14  154.69   19.64
  -3  -4 -14  138.75   19.07
   3  -4  14  134.48   18.87
   3   4 -14  119.64   18.84
  -3  -4 -13  340.01   27.63
  -3  -4 -13  316.92   26.62
   3  -4  13  356.16   24.01
   3  -4  13  313.98   27.57
   3   4 -13  328.76   29.09
  -3   4  13  334.99   29.71
   3   4 -12  327.06   27.69
  -3  -4 -12  327.28   25.92
  -3   4  12  363.09   29.04
  -3  -4 -12  314.44   25.22
   3  -4  12  322.46   26.25
  -3   4  11  168.04   19.30
   3  -4  11  168.98   18.65
  -3  -4 -11  177.57   18.05
   3   4 -11  140.78   17.68
  -3  -4 -11  180.94   18.04
  -3  -4 -10  527.65   29.39
   3   4 -10  536.48   32.21
  -3  -4 -10  526.05   29.93
   3   4 -10  498.82   31.20
  -3   4  10  477.18   30.64
   3  -4  10  574.07   31.40
  -3   4   9  629.93   25.20
   3   4  -9  649.68   33.94
   3  -4   9  591.21   30.69
  -3  -4  -9  651.73   30.89
  -3  -4  -9  600.65   30.30
   3   4  -9  664.71   34.01
   3  -4   9  672.51   32.37
  -3   4   9  606.97   32.78
  -3   4   8  805.58   29.70
   3  -4   8  806.55   34.53
  -3  -4  -8  755.38   32.34
  -3  -4  -8  747.21   32.43
   3   4  -8  804.50   35.89
   3   4  -8  806.46   36.33
   3  -4   8  783.49   33.56
  -3   4   8  754.82   35.20
   3  -4   7 1602.71   49.41
  -3   4   7 1595.43   46.19
  -3   4   7 1635.87   35.55
  -3  -4  -7 1533.47   49.73
  -3  -4  -7 1597.62   47.88
   3   4  -7 1546.06   50.70
   3   4  -7 1674.03   52.77
   3  -4   7 1562.82   48.71
  -3  -4  -7 1564.66   47.37
  -3   4   7 1608.53   51.70
  -3   4   6  582.69   17.58
  -3   4   6  561.48   25.52
  -3  -4  -6  538.59   24.19
   3   4  -6  598.92   27.82
   3   4  -6  488.20   25.76
   3  -4   6  556.17   25.45
  -3  -4  -6  536.18   26.07
  -3   4   6  502.62   25.85
   3  -4   6  504.34   24.54
  -3   4   5  842.07   32.94
  -3  -4  -5  899.17   30.43
   3   4  -5  872.81   33.23
  -3   4   5  892.14   33.44
   3   4  -5  870.75   33.53
   3  -4   5  876.79   31.78
   3  -4   5  894.87   31.98
  -3  -4  -5  889.19   33.25
  -3  -4  -4  920.42   24.34
   3   4  -4  904.84   26.45
  -3  -4  -4  911.45   29.41
   3   4  -4  878.26   32.09
   3  -4   4  911.38   31.27
  -3  -4  -4  920.70   32.86
  -3   4   4  932.90   32.85
  -3   4   3  436.75   20.89
  -3  -4  -3  430.97   16.40
   3   4  -3  410.12   16.68
   3  -4   3  433.54   19.90
  -3  -4  -3  446.96   18.52
   3   4  -3  393.41   19.86
  -3  -4  -3  412.29   20.47
  -3  -4  -2  956.45   27.79
  -3   4   2  899.58   30.72
   3   4  -2  947.78   27.40
   3  -4   2  919.79   30.55
   3  -4   2  825.85   17.72
   3  -4   2  949.89   30.17
   3   4  -2  894.43   30.38
  -3  -4  -2  898.55   30.62
   3  -4   1 1030.40   32.23
  -3   4   1 1025.19   29.06
   3   4  -1 1100.46   27.96
   3   4  -1 1023.04   32.93
  -3  -4  -1 1079.18   29.90
   3  -4   1 1056.15   24.94
   3  -4   1 1093.96   32.82
   3   4  -1 1029.24   30.58
  -3  -4  -1 1001.00   32.56
   3  -4   0 1428.77   39.54
  -3  -4   0 1495.98   37.62
  -3   4   0 1458.47   36.18
   3  -4   0 1432.70   39.74
   3   4   0 1537.30   33.71
  -3  -4   0 1511.85   32.07
  -3   4   0 1473.28   38.42
   3   4   0 1505.26   40.19
   3  -4   0 1468.69   35.93
   3   4   0 1506.90   29.93
   3   4   0 1503.32   41.58
  -3  -4   0 1441.32   40.43
   3  -4  -1 1001.57   30.56
  -3  -4   1  983.20   28.75
   3   4   1  959.70   32.15
  -3   4  -1  998.53   29.64
   3  -4  -1  989.76   20.39
   3   4   1  990.15   32.37
   3   4   1 1027.23   22.93
  -3  -4   1 1026.34   27.06
  -3  -4   1 1002.59   31.73
   3   4   1 1046.68   25.15
  -3   4  -1 1031.40   28.68
   3   4   2  999.00   24.77
   3  -4  -2  972.33   33.00
   3   4   2 1028.00   33.35
  -3  -4   2  960.77   30.99
   3   4   2 1030.39   34.87
  -3   4  -2  975.12   28.74
   3  -4  -2 1019.77   22.28
  -3  -4   2 1009.76   29.33
  -3  -4   2 1028.75   20.91
  -3   4  -2 1017.78   29.79
   3   4   3  444.37   16.29
   3   4   3  426.74   22.86
   3  -4  -3  418.03   14.03
  -3   4  -3  422.98   18.04
  -3  -4   3  410.99   18.90
   3  -4  -3  443.53   22.77
   3   4   3  437.65   20.92
  -3   4  -3  447.76   18.65
  -3  -4   3  428.63   19.42
  -3  -4   3  442.26   13.79
   3   4   4  912.77   27.81
  -3   4  -4  917.32   29.50
   3   4   4  834.09   35.08
  -3   4  -4  876.20   29.07
   3  -4  -4  953.77   36.71
  -3  -4   4  930.95   32.11
  -3  -4   4  905.05   25.01
  -3   4  -5  933.37   34.66
   3   4   5  878.13   29.46
  -3   4  -5  826.87   29.26
  -3  -4   5  846.39   32.63
  -3   4  -5  829.26   29.74
   3  -4  -5  915.95   37.70
   3   4   5  910.98   37.43
   3   4   5  820.21   20.43
  -3  -4   5  864.55   26.88
  -3   4  -6  391.65   21.52
   3   4   6  389.62   25.87
   3   4   6  433.84   21.58
   3  -4  -6  416.85   26.13
  -3   4  -6  406.29   21.13
  -3  -4   6  373.87   22.66
   3   4   6  419.68   15.11
  -3  -4   6  429.95   19.57
   3  -4  -7 1630.73   57.68
   3   4   7 1768.12   41.54
  -3   4  -7 1711.03   48.83
   3   4   7 1708.49   59.67
  -3  -4   7 1683.00   47.82
  -3   4  -7 1699.14   50.79
  -3  -4   7 1607.56   54.21
   3   4   7 1648.34   50.11
  -3   4  -8  751.46   28.89
  -3   4  -8  717.44   32.57
   3  -4  -8  717.68   37.72
   3   4   8  722.84   32.32
   3   4   8  658.66   37.75
   3   4   8  791.88   26.75
  -3  -4   8  715.73   35.69
  -3  -4   8  753.40   31.52
   3   4   9  624.84   37.65
  -3   4  -9  630.58   31.88
  -3   4  -9  660.82   25.77
   3   4   9  546.98   29.66
  -3  -4   9  667.68   35.60
   3   4   9  621.71   25.40
  -3  -4   9  639.36   30.77
   3  -4  -9  590.76   35.32
  -3   4 -10  496.72   29.88
   3  -4 -10  524.21   34.23
   3   4  10  503.42   34.83
   3   4  10  542.19   30.52
  -3  -4  10  548.35   33.67
  -3  -4  10  541.02   30.23
  -3   4 -11  151.00   17.42
   3   4  11  159.27   17.60
   3   4  11  137.42   18.76
   3  -4 -11  190.78   21.91
  -3  -4  11  162.27   17.49
  -3  -4  11  142.81   18.29
  -3   4 -12  397.68   28.94
  -3  -4  12  395.33   30.89
   3   4  12  455.73   30.74
  -3  -4  12  425.70   29.10
   3  -4 -12  379.35   31.16
   3   4  12  432.34   33.03
   3  -4 -13  328.11   29.61
  -3   4 -13  372.81   29.30
  -3  -4  13  379.08   31.21
  -3  -4  13  407.05   29.76
   3   4  13  326.59   29.64
   3   4  13  394.16   30.02
  -3  -4  14  137.79   18.39
  -3   4 -14  117.13   17.93
   3   4  14  114.24   18.16
   3   4  14  134.32   18.79
   3  -4 -14  120.75   19.55
  -3  -4  14  124.73   20.06
   3   4  15  835.80   47.65
   3  -4 -15  764.26   48.48
   3   4  15  755.48   47.80
  -3   4 -15  834.05   46.98
  -3  -4  15  856.10   50.56
   3   4  15  835.88   48.63
  -3  -4  15  816.71   46.08
   3   4  16  104.05   19.16
   3   4  16  177.06   23.36
  -3   4 -16  213.84   24.59
  -3  -4  16  204.39   25.87
   3  -4 -16  194.32   25.81
  -3  -4  16  167.85   22.26
   3  -4 -17  389.79   36.15
  -3   4 -17  360.07   33.05
  -3  -4  17  333.29   33.30
   3   4  17  421.26   36.70
  -3  -4  17  378.60   33.75
  -3  -4  18  200.29   25.28
  -3  -5 -17  244.78   26.86
   3   5 -17  311.01   33.58
   3   5 -17  271.99   28.64
   3  -5  17  321.59   31.18
  -3   5  17  324.86   34.55
   3  -5  16  273.94   28.18
   3   5 -16  276.70   31.45
   3   5 -16  246.27   26.96
  -3  -5 -16  252.58   26.88
  -3   5  16  282.91   31.54
  -3  -5 -16  242.97   26.96
  -3   5  15  213.20   26.50
   3   5 -15  166.94   23.35
   3  -5  15  104.18   17.60
  -3  -5 -15  157.32   20.34
  -3  -5 -15  175.97   22.10
   3   5 -15  168.14   22.40
  -3  -5 -14  186.52   21.40
  -3   5  14  192.77   24.28
   3  -5  14  216.04   23.67
   3   5 -14  189.15   23.03
  -3  -5 -14  181.24   21.51
   3   5 -14  215.42   25.71
   3  -5  13  322.38   27.79
  -3  -5 -13  315.49   27.19
   3   5 -13  287.71   27.48
   3   5 -13  304.42   27.82
  -3  -5 -13  274.41   24.63
  -3   5  13  267.75   27.28
   3  -5  13  311.20   23.70
   3  -5  12  502.70   32.78
  -3  -5 -12  413.24   29.67
   3   5 -12  417.21   31.63
  -3  -5 -12  397.76   28.47
  -3   5  12  419.34   31.96
   3   5 -12  445.23   32.19
  -3  -5 -11  445.83   29.16
   3  -5  11  483.25   30.80
   3   5 -11  446.38   31.39
  -3  -5 -11  471.39   29.63
   3   5 -11  477.28   31.82
  -3   5  11  436.10   31.11
   3  -5  10 1026.88   43.81
  -3  -5 -10  977.77   42.21
   3   5 -10 1058.51   46.91
  -3  -5 -10 1031.72   43.27
   3   5 -10 1029.00   45.80
   3  -5  10 1017.08   43.94
  -3   5  10 1011.98   46.10
  -3  -5  -9  667.02   32.48
  -3   5   9  648.19   27.11
   3  -5   9  641.07   32.35
   3   5  -9  665.15   35.08
  -3  -5  -9  664.08   32.07
   3  -5   9  604.77   31.92
  -3   5   9  687.52   35.90
   3   5  -9  699.05   35.41
   3  -5   8  761.60   33.85
   3  -5   8  734.87   33.72
  -3   5   8  759.30   30.20
  -3  -5  -8  733.30   32.82
  -3  -5  -8  754.37   32.45
   3   5  -8  779.32   36.25
   3   5  -8  768.63   35.95
  -3   5   8  694.56   34.62
  -3  -5  -8  739.67   33.91
   3   5  -7  489.68   27.02
   3  -5   7  499.98   25.72
  -3   5   7  488.42   24.06
  -3   5   7  506.04   18.37
   3   5  -7  492.48   27.00
  -3  -5  -7  474.12   24.84
   3  -5   7  496.96   26.03
  -3   5   7  460.68   26.56
  -3  -5  -7  479.51   24.17
  -3  -5  -7  467.62   25.44
  -3   5   6  394.25   21.91
   3  -5   6  364.36   21.30
  -3  -5  -6  413.88   20.73
   3   5  -6  340.25   21.55
   3  -5   6  385.43   21.54
  -3   5   6  411.52   16.27
  -3  -5  -6  367.82   21.84
  -3   5   6  346.90   21.88
  -3   5   5  779.61   32.65
  -3   5   5  779.98   32.55
   3   5  -5  853.01   27.89
  -3  -5  -5  836.56   29.47
   3   5  -5  846.06   33.43
  -3  -5  -5  862.53   21.90
   3  -5   5  829.60   32.14
   3  -5   5  852.63   31.73
  -3  -5  -5  863.60   33.47
  -3   5   4  263.18   18.50
   3   5  -4  286.11   14.85
  -3  -5  -4  305.03   15.81
   3  -5   4  253.67   15.98
  -3  -5  -4  298.55   12.81
   3   5  -4  284.19   17.82
  -3  -5  -4  279.41   17.80
  -3   5   4  262.77   17.52
  -3   5   3 1095.40   40.81
  -3   5   3 1182.58   38.25
   3  -5   3 1168.74   37.92
  -3  -5  -3 1172.65   32.95
   3   5  -3 1078.22   32.46
   3   5  -3 1073.53   36.65
   3  -5   3 1177.34   36.18
  -3  -5  -3 1080.71   36.45
  -3  -5  -2 1070.51   30.37
  -3   5   2 1035.67   35.28
  -3   5   2  981.10   38.78
   3   5  -2 1005.28   34.13
   3  -5   2 1033.62   33.33
   3   5  -2 1047.53   30.62
   3   5  -2 1097.32   32.45
   3  -5   2 1011.55   34.15
   3  -5   2 1015.49   23.46
  -3  -5  -2 1047.34   34.63
  -3   5   1  836.45   35.89
  -3   5   1  859.36   25.39
   3   5  -1  880.34   26.23
   3  -5   1  860.63   30.15
   3   5  -1  852.48   18.77
   3  -5   1  864.16   24.17
   3  -5   1  901.06   29.94
  -3  -5  -1  875.74   26.41
   3   5  -1  827.57   30.34
   3   5  -1  856.21   28.92
  -3  -5  -1  863.93   30.62
  -3   5   0 1122.08   42.98
   3   5   0 1267.72   31.79
  -3  -5   0 1258.69   32.93
  -3   5   0 1210.65   31.22
  -3   5   0 1220.12   35.99
   3  -5   0 1202.35   35.96
   3  -5   0 1190.80   33.25
   3  -5   0 1209.28   36.81
   3   5   0 1197.92   37.61
   3   5   0 1155.58   23.08
   3   5   0 1233.42   37.12
  -3  -5   0 1253.16   28.02
  -3  -5   0 1168.36   36.86
   3   5   1  807.23   18.21
  -3   5  -1  844.25   28.47
  -3  -5   1  803.23   23.50
  -3  -5   1  798.92   25.59
  -3   5  -1  778.99   24.12
   3   5   1  820.29   23.81
   3  -5  -1  777.01   28.03
  -3   5  -1  825.14   35.89
   3   5   1  769.67   29.22
   3   5   1  829.73   29.97
  -3  -5   1  752.77   28.42
  -3   5  -2 1210.77   43.80
  -3   5  -2 1123.32   30.99
   3   5   2 1185.85   23.88
   3   5   2 1203.54   26.72
   3  -5  -2 1171.33   38.10
  -3   5  -2 1160.49   34.71
   3  -5  -2 1092.45   22.03
   3   5   2 1182.90   37.27
  -3  -5   2 1179.39   32.58
  -3  -5   2 1138.69   35.70
   3   5   2 1149.63   38.05
  -3  -5   2 1054.97   20.69
  -3   5  -3 1182.14   43.00
   3   5   3 1152.56   37.90
   3   5   3 1078.09   38.93
  -3   5  -3 1166.97   35.46
   3   5   3 1238.14   30.81
  -3   5  -3 1159.49   32.94
   3  -5  -3 1167.60   40.47
  -3  -5   3 1188.22   25.79
   3  -5  -3 1166.17   25.77
  -3  -5   3 1109.23   34.59
   3   5   3 1119.75   28.36
  -3  -5   3 1123.12   36.16
  -3   5  -4  324.74   20.87
  -3   5  -4  299.13   16.88
   3   5   4  311.62   15.14
   3  -5  -4  272.11   19.43
  -3   5  -4  301.05   15.79
  -3  -5   4  335.56   18.40
   3   5   4  319.11   20.63
  -3  -5   4  343.50   13.24
   3  -5  -4  242.95    7.20
  -3   5  -5  869.77   34.70
  -3  -5   5  841.88   26.16
  -3   5  -5  832.06   31.18
   3   5   5  830.32   36.07
   3  -5  -5  796.57   36.08
  -3   5  -5  815.30   29.55
  -3  -5   5  781.77   32.14
   3   5   5  840.89   28.99
  -3   5  -6  367.85   21.24
  -3   5  -6  377.09   20.81
   3   5   6  322.65    9.36
   3   5   6  401.97   25.52
   3  -5  -6  373.01   24.96
   3   5   6  369.86   19.69
  -3   5  -6  360.76   20.12
  -3  -5   6  344.20   21.89
  -3  -5   6  355.22   17.64
   3  -5  -7  451.52   29.05
   3   5   7  523.10   30.97
  -3   5  -7  487.05   25.21
  -3   5  -7  480.55   24.20
   3   5   7  508.99   24.98
  -3  -5   7  466.06   22.48
  -3  -5   7  504.66   28.31
   3   5   8  732.59   38.93
  -3   5  -8  788.37   31.07
  -3   5  -8  777.63   34.41
   3  -5  -8  754.14   39.40
   3   5   8  764.11   33.41
  -3  -5   8  807.59   38.25
  -3  -5   8  758.23   31.62
  -3   5  -9  639.47   26.91
  -3   5  -9  670.56   33.49
   3   5   9  605.40   36.89
   3  -5  -9  627.52   37.03
   3   5   9  646.68   32.10
  -3  -5   9  696.73   36.84
  -3  -5   9  617.08   30.32
   3   5  10 1010.13   50.24
   3  -5 -10  987.60   48.60
  -3   5 -10 1028.77   44.32
  -3  -5  10  986.32   46.61
  -3  -5  10 1115.59   44.09
   3   5  10 1137.17   45.68
   3  -5 -11  515.34   35.54
   3   5  11  531.33   36.67
   3   5  11  526.34   31.94
  -3   5 -11  485.12   30.97
  -3  -5  11  485.28   33.26
  -3  -5  11  506.21   30.38
   3   5  12  509.79   32.93
   3  -5 -12  488.08   35.78
  -3   5 -12  418.70   29.94
  -3  -5  12  493.19   34.74
   3   5  12  426.90   31.23
   3   5  12  407.97   33.36
  -3  -5  12  513.61   31.80
   3  -5 -13  312.69   29.45
  -3  -5  13  309.37   28.59
  -3   5 -13  277.16   25.62
   3   5  13  299.59   27.09
  -3  -5  13  383.43   28.30
   3   5  13  298.22   28.18
   3   5  13  287.69   26.15
   3   5  14  186.39   22.81
  -3   5 -14  166.41   20.54
   3   5  14  198.13   23.59
   3  -5 -14  203.59   24.72
  -3  -5  14  240.25   26.41
  -3  -5  14  217.29   22.91
   3   5  15  181.74   22.64
  -3   5 -15  222.71   24.11
   3  -5 -15  185.98   24.40
   3   5  15  237.15   26.23
  -3  -5  15  213.33   23.50
  -3  -5  15  138.18   20.92
   3   5  16  196.50   24.54
  -3   5 -16  231.93   25.89
  -3  -5  16  254.29   26.45
   3  -5 -16  212.76   26.85
   3   5  16  239.29   27.37
  -3  -5  16  203.08   25.93
   3   5  17  229.79   27.45
  -3   5 -17  273.41   28.93
   3  -5 -17  256.45   29.51
  -3  -5  17  207.58   27.46
  -3  -5  17  275.82   28.54
  -3  -6 -17  113.19   19.17
  -3  -6 -17  138.56   21.93
  -3   6  16  156.67   24.53
  -3  -6 -16  182.59   22.82
   3  -6  16  189.10   23.53
   3   6 -16  200.79   26.84
   3   6 -16  145.89   21.76
  -3  -6 -16  209.67   25.49
  -3   6  15  246.78   28.46
   3   6 -15  224.74   27.47
   3   6 -15  247.38   27.14
  -3  -6 -15  204.06   24.36
   3  -6  15  200.37   23.37
  -3  -6 -15  286.14   26.99
  -3  -6 -14  180.25   22.74
  -3   6  14  210.42   25.33
   3  -6  14  210.46   23.39
   3  -6  14  188.84   20.31
   3   6 -14  195.37   24.53
  -3  -6 -14  219.09   22.87
   3   6 -14  182.46   22.85
  -3   6  13  182.63   23.04
   3  -6  13  198.60   20.09
   3   6 -13  213.41   24.02
   3  -6  13  234.64   24.34
  -3  -6 -13  209.01   22.41
   3   6 -13  233.64   24.19
  -3  -6 -13  204.67   21.55
   3   6 -12  215.84   23.20
   3  -6  12  210.58   21.58
  -3  -6 -12  231.18   22.74
  -3  -6 -12  223.10   21.44
   3   6 -12  224.16   22.68
  -3   6  12  208.03   23.15
  -3  -6 -11  276.64   23.50
   3   6 -11  297.04   26.03
   3   6 -11  263.20   24.02
  -3  -6 -11  264.45   22.47
   3  -6  11  329.81   25.85
  -3   6  11  298.87   25.99
  -3  -6 -10  619.83   33.72
  -3  -6 -10  634.91   33.20
   3  -6  10  594.90   33.07
   3   6 -10  668.75   36.97
   3  -6  10  586.48   33.49
  -3   6  10  632.01   36.67
  -3   6   9  641.10   28.64
   3  -6   9  671.83   33.74
  -3  -6  -9  736.84   34.03
   3  -6   9  682.40   34.79
   3   6  -9  673.17   36.05
  -3  -6  -9  703.95   34.58
  -3   6   9  626.75   34.91
   3  -6   8  689.66   32.60
   3  -6   8  718.62   34.23
  -3  -6  -8  670.55   32.45
  -3  -6  -8  710.97   31.55
  -3  -6  -8  684.23   32.96
   3   6  -8  694.47   34.92
  -3   6   8  696.00   30.26
  -3   6   8  701.44   35.20
   3  -6   7  846.97   35.03
  -3   6   7  866.64   34.55
   3   6  -7  796.51   36.28
  -3  -6  -7  830.65   35.21
  -3  -6  -7  868.53   33.59
  -3   6   7  903.69   28.37
  -3   6   7  829.81   37.20
   3  -6   7  792.30   35.01
  -3  -6  -7  825.59   35.34
  -3  -6  -6  487.11   22.92
  -3  -6  -6  482.74   25.58
  -3   6   6  411.17   23.77
  -3   6   6  499.93   20.11
   3  -6   6  480.25   25.41
   3   6  -6  426.14   24.91
   3  -6   6  472.28   24.51
  -3   6   6  455.94   26.05
  -3   6   5  424.23   24.30
  -3  -6  -5  431.08   15.02
   3   6  -5  442.29   20.64
  -3   6   5  440.95   19.10
  -3  -6  -5  419.88   20.06
   3  -6   5  454.49   23.75
   3  -6   5  425.87   22.30
  -3  -6  -5  399.03   22.74
   3   6  -5  419.57   23.57
  -3   6   5  402.70   23.47
  -3   6   4  270.05   18.60
  -3   6   4  271.93   19.59
   3   6  -4  247.07   15.15
  -3  -6  -4  280.05   15.33
   3   6  -4  229.20   17.04
   3  -6   4  297.30   17.58
  -3  -6  -4  268.55   18.00
  -3   6   3  565.67   26.67
  -3   6   3  637.45   30.76
   3   6  -3  625.02   27.36
   3   6  -3  597.22   24.68
   3  -6   3  592.63   27.00
   3   6  -3  595.38   24.29
   3  -6   3  628.79   16.14
   3  -6   3  599.64   25.30
  -3  -6  -3  606.23   26.95
  -3  -6  -3  640.89   22.81
  -3   6   2 1235.11   41.04
  -3   6   2 1187.37   44.80
  -3   6   2 1249.48   32.70
   3   6  -2 1259.41   36.64
  -3  -6  -2 1269.97   34.09
   3  -6   2 1293.31   38.80
   3   6  -2 1281.69   38.22
   3  -6   2 1272.95   30.18
   3   6  -2 1186.61   39.61
  -3  -6  -2 1165.14   39.14
   3  -6   2 1211.57   39.64
  -3   6   1 1633.67   54.82
  -3   6   1 1665.57   39.27
  -3  -6  -1 1678.26   48.22
   3  -6   1 1728.20   46.46
   3  -6   1 1698.81   48.14
  -3  -6  -1 1719.91   41.33
   3   6  -1 1695.96   46.97
   3  -6   1 1774.89   41.56
   3   6  -1 1741.28   43.48
   3   6  -1 1653.68   48.33
  -3   6   0 1852.34   59.40
  -3  -6   0 1867.44   44.26
  -3   6   0 1849.82   42.38
  -3   6   0 1911.06   51.04
   3  -6   0 1852.45   49.20
   3  -6   0 1977.29   48.37
   3  -6   0 1870.53   51.26
   3   6   0 1902.24   45.72
   3   6   0 1935.49   52.27
   3   6   0 1876.97   51.51
  -3  -6   0 1955.18   39.87
  -3  -6   0 1868.14   51.68
  -3   6  -1 1907.08   60.59
  -3  -6   1 2009.96   46.21
  -3   6  -1 1867.31   43.29
   3  -6  -1 1807.57   49.13
   3  -6  -1 2010.88   51.52
   3   6   1 1872.11   51.81
   3   6   1 1854.36   52.50
  -3  -6   1 1928.59   43.50
  -3  -6   1 1845.08   51.41
  -3   6  -1 1861.82   50.68
   3   6   1 1932.31   45.76
  -3  -6   2 1364.71   26.61
   3  -6  -2 1277.85   41.33
   3   6   2 1198.70   24.11
   3   6   2 1255.86   40.44
  -3   6  -2 1246.98   39.08
  -3   6  -2 1253.00   33.42
   3   6   2 1284.60   42.21
  -3   6  -2 1261.92   47.07
  -3  -6   2 1327.81   35.90
   3   6   2 1229.33   25.97
  -3  -6   2 1203.67   39.40
  -3   6  -3  702.89   33.17
  -3   6  -3  653.98   27.09
  -3  -6   3  651.73   30.51
   3   6   3  643.86   19.55
  -3  -6   3  689.66   16.92
   3   6   3  664.40   28.49
  -3   6  -3  717.48   24.19
   3  -6  -3  700.21   30.92
   3   6   3  627.76   29.45
   3  -6  -3  640.31   15.90
   3   6   3  677.51   18.76
  -3  -6   3  673.57   26.02
  -3  -6   3  669.84   28.02
   3   6   4  251.00   18.67
  -3   6  -4  241.57   18.84
  -3   6  -4  265.66   17.06
  -3  -6   4  237.99   19.10
   3  -6  -4  219.87   18.04
  -3   6  -4  290.86   15.60
  -3  -6   4  253.20   16.79
  -3  -6   4  259.03   11.41
   3   6   4  256.04   12.68
   3  -6  -4  242.77    8.88
   3   6   4  262.90   13.54
  -3   6  -5  540.58   25.83
  -3   6  -5  532.33   27.75
  -3  -6   5  518.67   29.22
   3   6   5  511.49   28.38
   3  -6  -5  547.42   29.63
  -3   6  -5  537.45   23.58
   3   6   5  534.61   22.19
  -3  -6   5  528.11   26.34
  -3  -6   5  566.63   20.37
   3   6   5  528.55   21.84
  -3   6  -6  431.06   24.53
  -3   6  -6  417.42   23.52
   3   6   6  416.12   26.60
  -3  -6   6  412.44   27.12
   3  -6  -6  432.54   27.57
  -3   6  -6  414.57   22.08
  -3  -6   6  495.74   26.85
   3   6   6  451.58   22.11
   3   6   6  428.54   21.55
   3   6   7  739.09   37.27
  -3   6  -7  683.16   31.04
  -3   6  -7  770.06   33.76
  -3   6  -7  713.89   31.54
   3  -6  -7  753.60   38.32
  -3  -6   7  763.18   36.14
   3   6   7  718.86   31.26
   3   6   7  762.27   31.42
   3  -6  -8  696.50   38.40
  -3   6  -8  752.66   31.67
  -3   6  -8  688.14   33.45
   3   6   8  698.33   37.99
  -3   6  -8  727.88   33.76
  -3  -6   8  769.70   37.77
   3   6   8  653.63   32.42
   3   6   8  774.07   33.61
  -3   6  -9  671.60   29.20
   3  -6  -9  686.26   39.19
   3   6   9  666.82   38.21
  -3   6  -9  672.22   33.91
  -3  -6   9  695.31   37.46
   3   6   9  695.10   35.39
   3   6   9  683.68   33.50
   3  -6 -10  693.49   40.93
   3   6  10  719.49   35.77
  -3   6 -10  614.18   33.88
  -3  -6  10  691.75   38.81
  -3  -6  10  717.37   34.45
   3   6  10  671.66   36.70
   3   6  10  661.85   39.84
   3   6  11  312.50   24.77
   3  -6 -11  311.59   28.26
  -3   6 -11  292.56   24.21
   3   6  11  299.53   27.49
  -3  -6  11  278.33   25.56
  -3  -6  11  335.73   24.28
   3   6  11  255.55   23.15
   3  -6 -12  217.80   24.76
  -3  -6  12  241.50   21.51
   3   6  12  209.23   22.33
  -3  -6  12  185.66   22.13
   3   6  12  215.61   24.02
  -3   6 -12  221.35   21.80
   3  -6 -13  272.05   27.95
  -3   6 -13  312.95   26.78
  -3  -6  13  269.94   26.97
  -3  -6  13  358.17   27.34
   3   6  13  342.01   29.13
   3   6  13  276.60   27.46
  -3  -6  14  190.83   21.38
   3   6  14  167.41   21.22
  -3   6 -14  179.10   21.66
   3  -6 -14  160.87   22.43
   3   6  14  188.50   23.26
  -3  -6  14  195.53   24.05
   3   6  15  216.00   25.77
   3   6  15  258.84   27.27
  -3   6 -15  282.87   27.53
   3  -6 -15  269.05   29.44
  -3  -6  15  246.90   28.14
  -3  -6  15  294.78   27.17
  -3  -6  16  182.64   22.39
   3   6  16  163.75   22.11
  -3   6 -16  182.31   23.26
   3   6  16  180.61   24.30
   3  -6 -16  178.90   25.80
  -3  -6  16  156.85   23.66
  -3  -6  17  130.24   19.96
   3   6  17  148.67   22.60
  -3   6 -17  108.27   19.21
  -3  -7 -17  148.80   23.03
  -3  -7 -17  170.92   22.88
  -3   7  16  113.96   20.45
  -3  -7 -16  121.21   18.80
   3   7 -16  107.99   21.31
   3  -7  16   85.18   16.51
  -3  -7 -16   94.34   19.29
   3   7 -15  269.32   30.57
   3  -7  15  244.93   26.46
  -3  -7 -15  276.09   29.26
  -3  -7 -15  280.35   26.86
  -3   7  15  260.74   30.03
  -3   7  14   33.94   11.55
  -3  -7 -14   69.53   13.82
   3  -7  14   61.73   14.19
   3  -7  14   38.52   10.91
   3   7 -14   35.66   11.64
  -3  -7 -14   33.14   11.63
   3  -7  13  346.70   27.78
   3  -7  13  389.47   30.81
  -3  -7 -13  317.42   28.64
   3   7 -13  304.69   29.62
  -3  -7 -13  316.56   26.37
  -3   7  13  295.86   29.46
   3  -7  12  510.10   33.86
  -3  -7 -12  502.45   34.09
   3   7 -12  444.81   33.78
  -3  -7 -12  513.30   32.14
  -3   7  12  468.71   35.34
   3  -7  11  444.18   30.10
   3   7 -11  424.27   31.52
  -3  -7 -11  465.66   29.25
  -3   7  11  391.61   30.98
  -3  -7 -11  366.22   28.17
   3  -7  10  494.66   30.35
  -3  -7 -10  455.05   29.82
  -3  -7 -10  492.36   28.92
   3  -7  10  510.54   32.01
   3   7 -10  458.74   31.61
  -3   7  10  475.72   32.40
  -3   7   9  673.96   31.10
  -3  -7  -9  707.80   36.04
   3  -7   9  704.96   34.94
   3   7  -9  675.30   37.27
  -3  -7  -9  697.59   33.69
   3  -7   9  715.02   36.60
  -3   7   9  715.36   38.31
  -3  -7  -9  657.95   33.88
  -3  -7  -8  343.10   24.17
  -3  -7  -8  360.77   22.53
  -3   7   8  359.68   22.40
   3  -7   8  337.03   22.79
   3   7  -8  344.50   24.99
   3  -7   8  354.87   24.68
  -3  -7  -8  339.22   23.46
  -3   7   8  340.36   25.29
  -3   7   7  501.38   27.26
  -3   7   7  601.80   24.26
  -3  -7  -7  526.56   28.74
  -3  -7  -7  594.09   27.07
   3  -7   7  531.73   29.13
  -3   7   7  515.27   30.00
   3  -7   7  543.68   28.08
   3   7  -7  547.53   30.40
  -3  -7  -7  550.66   29.18
  -3   7   6  302.28   21.00
   3   7  -6  331.91   22.32
  -3   7   6  336.03   17.91
  -3  -7  -6  328.28   18.92
   3  -7   6  305.48   21.15
   3  -7   6  289.59   19.58
  -3  -7  -6  314.71   21.34
  -3   7   6  320.87   22.52
  -3   7   5  337.00   22.39
   3   7  -5  366.32   22.87
  -3   7   5  344.42   22.76
  -3   7   5  363.35   18.81
   3   7  -5  369.59   20.34
  -3  -7  -5  371.37   18.70
   3  -7   5  376.39   22.47
   3  -7   5  367.66   21.05
  -3  -7  -5  373.35   22.26
  -3   7   4  964.16   38.02
  -3   7   4  922.70   39.21
   3   7  -4  940.19   35.44
  -3  -7  -4 1010.34   31.30
   3   7  -4  951.92   34.04
   3   7  -4  944.45   37.16
   3  -7   4  963.70   34.77
  -3  -7  -4  926.32   35.91
  -3  -7  -3  209.06   12.50
  -3   7   3  210.43   16.81
  -3   7   3  208.65   18.30
   3  -7   3  223.12   16.90
   3   7  -3  243.91   16.00
   3   7  -3  251.82   16.39
   3  -7   3  221.98   10.06
   3   7  -3  226.56   16.83
   3  -7   3  228.48   15.59
  -3  -7  -3  201.68   15.64
   3   7  -2  991.44   33.28
  -3   7   2  907.06   39.94
  -3   7   2  948.45   26.88
   3  -7   2  938.48   35.36
  -3  -7  -2  982.23   28.97
   3  -7   2 1014.84   27.63
   3   7  -2  938.55   34.10
   3   7  -2  975.41   36.32
   3  -7   2 1002.79   34.33
  -3  -7  -2  975.41   36.10
  -3   7   1  407.42   26.57
   3  -7   1  433.15   22.91
  -3  -7  -1  441.88   12.19
  -3  -7  -1  440.41   17.54
   3   7  -1  449.99   20.66
   3   7  -1  469.80   23.29
   3  -7   1  462.63   19.03
   3   7  -1  446.16   23.21
  -3   7   1  453.93   16.24
  -3  -7  -1  434.19   22.93
   3  -7   1  481.89   22.23
   3  -7   0  838.51   33.01
  -3   7   0  829.72   38.63
  -3   7   0  848.39   32.98
  -3   7   0  877.17   24.49
   3  -7   0  920.10   30.18
   3  -7   0  853.76   30.80
   3   7   0  855.27   32.88
   3   7   0  869.10   29.50
  -3  -7   0  888.92   23.35
  -3  -7   0  813.10   32.67
  -3  -7   0  846.76   25.93
   3   7   0  833.59   33.12
  -3   7  -1  462.05   28.80
   3   7   1  464.34   23.38
  -3  -7   1  454.04   18.42
  -3   7  -1  468.78   23.99
  -3   7  -1  477.69   17.39
   3  -7  -1  485.26   22.66
   3  -7  -1  469.84   22.24
  -3  -7   1  430.01   23.50
   3   7   1  476.40   20.74
  -3  -7   1  467.05   18.09
  -3  -7   1  435.47   23.29
   3   7   1  470.59   24.57
  -3   7  -2  959.55   41.64
  -3  -7   2  925.65   28.85
   3   7   2  913.75   36.64
  -3   7  -2  938.15   27.81
   3  -7  -2  999.46   36.15
  -3  -7   2  902.72   36.72
   3   7   2  918.78   34.82
  -3  -7   2  934.04   30.24
  -3   7  -2  912.76   34.85
  -3  -7   2  832.53   33.65
  -3  -7   2 1027.56   24.14
  -3   7  -3  310.77   22.68
   3   7   3  313.00   21.34
  -3   7  -3  304.71   19.23
  -3  -7   3  300.12   21.00
  -3   7  -3  329.19   16.01
   3   7   3  338.37   20.39
   3  -7  -3  339.49   21.57
  -3  -7   3  327.75   18.04
  -3  -7   3  310.99   19.72
   3   7   3  340.99   11.79
  -3   7  -4  852.23   34.19
   3  -7  -4  920.81   38.61
  -3  -7   4  886.09   38.86
  -3   7  -4  893.84   30.06
   3   7   4  894.32   25.42
   3   7   4  884.17   37.91
  -3   7  -4  847.82   37.97
  -3  -7   4  887.28   33.83
   3  -7  -4  871.87   22.66
  -3   7  -5  291.86   21.16
   3   7   5  282.07   21.64
  -3   7  -5  291.68   17.39
   3  -7  -5  285.32   22.14
  -3  -7   5  276.38   21.82
  -3   7  -5  272.16   19.14
  -3  -7   5  288.61   19.93
   3   7   5  301.60   15.36
  -3   7  -6  280.88   20.45
   3   7   6  292.27   22.61
  -3   7  -6  293.64   20.46
  -3   7  -6  272.13   17.97
  -3  -7   6  270.72   22.71
   3  -7  -6  258.80   22.23
  -3  -7   6  284.38   21.12
   3   7   6  304.69   17.33
  -3   7  -7  446.01   25.58
  -3   7  -7  485.06   27.42
  -3  -7   7  411.78   28.69
   3  -7  -7  466.80   30.64
   3   7   7  436.38   28.74
  -3   7  -7  460.90   25.27
  -3  -7   7  469.57   28.34
   3   7   7  465.73   24.01
  -3   7  -8  302.45   21.45
  -3   7  -8  296.21   20.27
  -3   7  -8  287.79   22.05
  -3  -7   8  342.14   26.51
   3   7   8  298.20   24.69
   3  -7  -8  293.60   25.51
  -3  -7   8  343.78   25.45
   3   7   8  314.60   21.17
  -3   7  -9  636.02   29.79
  -3   7  -9  572.47   32.76
   3   7   9  626.51   37.07
   3  -7  -9  590.58   37.54
  -3   7  -9  584.60   31.79
  -3  -7   9  633.85   36.29
   3   7   9  629.02   32.85
  -3   7 -10  430.15   29.54
  -3   7 -10  465.92   29.45
   3  -7 -10  427.95   32.83
  -3  -7  10  563.23   35.24
   3   7  10  480.55   30.65
   3   7  10  447.09   32.94
   3   7  11  438.81   33.25
   3  -7 -11  444.98   34.54
  -3  -7  11  490.50   33.95
   3   7  11  447.03   31.15
  -3   7 -11  483.03   31.18
   3   7  12  450.93   34.97
   3  -7 -12  428.89   34.63
  -3   7 -12  486.72   32.63
  -3  -7  12  457.38   34.39
  -3  -7  12  520.55   31.76
   3   7  12  493.52   34.18
   3  -7 -13  358.12   32.51
   3   7  13  364.99   32.52
  -3   7 -13  395.50   30.68
  -3  -7  13  427.81   33.96
  -3  -7  13  384.37   28.53
   3   7  13  408.93   32.26
   3   7  14   31.48   11.85
  -3   7 -14   63.44   13.91
   3   7  14   57.47   14.25
   3  -7 -14   71.69   16.46
  -3  -7  14   51.42   13.81
   3   7  15  301.78   29.95
   3  -7 -15  292.25   31.56
  -3   7 -15  315.92   29.38
  -3  -7  15  282.58   29.85
   3   7  15  251.27   27.40
   3   7  16  140.66   21.83
   3   7  16  107.85   18.94
  -3   7 -16  119.01   19.32
   3  -7 -16  111.56   21.04
  -3  -7  16   91.38   18.79
   3   7  17  222.11   27.29
   3  -8  16  303.01   30.49
  -3  -8 -16  244.86   28.96
   3   8 -15   96.87   20.33
  -3   8  15  118.93   21.58
   3  -8  15   69.66   14.27
   3  -8  15  101.08   18.13
  -3  -8 -15   45.97   12.94
   3  -8  14  617.53   41.04
   3  -8  14  642.05   40.01
  -3  -8 -14  648.91   43.45
   3   8 -14  640.91   45.29
  -3   8  14  575.23   43.56
  -3   8  13  202.76   25.08
   3  -8  13  269.59   26.06
   3   8 -13  210.22   25.15
  -3  -8 -13  219.92   22.25
  -3  -8 -13  177.68   22.58
   3  -8  13  259.13   24.96
  -3  -8 -12  158.05   18.35
   3   8 -12  206.91   24.15
   3  -8  12  205.87   21.78
  -3  -8 -12  190.45   21.91
  -3   8  12  227.24   25.10
   3  -8  11  346.02   26.92
   3   8 -11  346.76   29.45
  -3  -8 -11  277.25   25.42
  -3  -8 -11  300.91   23.68
  -3   8  11  295.27   27.33
   3  -8  10  423.44   28.60
  -3  -8 -10  417.13   29.57
  -3  -8 -10  459.74   28.06
   3   8 -10  453.81   32.35
   3  -8  10  434.78   30.32
  -3   8  10  440.63   32.10
  -3   8   9  324.75   22.37
   3  -8   9  300.98   22.91
  -3  -8  -9  316.19   22.55
   3   8  -9  305.20   25.32
   3  -8   9  285.95   23.81
  -3  -8  -9  290.48   24.05
  -3   8   9  238.47   22.87
  -3  -8  -9  309.70   23.58
  -3   8   8  871.23   37.99
   3  -8   8  841.48   37.69
  -3  -8  -8  870.97   40.34
  -3  -8  -8  894.91   36.65
   3  -8   8  835.51   39.89
   3   8  -8  822.27   40.56
  -3  -8  -8  848.20   38.70
  -3   8   8  833.78   41.67
   3  -8   7  278.16   20.11
  -3  -8  -7  255.28   17.99
  -3   8   7  252.89   19.95
  -3   8   7  263.48   22.04
   3   8  -7  235.42   20.61
  -3   8   7  254.66   17.19
   3  -8   7  261.08   21.06
  -3  -8  -7  225.61   19.41
  -3  -8  -7  265.66   20.79
  -3   8   6  846.08   38.48
  -3  -8  -6  973.34   34.07
   3   8  -6  916.02   40.13
  -3   8   6  991.07   34.93
   3  -8   6  932.90   39.37
  -3  -8  -6  906.95   38.24
   3  -8   6  857.81   35.85
  -3   8   6  880.30   40.19
  -3   8   5  711.66   34.36
  -3  -8  -5  745.90   27.69
  -3   8   5  660.63   33.88
   3   8  -5  663.09   31.67
   3   8  -5  720.02   33.91
   3  -8   5  651.56   31.64
   3   8  -5  732.62   31.37
   3  -8   5  750.89   31.52
  -3  -8  -5  674.85   31.80
  -3   8   4  136.78   14.82
  -3  -8  -4  141.15   14.07
   3   8  -4  149.68   14.23
   3  -8   4  143.90   14.65
  -3  -8  -4  158.56   11.59
   3   8  -4  158.32   15.29
   3   8  -4  150.76   13.75
  -3   8   4  157.83   16.45
   3  -8   4  143.54   13.05
  -3   8   3  837.13   39.17
  -3   8   3  856.36   25.59
   3   8  -3  855.32   33.36
   3  -8   3  825.24   34.90
  -3  -8  -3  878.44   27.79
   3   8  -3  876.58   35.70
   3  -8   3  895.70   33.20
  -3   8   3  855.91   36.98
   3   8  -3  819.53   33.36
  -3  -8  -3  843.62   34.57
  -3   8   2  545.65   31.48
  -3   8   2  603.85   19.26
   3   8  -2  625.89   27.10
   3  -8   2  619.97   21.85
  -3  -8  -2  627.18   21.86
   3  -8   2  600.76   26.34
   3  -8   2  566.31   27.98
   3   8  -2  566.61   28.06
   3   8  -2  615.47   28.45
  -3  -8  -2  592.04   28.46
  -3   8   1  444.78   28.62
  -3   8   1  469.00   16.08
   3   8  -1  481.87   22.85
   3  -8   1  456.63   24.66
  -3  -8  -1  457.73   17.89
   3  -8   1  501.79   20.77
   3   8  -1  466.21   24.62
  -3  -8  -1  471.41   25.06
   3  -8   1  465.78   22.71
   3   8  -1  461.70   24.79
  -3  -8   0  987.22   26.05
  -3   8   0  928.01   42.69
   3  -8   0  988.67   34.01
   3  -8   0  899.29   36.01
  -3  -8   0  969.00   27.82
   3   8   0  984.86   34.02
  -3   8   0  939.27   37.02
   3   8   0  924.34   35.60
  -3   8   0  948.89   25.45
   3  -8   0 1008.33   33.22
  -3  -8   0  947.26   36.28
  -3  -8   0  956.90   37.35
   3   8   0  910.83   36.81
   3   8   1  520.40   27.57
  -3  -8   1  483.18   25.90
  -3   8  -1  506.45   26.48
  -3   8  -1  528.34   31.63
  -3  -8   1  521.44   19.64
   3  -8  -1  487.64   25.84
   3  -8  -1  506.22   23.72
  -3   8  -1  525.88   18.24
  -3  -8   1  488.03   26.50
   3  -8  -1  555.57   25.06
   3   8   1  493.13   25.19
  -3  -8   1  541.80   20.41
   3   8   1  551.36   24.27
  -3  -8   2  643.61   23.39
  -3   8  -2  584.93   29.14
   3   8   2  657.46   31.87
  -3   8  -2  608.73   33.92
   3  -8  -2  639.00   28.96
  -3  -8   2  587.72   30.44
  -3   8  -2  682.44   22.42
   3   8   2  613.63   28.73
  -3  -8   2  748.38   21.37
  -3  -8   2  668.56   25.46
  -3  -8   2  641.46   30.13
  -3   8  -3  838.56   39.98
   3  -8  -3  929.05   37.38
  -3  -8   3  808.29   37.38
  -3   8  -3  915.29   28.59
   3   8   3  859.04   35.07
  -3  -8   3  882.18   32.34
  -3  -8   3  828.35   35.13
  -3   8  -3  845.62   35.59
   3   8   3  827.08   37.40
  -3   8  -4  220.86   19.63
   3   8   4  172.27   17.19
  -3   8  -4  188.94   16.69
   3  -8  -4  184.24   17.33
  -3  -8   4  181.74   17.92
  -3   8  -4  209.94   13.71
  -3  -8   4  211.19   16.38
  -3   8  -5  744.01   36.26
  -3   8  -5  793.81   30.51
  -3   8  -5  778.93   35.17
   3   8   5  759.24   37.03
  -3  -8   5  745.36   38.64
   3  -8  -5  786.95   38.28
  -3  -8   5  795.66   34.79
  -3   8  -6  849.52   38.99
  -3   8  -6  906.67   39.44
  -3  -8   6  926.27   43.94
   3  -8  -6  891.01   42.95
  -3   8  -6 1000.71   36.63
   3   8   6  871.87   41.34
  -3  -8   6  961.14   40.76
   3   8   6  938.83   31.91
  -3   8  -7  215.37   18.72
  -3   8  -7  206.00   18.76
   3   8   7  217.42   20.89
  -3  -8   7  202.05   21.03
   3  -8  -7  222.34   21.52
  -3   8  -7  213.31   17.21
  -3  -8   7  254.83   21.25
   3   8   7  241.60   16.59
  -3   8  -8  783.75   36.39
  -3   8  -8  794.55   39.13
   3   8   8  889.72   36.09
   3   8   8  870.43   43.37
   3  -8  -8  759.87   42.64
  -3   8  -8  836.28   36.87
  -3  -8   8  867.00   41.80
  -3  -8   8  840.92   43.70
  -3   8  -9  307.36   21.82
  -3   8  -9  287.66   23.89
  -3  -8   9  299.61   26.48
   3  -8  -9  315.92   28.24
  -3   8  -9  353.19   24.11
  -3  -8   9  305.63   25.24
   3   8   9  289.09   21.57
   3   8   9  317.08   26.89
  -3   8 -10  398.29   29.47
   3   8  10  420.90   31.86
   3  -8 -10  407.58   32.72
  -3   8 -10  443.32   28.78
  -3  -8  10  476.26   33.29
   3   8  10  468.12   29.46
  -3   8 -11  313.00   26.93
   3   8  11  409.61   32.25
   3  -8 -11  294.13   29.16
  -3   8 -11  357.77   27.17
  -3  -8  11  339.15   28.81
   3   8  11  369.00   27.83
  -3   8 -12  260.34   25.97
   3  -8 -12  237.32   26.39
   3   8  12  249.00   26.46
  -3   8 -12  250.48   23.59
  -3  -8  12  273.16   27.31
   3   8  12  263.94   25.14
  -3   8 -13  230.76   25.62
   3   8  13  221.02   25.38
  -3   8 -13  250.86   24.61
   3  -8 -13  215.14   26.10
  -3  -8  13  219.83   25.10
  -3   8 -14  654.88   44.37
   3   8  14  588.89   42.00
   3  -8 -14  615.97   44.46
  -3   8 -14  682.63   41.91
  -3  -8  14  699.05   45.90
  -3   8 -15   71.41   16.71
  -3   8 -15   65.04   14.22
   3   8  15   32.74   11.99
   3  -8 -15   61.32   17.13
  -3  -8  15   72.65   16.25
  -3   8 -16  265.09   29.75
  -3   8 -16  297.29   29.55
   3   9 -15  352.39   35.97
   3  -9  15  311.52   29.30
   3  -9  15  316.15   30.57
  -3  -9 -15  331.73   33.63
  -3   9  15  330.83   34.30
  -3   9  14   49.12   15.54
   3  -9  14   47.36   12.17
   3  -9  14   42.18   12.13
   3   9 -14   36.05   12.93
  -3  -9 -14   59.48   14.73
  -3   9  13  179.63   24.21
   3  -9  13  195.77   22.49
   3   9 -13  220.15   26.88
  -3  -9 -13  152.10   21.71
   3  -9  13  183.97   22.00
   3  -9  12  571.43   37.64
   3   9 -12  585.75   40.76
  -3  -9 -12  547.21   37.92
   3  -9  12  559.68   36.76
  -3   9  12  501.44   38.43
  -3   9  11   85.32   16.21
   3   9 -11   72.72   14.68
  -3  -9 -11   66.43   14.96
   3  -9  11   88.16   14.32
   3  -9  10  348.30   26.06
  -3  -9 -10  367.76   28.86
   3   9 -10  371.25   30.02
   3  -9  10  329.54   27.46
  -3  -9 -10  316.04   25.01
  -3   9  10  283.95   26.67
  -3   9   9  263.11   21.48
   3  -9   9  211.63   19.64
   3   9  -9  244.96   23.22
   3  -9   9  192.43   20.23
  -3  -9  -9  249.63   23.03
  -3  -9  -9  242.09   21.21
  -3   9   9  201.58   21.49
  -3  -9  -8   80.46   12.57
  -3  -9  -8   72.51   13.26
  -3   9   8   96.54   14.94
  -3   9   8   85.61   13.18
   3  -9   8   84.73   12.48
   3   9  -8   93.28   14.48
   3  -9   8   68.60   12.63
  -3   9   7  601.18   34.62
   3  -9   7  578.18   30.17
  -3   9   7  633.27   33.75
   3   9  -7  544.08   32.27
  -3  -9  -7  554.27   32.25
  -3   9   7  621.43   28.70
   3  -9   7  530.52   31.35
   3   9  -7  562.60   32.97
  -3  -9  -7  569.32   31.12
  -3   9   6  396.84   27.51
  -3   9   6  415.54   27.59
   3   9  -6  463.11   28.17
   3   9  -6  447.49   28.09
  -3   9   6  470.80   24.72
   3  -9   6  392.62   26.41
  -3  -9  -6  392.55   25.18
   3  -9   6  513.66   27.05
  -3   9   5  446.36   28.13
  -3   9   5  353.58   25.96
   3   9  -5  395.39   25.32
   3  -9   5  421.93   26.15
   3   9  -5  462.86   27.59
   3  -9   5  449.98   24.56
  -3  -9  -5  477.08   26.89
  -3   9   4 1363.21   50.25
  -3   9   4 1270.43   51.29
   3   9  -4 1318.70   46.61
   3   9  -4 1284.92   46.08
   3   9  -4 1346.30   48.31
   3  -9   4 1280.44   47.58
   3  -9   4 1305.37   47.10
   3  -9   4 1354.69   44.44
  -3  -9  -4 1309.72   46.73
  -3   9   3  389.97   27.27
   3   9  -3  408.08   24.57
   3   9  -3  410.37   23.48
   3   9  -3  406.75   24.10
   3  -9   3  418.15   22.44
   3  -9   3  354.84   23.33
  -3  -9  -3  381.27   23.56
   3  -9   2  576.19   29.56
  -3   9   2  595.97   34.46
   3   9  -2  635.87   30.56
   3   9  -2  622.46   30.37
   3  -9   2  650.60   28.25
   3   9  -2  663.10   29.56
  -3  -9  -2  624.89   30.47
  -3   9   1  426.16   29.73
   3   9  -1  493.92   26.19
   3  -9   1  445.67   25.45
   3   9  -1  457.44   26.17
   3  -9   1  515.35   22.45
  -3  -9  -1  513.14   25.77
   3  -9   1  537.74   25.02
   3   9  -1  494.80   24.95
  -3  -9  -1  483.16   26.74
  -3   9   0  128.74   16.75
   3   9   0  152.20   13.57
  -3   9   0  123.29   13.88
   3  -9   0  153.37   12.92
  -3  -9   0  132.14   13.81
   3  -9   0  132.57   12.24
   3   9   0  124.18   14.14
   3   9   0  115.17   12.74
  -3  -9   0  137.21   14.50
   3  -9   0  118.98   13.42
   3  -9  -1  478.03   26.84
   3   9   1  490.16   24.37
  -3   9  -1  484.35   31.73
  -3   9  -1  500.67   27.82
   3  -9  -1  532.76   25.35
   3  -9  -1  494.68   23.93
   3   9   1  510.71   26.13
  -3  -9   1  462.27   26.84
  -3  -9   1  470.99   26.89
   3   9   1  485.20   28.26
  -3   9  -2  605.13   31.10
   3  -9  -2  645.62   28.15
  -3   9  -2  651.39   36.58
  -3  -9   2  643.13   31.42
   3   9   2  578.92   31.46
   3  -9  -2  625.39   29.36
  -3  -9   2  567.86   31.09
   3   9   2  595.11   29.04
  -3  -9   2  593.08   24.71
  -3   9  -3  440.44   29.53
   3   9   3  387.34   26.15
  -3  -9   3  443.65   19.33
  -3   9  -3  409.38   25.78
   3  -9  -3  434.98   25.51
  -3  -9   3  383.20   26.33
   3   9   3  382.92   23.60
  -3  -9   3  421.52   22.27
  -3  -9   3  384.57   25.03
  -3   9  -4 1377.90   53.99
  -3   9  -4 1432.06   51.04
   3   9   4 1336.85   52.00
   3  -9  -4 1414.01   51.58
  -3  -9   4 1354.28   53.50
  -3  -9   4 1381.49   46.61
  -3  -9   5  467.42   31.43
  -3   9  -5  527.39   31.41
  -3   9  -5  467.82   28.49
   3   9   5  444.51   29.55
   3  -9  -5  437.92   28.99
  -3  -9   5  521.05   28.44
  -3   9  -6  435.31   28.63
   3  -9  -6  471.87   31.33
  -3  -9   6  433.73   30.79
  -3  -9   6  520.69   29.86
   3   9   6  474.63   31.08
  -3   9  -6  447.54   28.41
  -3   9  -7  606.20   33.42
  -3   9  -7  518.31   31.29
   3   9   7  526.52   33.50
  -3  -9   7  585.38   36.31
   3  -9  -7  551.81   35.46
  -3  -9   7  552.46   32.46
  -3   9  -8   55.63   11.48
  -3  -9   8   53.42   12.84
  -3   9  -8   60.32   10.93
  -3   9  -8   60.15   10.43
   3   9   8   65.14   13.46
  -3  -9   8   71.00   12.71
   3  -9  -8   32.84   10.39
  -3   9  -9  214.39   19.44
  -3   9  -9  254.05   23.12
   3   9   9  232.00   24.07
  -3  -9   9  236.98   24.42
   3  -9  -9  210.65   23.70
  -3   9  -9  270.06   21.76
  -3  -9   9  243.09   23.10
   3   9  10  322.96   28.82
  -3   9 -10  322.06   27.16
  -3  -9  10  419.34   32.93
  -3   9 -10  393.38   27.11
  -3  -9  10  379.15   29.85
   3  -9 -10  323.96   30.09
   3   9  11   99.92   17.24
  -3   9 -11   59.70   11.66
  -3   9 -11   95.74   15.81
   3  -9 -11   68.72   16.51
  -3  -9  11   62.78   13.89
  -3   9 -12  555.27   38.79
   3  -9 -12  628.77   43.84
  -3  -9  12  561.86   39.30
   3   9  12  580.18   40.79
   3   9  13  181.43   23.65
  -3   9 -13  199.23   24.71
   3  -9 -13  185.66   24.94
  -3  -9  13  242.48   26.24
   3   9  14   87.12   17.61
  -3   9 -14   73.48   15.70
   3  -9 -14   69.41   17.24
  -3  -9  14   79.75   17.86
   3   9  15  302.99   30.78
  -3   9 -15  323.68   33.64
  -3  -9  15  363.03   35.01
   3 -10  15   29.19   10.43
   3 -10  15   28.58   10.73
   3  10 -14  403.53   37.29
   3 -10  14  413.22   34.38
  -3 -10 -14  358.36   34.36
   3 -10  14  322.32   30.17
  -3  10  14  371.20   36.14
   3  10 -13  282.20   30.30
   3 -10  13  320.41   29.78
  -3 -10 -13  256.39   28.49
   3 -10  13  272.47   27.02
  -3  10  13  270.42   29.85
   3 -10  12   95.67   16.01
  -3  10  12   99.82   18.60
   3 -10  12  101.11   17.61
   3  10 -12  113.71   19.13
  -3 -10 -12   92.65   16.88
  -3 -10 -11  342.71   30.28
   3 -10  11  376.19   28.91
   3  10 -11  340.73   30.36
  -3  10  11  333.01   30.72
  -3 -10 -10  248.62   24.94
   3  10 -10  272.55   26.51
   3 -10  10  295.31   24.62
   3  10 -10  232.81   24.20
   3 -10  10  283.64   25.93
  -3 -10 -10  264.61   23.49
  -3  10  10  254.96   25.94
  -3  10   9  174.19   18.93
  -3  10   9  173.71   21.30
   3 -10   9  194.54   19.21
   3 -10   9  170.38   19.95
  -3 -10  -9  197.18   21.42
   3  10  -9  167.04   20.17
   3  10  -9  159.22   19.56
  -3 -10  -9  162.73   18.19
  -3  10   8  629.26   38.15
  -3  10   8  619.94   35.68
   3 -10   8  705.99   35.33
   3  10  -8  707.89   39.23
   3  10  -8  642.50   37.61
  -3 -10  -8  635.49   37.13
   3 -10   8  625.59   36.42
  -3 -10  -8  688.54   36.21
  -3 -10  -7   27.71    8.32
   3  10  -7   22.31    7.87
  -3  10   7   15.02    7.21
  -3  10   7   21.77    8.31
  -3  10   7   34.83    8.39
   3 -10   7   31.71    8.10
  -3 -10  -7   35.40    9.75
   3 -10   7   28.04    8.58
   3  10  -7   29.25    9.18
  -3  10   6  544.13   33.60
   3  10  -6  577.27   32.97
   3  10  -6  526.99   31.85
  -3  10   6  621.33   35.23
   3 -10   6  519.53   31.16
  -3 -10  -6  589.25   31.86
   3 -10   6  565.84   29.44
  -3  10   5  613.53   34.73
  -3  10   5  593.04   35.26
   3  10  -5  644.02   33.43
   3  10  -5  601.35   32.74
   3 -10   5  645.38   33.58
   3 -10   5  622.47   30.15
  -3 -10  -5  617.83   32.27
  -3 -10  -4  118.90   14.24
   3  10  -4   86.27   12.62
   3 -10   4  105.69   13.65
  -3  10   4   93.28   14.45
   3  10  -4   80.54   12.26
   3  10  -4  117.48   14.17
   3 -10   4   89.79   12.62
   3 -10   4   85.05   10.92
  -3  10   3  549.66   34.46
   3  10  -3  559.81   30.40
   3  10  -3  553.49   29.17
   3 -10   3  508.24   29.31
   3  10  -3  631.30   31.78
   3 -10   3  572.66   27.47
  -3 -10  -3  563.70   30.17
   3  10  -2  491.05   28.49
  -3  10   2  500.95   33.10
   3  10  -2  508.27   27.21
   3  10  -2  503.16   27.74
   3 -10   2  512.26   25.62
  -3 -10  -2  509.36   28.69
   3 -10   2  532.17   29.19
   3  10  -1  105.30   14.04
  -3  10   1   98.49   16.01
   3 -10   1  102.05   12.83
   3  10  -1   90.89   11.52
   3 -10   1   97.41   10.90
  -3 -10  -1  106.04   12.45
   3  10  -1   88.46   11.51
  -3 -10  -1  111.63   14.29
   3  10   0 1239.44   43.80
  -3  10   0 1170.61   53.09
   3  10   0 1141.98   46.37
   3 -10   0 1146.02   45.26
  -3  10   0 1204.23   47.42
   3 -10   0 1298.63   42.02
  -3 -10   0 1257.03   46.15
   3 -10   0 1256.50   41.27
   3  10   0 1191.08   43.90
  -3 -10   0 1147.74   45.40
   3  10   1   47.00    8.64
  -3  10  -1   37.87   11.29
   3 -10  -1   57.15    8.48
   3 -10  -1   42.09    9.36
  -3  10  -1   64.36   11.18
   3  10   1   56.75   10.84
  -3 -10   1   43.25    9.15
   3 -10  -1   81.46   10.78
   3  10   1   51.79    8.80
  -3 -10   1   47.90    9.90
  -3  10  -2  486.24   33.21
   3  10   2  505.17   30.76
   3 -10  -2  523.42   25.67
   3 -10  -2  510.54   27.35
  -3 -10   2  488.24   29.83
  -3  10  -2  507.93   29.84
   3  10   2  474.17   26.70
  -3 -10   2  496.88   29.02
   3 -10  -3  553.70   27.03
  -3  10  -3  508.27   33.74
   3  10   3  488.67   30.98
   3 -10  -3  565.50   30.31
  -3 -10   3  495.85   31.22
  -3  10  -3  569.45   32.05
  -3 -10   3  506.48   29.67
  -3  10  -4  105.66   15.41
  -3  10  -4   98.41   13.97
   3  10   4  105.37   15.14
  -3 -10   4   98.66   15.13
   3 -10  -4  102.95   14.31
  -3 -10   4  104.29   14.11
  -3  10  -5  529.24   33.38
   3  10   5  451.00   31.01
  -3 -10   5  452.67   32.18
   3 -10  -5  586.84   34.02
  -3 -10   5  581.17   30.70
  -3  10  -5  488.86   30.69
  -3  10  -6  492.93   32.02
  -3  10  -6  500.97   31.63
   3  10   6  488.39   32.80
  -3 -10   6  524.07   35.04
   3 -10  -6  511.95   33.42
  -3 -10   6  553.85   32.03
  -3  10  -7   20.19    8.77
  -3  10  -7    9.83    7.24
  -3 -10   7   25.42    9.95
   3 -10  -7   17.05    9.35
  -3 -10   7    8.65    7.26
   3  10   7   17.01    7.69
  -3  10  -8  600.29   34.82
  -3  10  -8  580.20   35.85
  -3 -10   8  598.58   39.09
   3 -10  -8  598.30   39.16
   3  10   8  586.54   38.23
  -3 -10   8  645.34   37.14
  -3  10  -9  170.29   18.11
  -3  10  -9  136.57   18.49
  -3 -10   9  130.39   19.31
   3 -10  -9  111.00   18.72
  -3 -10   9  207.24   22.11
   3  10   9  124.82   18.49
   3  10  10  204.30   24.17
  -3 -10  10  204.13   24.48
   3 -10 -10  199.52   24.44
  -3 -10  10  242.32   24.38
  -3  10 -10  206.73   22.69
  -3  10 -11  362.73   31.19
   3  10  11  390.82   33.26
   3 -10 -11  389.45   34.38
  -3 -10  11  400.03   32.48
   3  10  12  120.04   20.09
  -3  10 -12   87.32   16.41
   3 -10 -12   77.60   17.71
  -3 -10  12  126.78   19.50
  -3  10 -13  237.13   27.46
   3  10  13  239.64   28.24
   3 -10 -13  251.12   29.83
  -3 -10  13  276.82   28.85
  -3 -10  14  374.83   34.51
  -3  10 -14  273.20   30.14
   3  10  14  381.34   34.93
   3 -10 -14  314.95   33.27
   3  10  15   22.17   10.64
   3 -11  14   34.47   12.35
   3 -11  14   54.47   13.19
   3  11 -14   24.05   12.33
  -3  11  13   83.70   17.00
   3  11 -13   67.33   17.62
   3  11 -13   90.46   18.41
  -3 -11 -13   95.67   18.86
   3 -11  13   97.02   17.42
   3 -11  13   97.91   18.22
   3  11 -12  558.70   42.01
   3  11 -12  551.52   41.04
   3 -11  12  573.20   40.59
  -3 -11 -12  503.09   38.88
   3 -11  12  540.58   37.07
  -3  11  12  492.88   39.94
   3 -11  11    1.24    6.58
  -3  11  11   -4.14    9.90
   3  11 -11    6.95    7.23
   3 -11  11   20.44   10.85
  -3 -11 -11   16.28    9.88
   3  11 -11   19.02    9.25
  -3  11  10  689.13   43.99
   3  11 -10  706.66   43.94
   3  11 -10  758.05   45.81
   3 -11  10  758.35   40.51
  -3 -11 -10  696.67   42.90
  -3  11   9  189.52   20.25
  -3  11   9  190.32   22.69
   3 -11   9  198.78   19.76
   3  11  -9  149.22   19.80
   3  11  -9  175.36   21.46
  -3 -11  -9  203.68   23.14
   3 -11   9  190.77   21.46
  -3 -11  -9  182.13   19.89
  -3 -11  -8   69.29   12.62
  -3  11   8   47.82   12.37
  -3  11   8   87.36   14.74
   3  11  -8   57.81   12.88
   3 -11   8   51.33   10.08
  -3 -11  -8   65.63   13.72
   3  11  -8   54.88   12.21
   3 -11   8   65.05   13.66
  -3  11   7  456.67   32.43
   3 -11   7  513.57   29.54
  -3  11   7  416.71   30.87
  -3 -11  -7  499.88   33.10
   3  11  -7  461.29   31.70
   3  11  -7  479.67   32.03
  -3  11   7  500.34   29.24
   3 -11   7  473.10   31.59
  -3 -11  -7  474.77   30.15
   3 -11   6  149.16   15.33
  -3 -11  -6  123.90   15.62
  -3  11   6  106.44   16.08
  -3  11   6  122.67   16.97
  -3 -11  -6  115.46   16.34
   3 -11   6  133.67   16.72
   3  11  -6  139.18   16.78
   3  11  -6  148.49   17.11
  -3  11   5  188.23   21.19
   3  11  -5  182.38   18.46
   3 -11   5  189.78   19.09
   3  11  -5  173.57   18.23
  -3 -11  -5  187.15   18.67
   3 -11   5  194.74   17.22
  -3  11   4  711.99   40.97
   3 -11   4  701.91   36.33
   3 -11   4  668.19   31.42
   3  11  -4  722.84   36.97
   3  11  -4  706.55   35.78
   3 -11   4  705.43   35.86
   3  11  -4  673.19   35.25
  -3 -11  -4  712.40   35.48
   3  11  -3  189.08   17.73
  -3  11   3  159.16   20.06
   3  11  -3  171.76   17.21
   3 -11   3  151.61   16.18
   3  11  -3  199.80   19.20
   3 -11   3  193.24   15.96
  -3 -11  -3  166.88   16.98
   3 -11   3  204.65   19.02
  -3  11   2  576.80   37.92
   3 -11   2  644.95   33.79
   3  11  -2  605.71   31.87
   3  11  -2  568.70   32.69
   3  11  -2  652.20   32.62
   3 -11   2  669.55   30.19
  -3 -11  -2  611.03   33.18
   3  11  -1  625.17   31.22
  -3  11   1  593.82   38.18
   3  11  -1  604.03   31.22
   3 -11   1  580.53   27.73
   3  11  -1  555.20   32.35
  -3 -11  -1  551.82   29.73
   3 -11   1  536.72   30.83
  -3 -11  -1  592.81   32.64
  -3  11   0   12.23    8.85
   3 -11   0    3.41    5.70
   3  11   0   10.18    6.36
   3  11   0    5.38    5.22
   3  11   0    6.61    6.72
   3 -11   0   -4.56    5.03
  -3 -11   0    6.03    5.24
  -3 -11   0   -0.23    6.32
  -3  11  -1  674.25   41.15
   3 -11  -1  593.71   32.94
  -3  11  -1  658.24   35.65
   3 -11  -1  629.92   30.67
  -3 -11   1  615.79   33.81
   3 -11  -1  609.35   28.18
   3  11   1  595.73   30.56
   3  11   1  569.00   33.87
   3  11   1  610.76   30.95
  -3 -11   1  593.19   33.08
  -3  11  -2  576.20   38.11
  -3 -11   2  590.69   34.49
   3 -11  -2  543.98   32.02
   3 -11  -2  631.50   31.91
   3 -11  -2  627.66   28.79
   3  11   2  594.62   35.00
   3  11   2  659.62   32.29
  -3 -11   2  599.72   33.57
  -3  11  -2  582.35   34.28
  -3  11  -3  133.24   19.24
   3  11   3  149.29   18.32
  -3 -11   3  170.19   19.00
  -3  11  -3  187.99   19.54
   3 -11  -3  185.49   15.60
  -3 -11   3  157.38   17.95
   3 -11  -3  134.45   15.50
  -3  11  -4  716.21   41.46
   3  11   4  685.61   39.53
  -3  11  -4  664.38   37.43
   3 -11  -4  682.19   31.70
   3 -11  -4  664.80   36.09
  -3 -11   4  681.38   39.64
  -3 -11   4  710.38   37.52
  -3  11  -5  257.91   24.97
   3  11   5  225.90   23.01
   3 -11  -5  258.10   23.38
  -3 -11   5  213.13   23.29
  -3  11  -5  209.63   21.35
   3  11   6  158.52   19.67
  -3  11  -6  139.25   18.31
  -3  11  -6  136.02   17.71
  -3 -11   6  114.48   18.35
   3 -11  -6  127.57   18.10
  -3 -11   6  175.99   18.46
  -3  11  -7  542.95   35.11
  -3  11  -7  519.48   34.53
  -3 -11   7  535.46   37.41
   3 -11  -7  471.13   34.26
   3  11   7  433.72   33.49
  -3 -11   7  554.54   33.74
  -3 -11   8   98.81   17.58
   3  11   8   74.30   15.03
  -3  11  -8   98.59   14.95
  -3  11  -8   75.77   14.42
   3 -11  -8   91.99   16.39
  -3 -11   8   77.10   14.02
  -3  11  -9  293.98   25.24
   3  11   9  299.05   28.99
  -3  11  -9  275.58   26.07
  -3 -11   9  265.76   27.85
   3 -11  -9  254.33   27.11
  -3 -11   9  255.57   25.06
  -3  11 -10  663.46   42.66
   3  11  10  696.24   45.32
  -3 -11  10  828.02   49.34
   3 -11 -10  656.32   44.38
  -3 -11  10  764.11   44.62
  -3  11 -11   16.13   10.05
   3 -11 -11    1.54    8.86
  -3 -11  11   53.46   14.64
   3  11  11    7.86    8.15
  -3  11 -12  483.14   38.76
   3  11  12  563.53   42.47
   3 -11 -12  642.67   46.07
  -3 -11  12  551.62   40.10
   3  11  13   80.85   17.79
  -3  11 -13   85.69   17.68
   3 -11 -13   98.76   20.54
  -3 -11  13  137.37   21.43
   3  11  14   35.99   13.23
  -3  12  13  203.12   27.10
   3  12 -13  179.72   24.88
  -3  12  12   44.81   14.35
   3  12 -12   48.29   13.20
   3 -12  12   35.54   13.08
  -3 -12 -12   25.02   12.93
   3  12 -12   41.70   13.43
  -3  12  11  264.46   29.11
  -3 -12 -11  257.71   28.29
   3  12 -11  209.79   26.14
   3 -12  11  261.09   28.52
   3  12 -11  269.46   28.55
   3  12 -10  186.99   23.69
  -3  12  10  200.37   24.31
  -3 -12 -10  202.06   24.76
   3  12 -10  202.45   24.16
  -3  12   9  100.99   16.89
  -3  12   9  103.98   16.11
   3  12  -9   67.49   14.67
  -3 -12  -9   63.98   14.63
   3 -12   9  109.99   17.15
   3  12  -9   98.62   16.99
  -3  12   8  735.95   43.77
  -3  12   8  710.73   41.92
   3  12  -8  689.01   41.67
  -3 -12  -8  743.18   43.47
   3  12  -8  700.83   41.12
   3 -12   8  666.17   40.54
  -3 -12  -8  675.84   38.11
  -3 -12  -7   32.82    9.38
  -3  12   7   17.44    6.74
  -3  12   7   13.01    8.36
  -3 -12  -7   13.17    8.91
   3  12  -7   27.96   10.01
   3 -12   7   22.55    9.90
   3  12  -7   17.88    8.24
  -3  12   6  270.14   25.82
   3  12  -6  231.39   22.59
   3  12  -6  242.08   22.34
  -3 -12  -6  249.13   24.16
   3 -12   6  248.76   23.29
  -3 -12  -6  242.10   22.12
  -3  12   5  326.72   29.12
   3  12  -5  385.28   27.46
   3 -12   5  315.42   25.61
   3  12  -5  332.60   26.00
  -3 -12  -5  345.51   25.85
  -3 -12  -4    6.76    6.49
  -3  12   4   -2.51    8.98
   3 -12   4   10.28    6.63
   3  12  -4    2.92    5.73
   3  12  -4    5.96    6.43
   3  12  -4   12.34    6.80
   3 -12   4   -1.61    6.15
   3 -12   3  347.82   26.09
  -3  12   3  331.97   29.59
   3  12  -3  387.39   26.84
   3  12  -3  355.06   26.98
   3 -12   3  401.23   27.42
   3  12  -3  394.47   26.43
  -3 -12  -3  354.08   25.83
  -3  12   2  451.64   34.82
   3  12  -2  450.67   30.46
   3 -12   2  410.78   28.61
   3  12  -2  507.90   29.27
   3 -12   2  436.18   28.30
  -3 -12  -2  460.67   29.70
   3  12  -2  454.31   28.85
   3  12  -1  106.51   14.26
  -3  12   1   97.70   17.28
   3 -12   1  102.46   14.62
   3  12  -1  106.43   15.55
  -3 -12  -1  106.24   13.59
   3  12  -1   95.27   12.76
  -3 -12  -1   85.21   13.53
  -3  12   0 1370.55   63.25
   3 -12   0 1328.10   52.92
   3  12   0 1416.36   52.16
  -3 -12   0 1413.38   53.56
   3  12   0 1365.16   49.97
   3  12   0 1324.15   55.34
  -3 -12   0 1336.77   53.71
  -3  12  -1   67.76   16.18
  -3  12  -1   90.53   14.90
  -3 -12   1   75.23   12.55
   3  12   1   81.93   12.14
   3  12   1   60.42   12.44
   3  12   1   68.98   11.49
   3 -12  -1   56.01   11.76
  -3 -12   1   71.03   13.41
  -3  12  -2  333.50   30.38
  -3  12  -2  423.18   30.47
   3  12   2  418.53   30.53
   3 -12  -2  415.07   27.05
  -3 -12   2  427.91   30.27
   3  12   2  441.00   27.13
  -3 -12   2  411.56   28.92
   3 -12  -2  373.23   27.55
  -3  12  -3  375.99   32.39
  -3  12  -3  401.24   30.01
   3 -12  -3  433.64   28.55
  -3 -12   3  397.16   30.35
   3  12   3  376.98   29.41
  -3 -12   3  407.70   29.15
  -3  12  -4    4.15    8.26
   3  12   4   13.68    9.26
  -3 -12   4    4.88    7.45
   3 -12  -4   -2.80    7.56
  -3  12  -4    7.65    6.21
  -3 -12   4    9.50    7.43
  -3  12  -5  342.51   29.83
   3  12   5  378.20   30.61
   3 -12  -5  355.40   28.18
  -3 -12   5  376.84   31.46
  -3 -12   5  290.95   25.81
  -3  12  -5  337.99   28.05
  -3  12  -6  265.08   25.80
   3  12   6  253.10   26.00
  -3  12  -6  219.27   23.22
   3 -12  -6  242.14   24.58
  -3 -12   6  234.80   25.65
  -3  12  -7   38.45   10.86
  -3  12  -7   26.61   10.47
   3  12   7   11.09    7.75
  -3 -12   7   18.99   10.84
   3 -12  -7   28.35   10.51
  -3  12  -8  710.74   41.99
  -3  12  -8  664.61   42.10
   3  12   8  660.32   43.99
  -3 -12   8  737.94   46.67
   3 -12  -8  744.09   46.00
  -3 -12   8  741.71   41.91
  -3  12  -9  112.62   16.77
  -3  12  -9   79.12   16.04
   3  12   9   74.69   16.55
  -3 -12   9   80.21   16.85
   3 -12  -9   86.73   17.66
  -3 -12   9  123.94   18.21
   3  12  10  182.26   24.36
  -3  12 -10  152.41   21.72
  -3 -12  10  154.41   22.58
   3 -12 -10  186.60   24.98
  -3 -12  10  224.26   24.66
   3  12  11  321.50   32.57
   3 -12 -11  295.35   32.20
  -3 -12  11  370.23   32.86
  -3  12 -11  271.51   28.96
   3  12  12   15.08    9.93
  -3  12 -12   38.34   12.41
   3 -12 -12   33.26   13.66
  -3 -12  12   35.88   13.56
   3  12  13  125.39   22.64
  -3 -12  13  185.89   24.95
  -3  13  12  330.39   34.19
  -3  13  11    2.77    9.35
   3  13 -11   -0.61    8.52
   3 -13  11   19.64   10.90
  -3  13  10  606.15   43.25
  -3 -13 -10  627.21   43.62
   3 -13  10  570.31   42.50
   3  13 -10  518.04   39.88
  -3  13   9  233.41   26.45
  -3  13   9  198.56   23.08
  -3 -13  -9  211.03   25.03
   3  13  -9  201.68   24.21
   3  13  -9  198.31   23.33
   3 -13   9  189.67   22.81
   3  13  -8   32.19   10.60
  -3  13   8   41.26   11.83
  -3  13   8   21.97    9.68
   3  13  -8   17.51    8.36
  -3 -13  -8   19.86    8.95
   3 -13   8   14.80    8.24
  -3  13   7  336.11   30.25
   3  13  -7  322.40   28.51
  -3 -13  -7  339.14   29.57
   3  13  -7  349.75   28.27
   3 -13   7  336.29   28.66
  -3 -13  -7  332.77   26.79
  -3  13   6  195.84   23.65
   3  13  -6  248.43   24.42
  -3 -13  -6  211.76   23.46
   3  13  -6  285.04   24.96
   3 -13   6  241.89   23.61
  -3 -13  -6  250.68   23.07
  -3 -13  -5  108.35   15.50
  -3  13   5  130.75   19.20
   3  13  -5  121.39   15.94
   3 -13   5  135.88   17.49
   3  13  -5  109.06   16.44
   3 -13   4  279.88   24.50
  -3  13   4  301.92   29.48
   3  13  -4  259.82   22.61
   3 -13   4  259.79   23.64
   3  13  -4  284.99   24.97
  -3 -13  -4  281.43   24.15
  -3 -13  -3   59.88   11.93
  -3  13   3   75.23   15.68
   3  13  -3   80.00   13.24
   3  13  -3   58.95   12.93
   3 -13   3   70.49   13.12
   3  13  -3   75.61   12.42
   3 -13   3   47.34   10.87
  -3  13   2  458.00   36.60
   3 -13   2  481.68   30.62
   3  13  -2  494.42   31.69
   3 -13   2  404.59   29.29
   3  13  -2  429.69   31.44
   3  13  -2  437.18   28.05
  -3 -13  -2  451.61   30.78
  -3  13   1  259.42   28.35
   3  13  -1  332.31   25.59
   3  13  -1  305.08   26.71
   3 -13   1  304.13   25.22
  -3 -13  -1  320.73   24.38
   3  13  -1  342.68   24.38
  -3 -13  -1  299.33   25.17
  -3  13   0   37.22   13.21
   3 -13   0   53.76   11.60
   3  13   0   32.42   10.54
  -3 -13   0   46.45   10.51
   3  13   0   29.31    7.78
   3  13   0   33.91    9.57
  -3 -13   0   36.99   10.80
  -3  13  -1  356.11   33.42
   3  13   1  341.67   28.77
  -3 -13   1  339.80   27.10
   3 -13  -1  363.52   27.94
   3  13   1  349.20   24.61
  -3  13  -1  325.87   27.97
  -3 -13   1  345.52   27.78
  -3  13  -2  447.78   37.03
   3 -13  -2  446.59   31.58
  -3  13  -2  433.34   32.24
   3  13   2  433.62   32.93
  -3 -13   2  462.07   32.55
  -3 -13   2  448.92   31.64
  -3  13  -3   92.02   17.00
   3 -13  -3   56.10   12.26
   3  13   3   67.97   13.29
  -3  13  -3   61.93   13.70
  -3 -13   3   80.90   15.48
   3 -13  -3   62.09   11.60
  -3 -13   3   64.15   13.11
  -3  13  -4  274.37   26.51
  -3  13  -4  254.47   27.47
   3  13   4  262.36   26.11
   3 -13  -4  276.63   24.64
  -3 -13   4  293.81   28.16
  -3 -13   4  275.67   25.63
  -3  13  -5  121.46   18.78
  -3  13  -5  119.94   18.31
   3  13   5   90.40   16.17
  -3 -13   5   89.99   16.79
   3 -13  -5  103.52   16.57
  -3 -13   5  108.39   16.78
  -3  13  -6  254.03   26.42
   3 -13  -6  244.50   25.33
  -3 -13   6  241.62   27.57
   3  13   6  188.55   23.95
  -3 -13   6  241.18   24.87
  -3  13  -6  238.90   25.59
  -3  13  -7  319.23   29.51
  -3  13  -7  251.81   26.42
  -3 -13   7  272.93   29.09
   3 -13  -7  299.66   29.34
   3  13   7  283.14   29.35
  -3  13  -8   22.78   10.29
  -3  13  -8    3.88    8.68
   3  13   8   13.60    9.89
  -3 -13   8   28.43   12.68
   3 -13  -8    9.97   10.89
  -3  13  -9  163.37   22.63
   3  13   9  194.90   24.66
  -3 -13   9  216.91   26.67
   3 -13  -9  186.31   24.74
  -3  13 -10  528.81   40.39
   3  13  10  505.93   41.13
  -3 -13  10  596.66   44.99
   3 -13 -10  506.89   41.13
   3  13  11   25.56   12.66
  -3  13 -11   16.89    9.25
   3 -13 -11   -2.75   10.19
  -3 -13  11   24.90   12.47
  -3 -13  12  326.81   32.01
  -3  14  11  178.98   25.67
  -3  14  10   73.19   17.32
   3  14  -9   68.21   14.84
  -3 -14  -9   83.17   17.20
  -3  14   9   77.47   17.00
  -3  14   9   84.36   16.09
   3 -14   9   62.06   16.31
  -3  14   8  517.92   39.05
  -3 -14  -8  538.21   39.66
   3  14  -8  513.48   38.35
   3 -14   8  525.63   38.12
  -3 -14  -7   87.16   17.03
  -3  14   7  134.92   20.66
   3  14  -7   98.35   17.33
   3 -14   7  114.76   18.09
  -3 -14  -6  181.03   20.47
  -3  14   6  116.81   19.99
   3  14  -6  152.96   20.59
  -3 -14  -6  162.96   21.90
   3 -14   6  146.97   19.83
  -3  14   5  229.31   26.77
   3  14  -5  245.88   24.86
   3 -14   5  289.81   26.50
  -3 -14  -5  266.54   26.36
  -3 -14  -5  218.84   21.94
  -3 -14  -4   37.83   11.11
  -3  14   4   51.05   13.71
   3 -14   4   31.49    9.98
   3  14  -4   62.87   13.42
   3 -14   4   48.43   11.89
  -3  14   3  216.54   26.81
   3 -14   3  229.80   22.76
   3  14  -3  180.09   22.09
   3 -14   3  233.14   22.82
  -3 -14  -3  197.11   21.17
   3  14  -3  212.80   22.10
  -3 -14  -2   96.03   15.35
   3  14  -2  117.85   16.39
  -3  14   2   54.72   14.50
   3  14  -2   70.16   15.10
   3 -14   2   65.77   12.72
   3 -14   2  107.34   15.50
  -3  14   1   53.55   14.87
   3 -14   1   60.10   13.04
   3  14  -1   54.29   11.90
   3  14  -1   45.20   12.47
   3 -14   1   45.11   10.79
  -3 -14  -1   56.36   13.02
   3  14   0  547.16   34.31
  -3  14   0  476.38   40.42
   3 -14   0  538.05   35.03
   3  14   0  518.65   37.00
  -3 -14   0  571.62   35.47
  -3 -14   0  502.38   34.68
  -3  14  -1   41.95   14.67
   3  14   1   71.39   14.02
  -3 -14   1   67.08   13.33
   3 -14  -1   65.05   13.06
  -3 -14   1   59.79   13.56
  -3  14  -2   55.08   16.43
  -3  14  -2   69.83   14.58
   3  14   2   71.56   14.83
  -3 -14   2   69.65   14.63
   3 -14  -2   96.14   15.95
  -3 -14   2   87.39   14.87
  -3  14  -3  275.37   30.41
   3 -14  -3  253.50   25.01
  -3  14  -3  238.15   25.70
   3  14   3  262.02   27.23
  -3 -14   3  246.83   26.20
  -3 -14   3  224.34   24.39
  -3  14  -4   44.01   12.79
  -3  14  -4   37.50   13.08
   3  14   4    6.28    7.82
  -3 -14   4   26.76   11.82
   3 -14  -4   26.29   10.46
  -3 -14   4   38.18   12.19
  -3  14  -5  233.20   28.22
  -3 -14   5  260.89   26.51
  -3  14  -5  224.82   25.96
  -3 -14   5  263.02   28.57
   3 -14  -5  209.59   23.30
   3  14   5  252.56   27.84
  -3  14  -6  188.84   24.04
  -3  14  -6  180.99   23.87
   3 -14  -6  169.18   22.65
   3  14   6  180.81   23.54
  -3 -14   6  171.31   23.56
  -3 -14   6  185.66   22.98
  -3  14  -7  128.88   20.52
  -3  14  -7   95.73   17.56
  -3 -14   7   64.08   16.53
   3 -14  -7  122.89   20.07
  -3 -14   7   75.53   15.62
   3  14   7  120.45   19.99
  -3  14  -8  551.70   40.12
   3  14   8  597.81   44.18
  -3 -14   8  665.76   47.40
   3 -14  -8  486.30   39.88
  -3  14  -8  551.34   41.23
  -3  14  -9   90.30   18.37
   3  14   9  101.85   19.85
  -3 -14   9  100.29   20.26
   3 -14  -9   96.79   19.08
   3  14  10  110.27   20.03
   3 -14 -10   98.82   20.04
  -3  15   8   19.61   10.31
   3  15  -8   18.49    9.96
   3 -15   8   87.68   16.97
  -3  15   7  120.19   20.41
  -3 -15  -7  146.75   22.03
   3 -15   7  137.29   20.12
   3  15  -7  154.71   21.60
  -3  15   6  287.84   31.10
   3  15  -6  290.09   28.98
  -3 -15  -6  321.83   30.52
   3 -15   6  242.75   26.03
  -3 -15  -5  151.42   19.52
   3  15  -5  177.26   22.20
  -3  15   5  154.70   23.10
  -3 -15  -5  174.62   22.75
   3 -15   5  138.90   19.82
  -3  15   4  324.98   33.46
   3  15  -4  311.05   28.75
   3 -15   4  358.91   29.73
  -3 -15  -4  355.83   29.25
  -3  15   3  131.31   22.50
  -3 -15  -3  112.62   17.20
   3 -15   3   86.60   15.34
   3  15  -3  125.03   18.17
   3 -15   3  110.07   16.92
  -3  15   2  411.26   38.22
   3  15  -2  360.46   32.37
   3 -15   2  369.46   28.98
   3 -15   2  425.87   32.47
   3  15  -2  357.75   29.61
  -3 -15  -2  409.83   31.64
   3 -15   1  176.46   21.06
  -3  15   1  229.46   29.45
   3  15  -1  206.95   22.25
   3  15  -1  202.83   24.60
  -3 -15  -1  173.33   21.25
  -3  15   0   45.26   15.74
   3 -15   0   65.90   13.54
   3  15   0   66.13   15.43
  -3 -15   0   54.45   13.27
  -3  15  -1  182.06   27.09
   3 -15  -1  207.48   22.78
   3  15   1  169.57   22.84
  -3 -15   1  199.03   22.85
  -3 -15   1  178.43   21.87
  -3  15  -2  387.64   37.59
   3 -15  -2  389.95   31.85
  -3  15  -2  376.39   33.15
   3  15   2  435.81   36.15
  -3 -15   2  411.14   33.53
  -3 -15   2  398.24   32.83
   3  15   3  111.67   19.33
  -3  15  -3  136.52   22.77
  -3  15  -3  125.11   19.84
   3 -15  -3  118.91   18.88
  -3 -15   3  114.39   18.94
  -3 -15   3  103.99   17.23
  -3  15  -4  318.57   33.26
   3  15   4  360.35   33.65
  -3 -15   4  246.66   28.20
   3 -15  -4  292.00   28.64
  -3 -15   4  321.37   30.23
  -3  15  -4  324.79   31.38
  -3 -15   5  131.85   22.07
  -3  15  -5  165.51   24.32
   3  15   5  200.09   26.56
  -3  15  -5  104.65   19.29
  -3 -15   5  144.65   20.50
  -3  15  -6  331.71   32.99
   3  15   6  305.28   31.41
   3 -15  -6  328.06   31.14
  -3 -15   6  296.22   32.06
  -3 -15   6  360.59   33.10
  -3  15  -6  284.77   30.00
   3  15   7  166.69   24.09
  -3  15  -7  165.13   23.75
  -3  15  -7  158.85   23.00
  -3 -15   7  233.77   28.35
   3 -15  -7  148.36   22.32
  -3 -15   7  143.09   21.57
  -3  15  -8   42.40   13.77
   3 -15  -8   46.22   14.21
   3  16  -6  166.85   22.80
   3 -16   6  154.70   22.13
  -3  16   5  173.53   25.54
   3  16  -5  154.77   21.83
   3 -16   5  148.31   21.22
  -3 -16  -4  145.53   19.87
  -3 -16  -4   77.21   16.51
  -3  16   4   86.56   19.68
   3  16  -4  151.56   21.18
   3 -16   3  231.19   24.97
  -3  16   3  204.06   29.01
   3  16  -3  251.11   26.51
  -3 -16  -3  243.71   25.09
  -3 -16  -2   76.75   15.12
  -3  16   2   53.94   16.96
   3  16  -2   74.32   15.57
   3 -16   2   76.50   15.77
  -3 -16  -1  103.09   18.01
   3 -16   1  116.89   18.42
  -3  16   1   94.43   21.50
   3  16  -1  134.72   19.09
   3  16  -1   98.35   18.65
  -3  16   0  223.20   30.81
   3 -16   0  213.19   24.36
   3  16   0  233.99   27.38
  -3 -16   0  261.74   27.11
   3  16   1  153.02   22.39
  -3  16  -1  160.02   25.43
   3 -16  -1   90.54   16.69
  -3 -16   1  128.63   20.61
  -3  16  -2   65.58   18.56
   3 -16  -2   38.64   11.53
   3  16   2   42.77   13.65
  -3 -16   2   70.25   14.75
  -3 -16   2   40.38   12.13
  -3  16  -3  166.29   26.87
  -3  16  -3  183.03   24.60
   3 -16  -3  202.63   24.77
   3  16   3  227.68   27.67
  -3 -16   3  231.20   27.12
  -3 -16   3  168.44   22.87
  -3  16  -4   81.28   19.38
  -3  16  -4   68.35   16.98
   3  16   4   85.06   18.97
  -3 -16   4  104.37   19.43
   3 -16  -4  124.85   19.85
  -3 -16   4  101.76   18.23
  -3  16  -5  142.01   24.04
  -3 -16   5  189.07   26.52
  -3 -17  -3  136.69   19.59
  -3 -17  -2   99.83   17.33
   3  17  -2  115.48   18.90
   3 -17   2  109.98   18.31
   3 -17   1   43.96   12.77
  -3 -17   3  171.57   23.86
   4   0   0 1071.82   31.27
  -4   0   0 1031.17   32.35
  -4   0   0 1048.81   33.72
   4   0   0 1135.97   31.74
  -4   0   0 1068.30   32.46
  -4   0   1  805.85   26.20
  -4   0   1  777.93   27.31
   4   0  -1  823.61   26.42
  -4   0   1  825.97   29.70
   4   0   1  822.48   26.58
   4   0   1  827.06   26.85
   4   0  -1  816.79   26.64
   4   0  -1  842.16   23.40
  -4   0  -1  784.51   28.33
  -4   0  -1  786.88   27.70
  -4   0   2  252.53   13.34
   4   0  -2  253.91   11.30
  -4   0   2  240.37   15.95
  -4   0  -2  249.15   15.01
   4   0  -2  275.99   14.40
   4   0   2  273.77   14.57
   4   0   2  252.50   13.95
   4   0  -2  245.61   14.75
  -4   0   2  247.64   12.86
  -4   0  -3 2922.86   50.26
   4   0  -3 2880.17   53.96
  -4   0  -3 2985.74   67.29
   4   0  -3 2986.23   68.72
  -4   0   3 2885.98   70.37
   4   0  -3 2915.69   64.29
   4   0   3 2952.31   65.25
  -4   0   3 3002.73   60.86
  -4   0   3 3007.18   63.60
  -4   0   4    5.80    2.68
   4   0  -4    5.86    3.51
  -4   0  -4    4.32    4.65
  -4   0   4   10.19    5.02
  -4   0   4    4.83    3.69
  -4   0  -4    8.40    1.88
   4   0  -4    6.56    4.54
   4   0   4    3.37    3.79
  -4   0  -5 1672.78   47.45
  -4   0   5 1588.96   50.13
   4   0  -5 1646.57   45.78
   4   0  -5 1652.35   51.21
   4   0   5 1596.86   45.84
  -4   0   5 1659.93   38.30
  -4   0   5 1617.72   44.55
   4   0  -6   87.18    9.97
  -4   0  -6   93.93    7.78
  -4   0  -6  106.00   11.63
  -4   0   6   91.26   11.65
   4   0   6   81.27    8.37
  -4   0   6   83.82    6.85
   4   0  -6   86.51   11.80
  -4   0   6   73.50   10.34
  -4   0   6  114.96   11.11
   4   0   6  100.08   10.85
  -4   0   7   73.02    9.65
  -4   0  -7   91.68   11.32
  -4   0  -7   69.73    7.27
   4   0   7   63.79    9.43
  -4   0   7   67.69   10.58
   4   0   7   70.70    8.54
   4   0  -7   74.68   11.91
   4   0  -7   73.35    9.87
  -4   0   7   67.20   10.55
  -4   0   7   75.81    6.59
   4   0   8  250.18   18.82
  -4   0  -8  275.96   15.55
  -4   0  -8  255.23   19.18
   4   0  -8  261.02   19.05
   4   0   8  281.76   17.47
   4   0  -8  250.27   22.08
  -4   0   8  279.16   21.45
  -4   0   8  250.68   12.54
  -4   0   8  255.49   18.82
  -4   0   8  248.97   20.22
   4   0   9  758.20   35.17
  -4   0  -9  803.01   30.34
  -4   0   9  766.78   37.35
  -4   0  -9  780.29   35.97
   4   0  -9  728.92   39.92
  -4   0   9  699.89   37.01
  -4   0   9  755.28   34.78
  -4   0  10  116.26   14.70
  -4   0 -10   98.48   13.93
  -4   0 -10  149.52   13.51
  -4   0  10  162.32   17.76
   4   0  10  151.03   16.52
   4   0 -10  130.57   18.91
  -4   0  10  130.10   17.13
  -4   0  11 2345.22   73.32
   4   0  11 2316.11   73.81
  -4   0 -11 2234.93   72.12
   4   0 -11 2350.72   82.36
  -4   0  11 2139.58   76.12
  -4   0  11 2298.53   72.67
  -4   0  12   50.09   11.17
  -4   0  12   57.50   10.90
  -4   0 -12   43.90   10.99
   4   0  12   29.67    9.94
  -4   0  12   52.10   12.89
   4   0 -12   43.40   13.80
   4   0  13  743.75   42.55
  -4   0  13  871.25   42.19
   4   0 -13  828.53   48.41
  -4   0 -13  759.37   42.69
  -4   0  13  811.88   47.63
  -4   0  13  775.53   43.35
  -4   0  14   60.84   13.94
  -4   0  14   70.28   16.45
  -4   0 -14   55.86   12.97
   4   0  14   93.87   16.62
   4   0 -14   92.76   18.08
   4   0  15   -2.21    7.77
  -4   0  15    0.43    8.07
  -4   0 -15    2.13    8.24
   4   0 -15   -9.53   12.08
  -4   0  15   -0.43    8.76
  -4   0  16   21.38   11.86
  -4   0 -16   28.14   11.71
   4   0 -16   38.69   13.78
   4   0  16   58.26   15.07
  -4   0  16   18.17    9.38
  -4   0  17  361.65   34.26
   4   0 -17  329.14   33.81
  -4   0 -17  336.38   32.39
  -4   0  17  300.76   32.43
   4   0  17  292.83   30.64
   4   1 -17  351.72   34.32
   4  -1  17  324.18   32.41
  -4  -1 -17  352.64   33.00
  -4   1  17  332.66   34.21
  -4   1  17  357.33   34.26
  -4   1  16   91.96   18.43
   4  -1  16   80.48   16.81
  -4  -1 -16   78.41   16.54
   4   1 -16   96.46   18.88
  -4   1  16   54.91   15.36
  -4  -1 -15  694.47   43.71
  -4   1  15  756.72   47.06
   4   1 -15  764.44   48.75
   4  -1  15  753.33   45.48
  -4   1  15  728.78   48.08
  -4   1  14   28.63   11.83
  -4  -1 -14    0.06    8.38
   4  -1  14   10.58    8.81
   4   1 -14    9.56    9.00
  -4   1  14   40.57   12.91
   4  -1  13  598.88   37.75
   4   1 -13  610.23   41.45
  -4  -1 -13  579.07   36.72
  -4   1  13  578.74   37.67
  -4   1  13  578.98   40.16
  -4   1  12  296.79   23.14
   4  -1  12  268.27   24.19
  -4  -1 -12  239.13   23.00
   4   1 -12  259.88   26.93
  -4   1  12  233.61   24.69
  -4   1  12  196.64   21.27
  -4   1  11   18.27    8.86
  -4  -1 -11   17.48    7.98
   4  -1  11   21.82    7.98
  -4   1  11    9.40    6.63
  -4  -1 -11   21.19    6.72
   4   1 -11   18.77    9.69
  -4   1  11   25.91   10.19
   4  -1  10  244.91   20.61
  -4   1  10  269.68   21.90
  -4  -1 -10  294.74   19.39
   4   1 -10  187.54   21.41
  -4  -1 -10  257.33   21.36
  -4   1  10  244.05   22.40
  -4   1  10  243.90   20.73
   4  -1   9 1401.14   49.89
  -4  -1  -9 1413.38   43.72
   4   1  -9 1391.75   50.22
  -4   1   9 1440.37   51.46
  -4  -1  -9 1364.30   49.28
   4   1  -9 1414.15   56.41
   4  -1   9 1411.03   46.44
  -4   1   9 1338.74   52.58
  -4   1   9 1364.98   49.40
  -4   1   8   32.83    7.72
  -4  -1  -8   36.61    8.31
   4  -1   8   26.47    7.36
  -4  -1  -8   36.96    6.07
   4   1  -8   34.18    7.66
   4  -1   8   28.50    6.72
   4   1  -8   39.06   10.29
  -4   1   8   25.67    8.30
  -4   1   8   21.30    7.05
   4  -1   7 1929.71   55.90
  -4  -1  -7 1864.43   48.38
  -4  -1  -7 1920.35   55.84
  -4   1   7 1881.74   57.83
   4   1  -7 1909.31   55.97
   4   1  -7 1903.66   61.35
   4  -1   7 1862.37   51.45
  -4   1   7 2008.71   40.40
  -4   1   7 1935.59   55.68
   4   1  -6  194.36   14.97
  -4  -1  -6  175.07   11.47
  -4  -1  -6  182.44   14.57
  -4   1   6  185.11   15.95
   4   1  -6  177.18   15.95
   4  -1   6  185.28   13.18
  -4   1   6  172.52    8.53
  -4   1   6  163.78   13.61
   4  -1   6  179.84   14.52
  -4  -1  -5  613.89   26.20
  -4   1   5  552.01   26.93
   4   1  -5  575.44   25.22
   4   1  -5  595.19   28.27
   4  -1   5  596.65   25.64
  -4   1   5  600.90   17.81
  -4   1   5  620.64   25.54
   4   1  -4  403.33   11.44
  -4  -1  -4  487.88   22.12
  -4   1   4  430.84   22.60
   4   1  -4  444.73   20.63
   4   1  -4  436.20   22.50
   4  -1   4  434.83   20.77
  -4   1   4  443.96   15.38
  -4   1   4  478.56   20.92
  -4   1   3  470.98   23.34
   4   1  -3  589.49   16.10
  -4  -1  -3  544.71   23.03
   4   1  -3  533.81   22.51
   4   1  -3  534.21   23.71
   4   1  -3  542.09   15.71
   4  -1   3  517.74   22.16
  -4   1   3  530.49   18.15
  -4  -1  -3  518.89   24.39
  -4   1   3  565.00   22.33
  -4   1   2  449.30   19.23
  -4   1   2  431.69   21.57
  -4  -1  -2  453.38   20.68
   4   1  -2  461.88   14.11
   4   1  -2  453.00   16.12
   4   1  -2  427.73   19.20
   4   1  -2  430.32   19.85
   4  -1   2  446.64   18.21
   4  -1   2  423.80   19.30
  -4  -1  -2  422.89   20.88
  -4   1   2  406.11   16.62
  -4   1   1 3847.03   77.10
  -4   1   1 3614.38   78.43
  -4  -1  -1 3849.98   80.07
   4  -1   1 3838.64   79.20
  -4  -1  -1 3871.84   80.09
   4   1  -1 3760.45   78.67
   4  -1   1 3969.48   75.86
  -4  -1  -1 3767.46   80.95
  -4  -1   0   14.42    4.56
   4  -1   0    7.56    3.44
   4   1   0   10.44    3.72
   4   1   0    7.41    3.47
   4  -1   0    8.76    3.29
   4  -1   0    9.78    3.23
   4  -1   0    8.94    2.96
  -4  -1   0    4.84    3.68
  -4  -1   0   10.66    4.28
  -4   1   0    4.14    3.52
  -4  -1   1 3524.31   76.31
   4  -1  -1 3612.29   71.78
  -4  -1   1 3610.27   80.07
   4   1   1 3723.39   73.74
   4  -1  -1 3699.00   72.79
   4  -1  -1 3774.36   74.47
   4   1   1 3726.48   76.86
  -4   1  -1 3632.35   77.02
  -4  -1   1 3523.02   75.07
  -4  -1   2  576.14   19.69
  -4   1  -2  548.45   22.89
  -4   1  -2  577.02   15.03
  -4  -1   2  530.54   24.51
   4  -1  -2  537.00   19.91
   4  -1  -2  553.97   22.47
   4   1   2  507.28   20.07
   4   1   2  546.81   22.32
  -4  -1   2  532.73   20.65
   4  -1  -2  542.92   19.05
  -4   1  -3  536.67   15.04
  -4   1  -3  520.20   22.55
  -4  -1   3  529.99   25.27
   4  -1  -3  543.77   20.61
   4  -1  -3  570.97   24.31
   4   1   3  544.67   23.07
   4   1   3  536.90   21.17
  -4  -1   3  519.00   19.93
  -4  -1   3  570.93   20.18
  -4   1  -4  532.97   16.08
  -4   1  -4  512.17   22.95
  -4  -1   4  518.19   25.86
   4  -1  -4  510.79   24.71
   4  -1  -4  509.80   21.08
  -4  -1   4  502.17   23.29
   4   1   4  498.21   21.44
  -4  -1   4  540.54   19.92
  -4  -1   4  502.02   20.04
   4  -1  -5  576.43   28.37
  -4   1  -5  615.45   17.89
  -4   1  -5  603.52   26.01
  -4  -1   5  581.06   28.73
   4  -1  -5  571.98   23.71
   4   1   5  588.74   21.06
  -4  -1   5  574.23   26.70
  -4  -1   5  598.45   21.35
  -4  -1   5  607.66   23.67
   4   1   5  630.91   25.50
   4   1   6  195.39   14.70
  -4   1  -6  193.67   10.12
  -4   1  -6  178.46   14.60
   4  -1  -6  176.13   13.58
   4  -1  -6  187.98   17.01
   4   1   6  204.92   12.44
  -4  -1   6  152.67   14.49
  -4  -1   6  189.49   11.41
  -4  -1   6  208.15   14.34
   4   1   7 1994.97   56.84
  -4   1  -7 1983.81   46.55
  -4   1  -7 1997.65   57.58
   4  -1  -7 2043.92   56.24
   4  -1  -7 2068.29   65.44
   4   1   7 2042.69   51.15
  -4  -1   7 2096.25   62.31
  -4  -1   7 2034.95   47.88
  -4  -1   7 2041.10   55.59
  -4  -1   8   38.04    7.59
   4   1   8   26.80    7.35
  -4   1  -8   22.11    7.13
  -4   1  -8   25.12    5.16
   4  -1  -8   22.62    8.35
   4   1   8   28.00    5.95
  -4  -1   8   33.70    8.85
   4   1   9 1308.09   47.74
  -4   1  -9 1272.00   38.51
   4  -1  -9 1262.03   54.65
  -4  -1   9 1223.99   50.04
  -4  -1   9 1285.64   46.04
  -4   1  -9 1247.59   46.65
  -4  -1  10  349.37   24.03
   4   1  10  345.91   24.64
   4  -1 -10  309.05   27.35
  -4   1 -10  325.77   23.96
  -4  -1  10  298.29   25.05
  -4  -1  11   20.34    8.00
  -4   1 -11   41.98    9.92
   4   1  11   24.56    8.27
   4  -1 -11   20.54   10.02
  -4  -1  11   28.28   10.67
  -4   1 -12  184.30   20.89
   4  -1 -12  301.00   28.15
   4   1  12  237.17   23.11
  -4  -1  12  209.45   20.88
  -4  -1  12  263.87   26.55
  -4  -1  12  212.96   21.40
  -4  -1  13  560.86   34.90
  -4  -1  13  513.58   37.54
   4   1  13  571.63   36.68
   4  -1 -13  520.18   38.60
  -4   1 -13  536.37   35.61
  -4  -1  13  582.82   36.73
  -4  -1  14   32.01   11.07
  -4   1 -14   30.74   11.34
  -4  -1  14   42.14   11.24
   4  -1 -14   50.26   13.68
  -4  -1  14   38.58   13.21
   4   1  14   35.72   11.24
   4  -1 -15  777.34   49.73
  -4   1 -15  779.25   46.38
   4   1  15  829.67   47.58
  -4  -1  15  753.16   48.81
  -4  -1  15  883.35   49.19
  -4  -1  16   54.72   13.70
  -4   1 -16   40.30   13.64
   4   1  16   46.77   13.86
   4  -1 -16   70.73   16.92
  -4  -1  16   64.57   16.42
   4  -1 -17  303.14   32.19
  -4   1 -17  263.87   29.03
  -4  -1  17  278.80   31.51
   4   1  17  302.80   30.65
  -4  -1  17  293.67   30.48
  -4   2  17  330.07   33.76
   4   2 -17  367.87   35.73
   4   2 -17  349.41   34.25
  -4  -2 -17  289.97   30.15
   4  -2  17  370.58   33.97
   4  -2  16   82.49   17.11
  -4   2  16   64.16   16.32
  -4  -2 -16   46.24   13.41
   4   2 -16   62.54   15.64
  -4   2  15  -11.46    9.77
   4  -2  15   15.53    9.39
  -4  -2 -15    3.57    8.16
   4   2 -15   11.53    9.29
  -4   2  15    2.91    9.54
  -4   2  14  108.23   18.31
  -4  -2 -14   96.66   16.21
   4  -2  14  135.85   19.34
   4   2 -14   88.06   17.17
  -4   2  14   99.53   18.09
   4  -2  13  460.53   33.41
  -4  -2 -13  469.44   33.20
   4   2 -13  501.93   37.84
  -4   2  13  431.34   34.49
  -4   2  13  494.73   34.90
   4  -2  12   41.13   10.57
  -4   2  12   46.58   12.29
  -4  -2 -12   32.28   10.53
  -4   2  12   35.05    8.20
  -4  -2 -12   26.28    7.09
   4   2 -12   32.18   11.06
  -4   2  12   32.84   11.40
   4   2 -11 1499.08   58.05
  -4  -2 -11 1581.61   52.99
  -4  -2 -11 1486.66   56.43
   4  -2  11 1537.59   57.77
  -4   2  11 1565.02   55.24
   4   2 -11 1562.00   64.01
  -4   2  11 1486.12   60.70
  -4   2  11 1478.74   57.68
  -4   2  10  144.78   15.73
  -4  -2 -10  117.90   14.87
  -4  -2 -10  129.00   13.38
   4   2 -10  132.94   16.05
   4  -2  10  134.43   15.68
   4  -2  10  148.98   15.38
   4   2 -10  119.48   16.96
  -4   2  10  157.17   17.10
  -4  -2  -9  372.06   21.29
   4  -2   9  340.36   23.43
  -4  -2  -9  336.27   23.25
  -4   2   9  350.98   23.58
   4   2  -9  374.96   25.09
   4   2  -9  388.20   27.92
   4  -2   9  375.73   22.96
  -4   2   9  356.93   24.28
   4  -2   8  375.04   23.47
  -4  -2  -8  411.03   21.09
  -4  -2  -8  397.03   23.73
   4   2  -8  396.59   26.57
   4  -2   8  368.18   21.67
  -4   2   8  369.86   23.36
  -4   2   8  374.94   23.81
   4   2  -8  379.90   24.00
   4  -2   7  330.40   21.03
  -4  -2  -7  345.16   18.35
   4   2  -7  348.10   21.69
  -4   2   7  322.77   21.30
  -4  -2  -7  328.10   20.58
   4   2  -7  331.11   23.11
   4  -2   7  351.28   20.01
  -4   2   7  327.38   21.03
   4   2  -6  608.35   29.96
  -4  -2  -6  638.22   28.08
  -4   2   6  588.06   28.43
   4   2  -6  640.07   28.61
   4  -2   6  647.64   26.68
   4  -2   6  645.29   28.48
  -4   2   6  635.41   28.21
   4   2  -5 1891.37   52.90
  -4  -2  -5 1981.82   52.97
   4   2  -5 1951.82   38.46
   4   2  -5 1940.57   56.31
  -4   2   5 1875.78   54.70
   4  -2   5 1941.97   53.08
[truncated: 413,575 more chars]
