# Supplementary material for: Serendipitous preparation of fac-(aceto­nitrile-κN)tri­chlorido­[(1,2,5,6-η)-cyclo­octa-1,5-diene]iridium(III)
Source: Acta Crystallogr E Crystallogr Commun. 2015 Mar 14;71(Pt 4):371–3. doi: 10.1107/S2056989015004855 (PMC4438853; doi:10.1107/S2056989015004855)
Supplement: Supplementary file 2 [file e-71-00371-Isup2.hkl]

#
# h,k,l, Fc-squared, Fo-squared, sigma(Fo-squared), status flag
#
data_I
_shelx_title ' dmmxi057a_abs_a.res in P2(1)2(1)2(1)'
_shelx_refln_list_code          4
_shelx_F_calc_maximum      304.63
_exptl_crystal_F_000       420.00
_reflns_d_resolution_high  0.6625

loop_
 _space_group_symop_operation_xyz
 'x, y, z'
 '-x+1/2, -y, z+1/2'
 '-x, y+1/2, -z+1/2'
 'x+1/2, -y+1/2, -z'

_cell_length_a     8.2514
_cell_length_b    11.8583
_cell_length_c    12.9418
_cell_angle_alpha  90.000
_cell_angle_beta   90.000
_cell_angle_gamma  90.000

_shelx_F_squared_multiplier     1.000

loop_
 _refln_index_h
 _refln_index_k
 _refln_index_l
 _refln_F_squared_calc
 _refln_F_squared_meas
 _refln_F_squared_sigma
 _refln_observed_status
   2   0   0      52677.30      53044.00       372.95 o
   4   0   0      11936.02      12996.62       192.38 o
   6   0   0      11411.00      11174.36       206.84 o
   8   0   0      15978.68      15032.81       319.88 o
  10   0   0       8584.73       8936.62       270.49 o
  12   0   0       6921.24       7642.40       473.16 o
   2   1   0        253.45        349.50        15.66 o
   3   1   0      25637.61      25730.32       173.83 o
   4   1   0         70.28        102.71        13.52 o
   5   1   0       2065.03       1792.22        51.28 o
   6   1   0         13.20         23.51        19.31 o
   7   1   0       7293.12       7017.54       129.55 o
   8   1   0          4.48        -26.63        27.11 o
   9   1   0      12440.57      12244.90       214.09 o
  10   1   0        137.63        121.16        34.98 o
  11   1   0       6137.87       6057.34       184.48 o
  12   1   0          5.21         12.82        88.78 o
   0   2   0      92801.72     120938.72      1847.89 o
   1   2   0         91.20        130.31         8.17 o
   2   2   0      10506.23      11118.82        80.13 o
   3   2   0       4341.87       4222.25        52.67 o
   4   2   0       7318.61       7320.31        81.09 o
   5   2   0        551.60        604.62        26.79 o
   6   2   0       3726.76       3555.49        75.91 o
   7   2   0        649.62        653.63        38.89 o
   8   2   0       7088.14       7095.89       131.09 o
   9   2   0        352.07        257.24        34.96 o
  10   2   0       8361.72       8227.25       204.62 o
  11   2   0          0.84        -39.63        52.78 o
  12   2   0       5739.42       6428.33       317.30 o
   1   3   0      29612.80      31007.01       219.73 o
   2   3   0       5946.87       6042.96        54.45 o
   3   3   0      16647.38      16728.15       120.38 o
   4   3   0       5670.22       5553.94        63.13 o
   5   3   0        288.30        340.53        17.43 o
   6   3   0       3514.04       3307.19        63.69 o
   7   3   0       1450.37       1463.73        53.73 o
   8   3   0        171.16        145.75        26.10 o
   9   3   0      12275.13      12395.08       248.60 o
  10   3   0        494.08        317.15        52.24 o
  11   3   0       5465.36       5498.44       203.02 o
  12   3   0        208.31          6.77        94.22 o
   0   4   0      19280.36      20081.20       216.79 o
   1   4   0       3642.86       3905.77        42.29 o
   2   4   0      16084.11      16854.79       139.29 o
   3   4   0      18473.63      17972.65       125.58 o
   4   4   0      10758.55      10758.52       100.29 o
   5   4   0       9333.26       9354.44       101.92 o
   6   4   0        425.22        415.25        24.24 o
   7   4   0       3940.89       3882.00        87.04 o
   8   4   0       4732.24       4663.75       123.73 o
   9   4   0        206.79        179.46        36.07 o
  10   4   0       9993.34      10046.67       240.33 o
  11   4   0         40.28        -35.24        50.06 o
   1   5   0      22812.65      23126.45       206.62 o
   2   5   0      17867.32      17877.17       139.67 o
   3   5   0      15099.21      14583.46       112.45 o
   4   5   0      21606.76      21296.17       216.91 o
   5   5   0        621.12        616.84        26.58 o
   6   5   0      14733.79      14311.17       161.29 o
   7   5   0       2487.60       2352.93        77.38 o
   8   5   0       1371.79       1174.94        68.45 o
   9   5   0      14527.06      14841.58       248.09 o
  10   5   0        167.39        180.86        42.00 o
  11   5   0       4279.46       4708.58       175.14 o
   0   6   0      19019.52      19444.22       262.14 o
   1   6   0       1078.22       1236.28        26.20 o
   2   6   0      14732.37      15213.91       120.66 o
   3   6   0      23407.93      22904.95       165.02 o
   4   6   0       6956.46       6654.70        80.70 o
   5   6   0      16635.24      16475.67       152.89 o
   6   6   0        682.24        658.41        40.38 o
   7   6   0       9495.42       9072.18       152.88 o
   8   6   0       5976.97       5882.89       129.68 o
   9   6   0        869.81        868.10        60.55 o
  10   6   0       6733.50       6695.88       182.91 o
  11   6   0        150.75         57.95        59.63 o
   1   7   0      12441.39      12425.09       130.68 o
   2   7   0       6718.00       6986.46        76.83 o
   3   7   0      10566.31      10398.44       102.39 o
   4   7   0      15599.03      15165.55       169.59 o
   5   7   0         88.45         99.69        19.00 o
   6   7   0      17280.13      16923.75       270.94 o
   7   7   0        594.20        537.06        41.47 o
   8   7   0       4721.09       4790.16       118.67 o
   9   7   0       5759.45       5993.36       190.87 o
  10   7   0        186.76        153.12        44.61 o
  11   7   0       1752.75       1920.14       150.57 o
   0   8   0      10394.64      10233.28       137.20 o
   1   8   0        457.24        480.95        24.89 o
   2   8   0       5919.28       5994.27        69.61 o
   3   8   0      11828.13      11582.49       108.99 o
   4   8   0       1371.89       1378.13        51.71 o
   5   8   0      10685.21      10730.91       155.14 o
   6   8   0        220.96        212.95        29.50 o
   7   8   0      10987.78      10956.43       169.65 o
   8   8   0       2364.85       2250.45       102.94 o
   9   8   0       1923.74       1986.06        92.85 o
  10   8   0       2053.83       2134.60       111.01 o
   1   9   0       1677.46       1751.03        47.16 o
   2   9   0       2672.14       2644.17        60.63 o
   3   9   0       1599.96       1612.69        52.00 o
   4   9   0       7994.53       7941.01       125.58 o
   5   9   0        621.50        632.68        44.80 o
   6   9   0      15182.71      14724.29       225.42 o
   7   9   0        102.62         97.60        31.17 o
   8   9   0       4874.12       5110.07       132.92 o
   9   9   0        886.52        835.49        65.06 o
  10   9   0        301.72        134.03        75.91 o
   0  10   0        930.83        924.96        53.20 o
   1  10   0        210.71        271.38        23.67 o
   2  10   0        420.76        445.53        29.33 o
   3  10   0      14556.31      14645.34       179.78 o
   4  10   0         75.92         87.98        28.45 o
   5  10   0      14138.59      13776.51       238.89 o
   6  10   0          2.62        -10.12        38.02 o
   7  10   0      12610.58      12661.41       307.45 o
   8  10   0         22.94         11.81        37.58 o
   9  10   0       1715.81       1551.04       107.77 o
   1  11   0        154.44        195.07        23.87 o
   2  11   0       8589.81       8777.99       125.25 o
   3  11   0         14.28         53.62        25.16 o
   4  11   0      15641.72      15626.75       230.99 o
   5  11   0         87.70         79.17        37.19 o
   6  11   0      16573.17      16348.27       283.29 o
   7  11   0         10.46         20.11        41.82 o
   8  11   0       2910.65       2834.29       161.40 o
   9  11   0        215.82        243.70       100.27 o
   0  12   0         10.18         26.58        47.07 o
   1  12   0       2168.33       2126.06        63.58 o
   2  12   0        119.45        140.33        35.46 o
   3  12   0      16299.74      16518.20       244.53 o
   4  12   0        424.21        431.44        42.80 o
   5  12   0      14005.82      13947.98       259.16 o
   6  12   0         18.52        -37.75        42.28 o
   7  12   0       7699.34       7674.23       203.52 o
   8  12   0        180.12        173.91        50.25 o
   1  13   0         41.66         80.78        26.44 o
   2  13   0       6989.59       6880.51       155.76 o
   3  13   0        421.70        469.27        46.56 o
   4  13   0      12849.50      13195.48       249.53 o
   5  13   0         24.17         12.74        44.62 o
   6  13   0       9065.46       8907.59       217.49 o
   7  13   0         35.70         39.32        55.68 o
   8  13   0       1711.26       1858.06       178.82 o
   0  14   0        154.12        126.08        37.87 o
   1  14   0       1044.64       1099.72        59.70 o
   2  14   0         84.00         42.29        39.87 o
   3  14   0       6357.55       6399.65       176.31 o
   4  14   0         83.10         73.81        41.10 o
   5  14   0       5604.17       5660.61       193.94 o
   6  14   0          6.31        -21.99        46.31 o
   7  14   0       3374.98       3917.75       261.91 o
   1  15   0       1889.35       1919.46        86.94 o
   2  15   0       2479.52       2559.93       145.98 o
   3  15   0        658.61        718.08        86.14 o
   4  15   0       3593.69       3777.65       183.06 o
   5  15   0         29.81         40.80        55.09 o
   6  15   0       3758.25       3859.90       351.85 o
   0  16   0       7143.22       7570.54       293.74 o
   1  16   0        529.14        421.32        59.97 o
   2  16   0       2607.24       2870.12       159.68 o
   3  16   0       2691.79       2832.54       162.79 o
   4  16   0        166.66        227.23        65.60 o
   1  17   0       5832.20       5961.30       445.46 o
   2  17   0       1656.70       1633.05       170.96 o
   2   0   1        712.27        766.48        19.18 o
   3   0   1      30677.35      30641.83       198.15 o
   4   0   1       9679.02       9815.73       100.95 o
   5   0   1      50267.41      48734.48       342.18 o
   6   0   1       4582.42       4473.53        89.42 o
   7   0   1      18498.80      17831.02       219.37 o
   8   0   1       5463.05       5366.75       129.79 o
   9   0   1       2230.94       2203.70        88.99 o
  10   0   1        357.02        276.46        41.41 o
  11   0   1       1212.15        973.07        89.00 o
  12   0   1        216.99        106.45        70.64 o
 -12   1   1       1633.84       1386.58       216.26 o
 -11   1   1        528.00        487.95        97.88 o
 -10   1   1         53.48         33.04        33.72 o
  -9   1   1        892.28        829.83        56.45 o
  -8   1   1       9547.31       9219.90       159.69 o
  -7   1   1       2765.97       2697.22        74.34 o
  -6   1   1      28001.45      27108.24       282.84 o
  -5   1   1       9270.43       9196.72       131.08 o
  -4   1   1      47077.33      46249.75       341.69 o
  -3   1   1        894.48        999.27        25.86 o
  -2   1   1      13468.25      14076.14        92.92 o
   2   1   1      13922.45      14749.93       107.12 o
   3   1   1       1903.30       2099.40        39.32 o
   4   1   1      44660.70      44042.34       296.30 o
   5   1   1      10115.35      10305.36       119.84 o
   6   1   1      26804.38      26031.63       231.38 o
   7   1   1       2995.47       2828.67        77.66 o
   8   1   1       9839.08      10047.18       168.73 o
   9   1   1       1124.40       1005.38        58.65 o
  10   1   1        124.02         40.66        31.93 o
  11   1   1        490.55        474.62        58.69 o
  12   1   1       1586.02       1509.35       223.15 o
 -12   2   1        597.26        673.50       416.68 o
 -11   2   1        786.28        617.22        72.44 o
 -10   2   1        593.87        568.18        58.29 o
  -9   2   1       3477.13       3391.79       103.61 o
  -8   2   1       4490.82       4323.67       100.97 o
  -7   2   1      15359.58      15124.27       177.09 o
  -6   2   1       2965.77       2827.31        75.32 o
  -5   2   1      38125.21      36655.96       365.86 o
  -4   2   1       8454.25       8458.08        91.87 o
  -3   2   1      19984.45      20696.53       149.29 o
  -2   2   1        888.31       1056.07        25.25 o
  -1   2   1       9900.76      10468.69       107.91 o
   0   2   1      10864.12      11314.13        88.79 o
   1   2   1       9626.98      10240.13        80.36 o
   2   2   1        256.13        349.83        11.73 o
   3   2   1      17696.48      18155.68       138.03 o
   4   2   1       9225.35       9225.08       102.56 o
   5   2   1      34431.50      33442.57       256.76 o
   6   2   1       3776.19       3785.27        84.17 o
   7   2   1      15986.66      15625.17       192.46 o
   8   2   1       4700.06       4594.29       100.65 o
   9   2   1       3895.35       3804.21       102.83 o
  10   2   1        377.52        281.87        43.85 o
  11   2   1        650.61        503.42        87.06 o
  12   2   1        824.38       1064.13       196.30 o
 -12   3   1        755.17        274.44       114.18 o
 -11   3   1       1629.04       1544.10       160.68 o
 -10   3   1        834.98        760.53        85.28 o
  -9   3   1        887.63        815.08        60.37 o
  -8   3   1       9170.37       9111.49       152.57 o
  -7   3   1       3362.00       3386.55        78.28 o
  -6   3   1      16461.88      15966.31       169.86 o
  -5   3   1      10386.91      10161.87       106.07 o
  -4   3   1      27209.48      27028.10       210.58 o
  -3   3   1       2825.40       2880.22        49.21 o
  -2   3   1       8845.74       9094.61        92.30 o
  -1   3   1      13352.29      13480.36        92.12 o
   0   3   1       1859.07       1681.95        22.54 o
   1   3   1       9511.78       9525.79        78.54 o
   2   3   1       8066.05       8171.27        70.55 o
   3   3   1       2788.22       2828.60        54.49 o
   4   3   1      25404.25      25295.73       180.31 o
   5   3   1      11019.89      10759.14       113.04 o
   6   3   1      14553.35      13865.42       145.22 o
   7   3   1       3312.81       3140.47        68.37 o
   8   3   1       9515.03       9338.63       145.52 o
   9   3   1       1135.08       1176.50        70.65 o
  10   3   1        907.55        996.62        78.63 o
  11   3   1       1822.96       1934.96       123.94 o
  12   3   1        662.17        238.03       103.05 o
 -11   4   1        935.39        992.79        93.27 o
 -10   4   1       2131.38       1902.82       105.87 o
  -9   4   1       2541.61       2476.85       113.25 o
  -8   4   1       4561.56       4589.47       152.20 o
  -7   4   1       7485.79       7448.79       128.52 o
  -6   4   1       1616.67       1598.88        55.51 o
  -5   4   1      19251.74      19266.29       157.11 o
  -4   4   1      11212.76      11084.10       107.75 o
  -3   4   1      12411.73      12705.35       130.08 o
  -2   4   1      12331.77      12084.12       126.48 o
  -1   4   1       3020.47       3042.72        35.43 o
   0   4   1      22440.73      23289.29       132.38 o
   1   4   1       4267.60       4314.89        43.06 o
   2   4   1      11623.34      11410.18        93.80 o
   3   4   1      11895.34      12150.02        97.55 o
   4   4   1      10836.27      10764.64        98.19 o
   5   4   1      16984.48      17088.67       149.74 o
   6   4   1       1564.62       1614.26        44.92 o
   7   4   1       7686.91       7453.63       114.24 o
   8   4   1       4532.86       4548.85       101.69 o
   9   4   1       2589.83       2689.96        98.36 o
  10   4   1       1911.05       1742.36        93.79 o
  11   4   1        652.40        644.15        69.88 o
 -11   5   1       3067.82       3222.43       145.24 o
 -10   5   1        970.42        976.68        85.39 o
  -9   5   1       4265.63       4399.02       137.68 o
  -8   5   1       5510.77       5661.41       132.36 o
  -7   5   1       7420.44       7293.21       128.36 o
  -6   5   1       9364.69       9218.57       128.59 o
  -5   5   1       5396.24       5402.39        74.68 o
  -4   5   1      21717.81      21806.22       171.28 o
  -3   5   1      10249.79      10413.33        96.18 o
  -2   5   1      17097.04      17496.25       142.68 o
  -1   5   1      43343.23      43989.62       242.04 o
   0   5   1        171.19        206.13        12.10 o
   1   5   1      40244.17      41150.73       246.51 o
   2   5   1      16861.47      17002.06       172.89 o
   3   5   1       9538.89       9654.61        92.13 o
   4   5   1      22880.23      22586.71       150.26 o
   5   5   1       5652.59       5652.67        72.72 o
   6   5   1       8498.74       8242.69       113.36 o
   7   5   1       6198.23       6102.23       111.24 o
   8   5   1       5647.09       5483.69       123.60 o
   9   5   1       3949.48       3797.68       118.18 o
  10   5   1       1122.82       1138.59        84.31 o
  11   5   1       3302.62       3344.89       192.49 o
 -11   6   1        942.03        784.28        79.87 o
 -10   6   1       4903.75       5132.16       159.84 o
  -9   6   1        775.68        753.60        62.26 o
  -8   6   1       6561.57       6799.81       148.34 o
  -7   6   1       4663.51       4531.01       105.64 o
  -6   6   1       2433.78       2351.52        71.16 o
  -5   6   1      15426.16      15525.16       200.62 o
  -4   6   1       6030.47       5870.30        79.09 o
  -3   6   1      21075.83      20610.08       170.48 o
  -2   6   1      22038.08      22306.65       214.22 o
  -1   6   1       5805.95       5944.04        55.95 o
   0   6   1      25316.15      25449.98       174.61 o
   1   6   1       6528.14       6695.70        82.86 o
   2   6   1      22038.33      22014.68       172.10 o
   3   6   1      23032.51      22936.26       192.36 o
   4   6   1       5106.76       5024.57        64.43 o
   5   6   1      15172.42      14916.49       145.19 o
   6   6   1       1540.07       1500.71        56.10 o
   7   6   1       5332.69       5168.71       114.40 o
   8   6   1       6106.98       6135.86       176.64 o
   9   6   1        631.32        533.18        49.02 o
  10   6   1       4702.82       4726.52       216.20 o
  11   6   1        935.34        841.68        76.04 o
 -11   7   1       3600.28       3402.50       197.48 o
 -10   7   1        449.54        431.24        53.33 o
  -9   7   1       4589.68       4756.29       146.66 o
  -8   7   1       2157.47       2238.00       104.54 o
  -7   7   1       4240.06       3979.42       101.05 o
  -6   7   1       4980.87       4794.83       100.35 o
  -5   7   1        885.09        850.62        40.12 o
  -4   7   1      11720.50      11363.61       127.68 o
  -3   7   1       5630.06       5416.79        69.22 o
  -2   7   1      14913.89      14725.87       120.95 o
  -1   7   1      24499.40      24110.79       159.74 o
   0   7   1       7697.79       7651.67        78.65 o
   1   7   1      23835.61      23915.08       163.93 o
   2   7   1      14805.90      14430.30       144.66 o
   3   7   1       5658.77       5608.49        74.59 o
   4   7   1      13297.05      13219.50       127.91 o
   5   7   1       1290.90       1264.41        43.97 o
   6   7   1       5039.02       4898.88       108.66 o
   7   7   1       3326.39       3321.54        93.96 o
   8   7   1       2519.64       2318.18        84.59 o
   9   7   1       4514.65       4426.94       122.00 o
  10   7   1        729.43        655.07        65.69 o
  11   7   1       3923.79       4322.39       192.00 o
 -10   8   1       4263.26       4577.38       178.65 o
  -9   8   1        465.37        402.16        53.84 o
  -8   8   1       2863.29       2824.07        98.18 o
  -7   8   1       3643.79       3751.67       137.55 o
  -6   8   1        335.71        309.92        33.01 o
  -5   8   1       4425.52       4467.29        90.44 o
  -4   8   1       2855.05       2813.74        67.07 o
  -3   8   1       5620.07       5671.98        82.79 o
  -2   8   1      16312.59      16104.83       186.53 o
  -1   8   1      11661.07      11469.95       137.29 o
   0   8   1      12571.60      12600.84       112.39 o
   1   8   1      11390.81      11266.83       111.80 o
   2   8   1      15772.51      15987.67       171.65 o
   3   8   1       6247.27       6272.54        79.26 o
   4   8   1       2845.25       2771.33        60.82 o
   5   8   1       4682.51       4620.18        93.78 o
   6   8   1        610.93        586.30        42.44 o
   7   8   1       4176.87       4005.75       101.40 o
   8   8   1       3063.64       2825.30        90.57 o
   9   8   1        272.24        154.20        37.97 o
  10   8   1       4203.31       4306.25       156.09 o
  11   8   1       1018.47       1448.39       230.90 o
 -10   9   1        612.01        680.53       123.66 o
  -9   9   1       4176.50       4093.05       163.71 o
  -8   9   1       1636.96       1562.95        74.54 o
  -7   9   1       1619.77       1534.10        70.80 o
  -6   9   1       1992.25       1956.31        80.06 o
  -5   9   1        915.15        912.03        47.52 o
  -4   9   1        708.64        615.94        43.57 o
  -3   9   1       5778.29       5944.13       113.74 o
  -2   9   1       5778.28       5677.02        92.50 o
  -1   9   1      15213.06      14987.87       140.77 o
   0   9   1       7422.33       7314.88        95.21 o
   1   9   1      14790.41      14860.94       159.91 o
   2   9   1       5079.19       5033.67        96.17 o
   3   9   1       5788.57       5956.90       100.87 o
   4   9   1       1197.01       1154.49        45.73 o
   5   9   1        968.92       1005.17        55.52 o
   6   9   1       2024.15       1943.55        80.69 o
   7   9   1       1909.90       1851.97        83.43 o
   8   9   1       1476.25       1266.23        68.09 o
   9   9   1       4237.30       4439.87       131.15 o
  10   9   1        395.18        234.33        73.03 o
  -9  10   1        655.89        495.11        77.90 o
  -8  10   1       5097.04       4729.21       174.55 o
  -7  10   1       1997.55       2172.15        93.36 o
  -6  10   1       1044.13       1009.25        68.41 o
  -5  10   1        133.92        114.44        30.62 o
  -4  10   1        951.03        892.76        53.33 o
  -3  10   1       1307.30       1205.01        53.92 o
  -2  10   1      15794.05      15548.21       170.83 o
  -1  10   1       6028.75       6077.32        84.80 o
   0  10   1      17940.28      18083.23       172.36 o
   1  10   1       5812.72       5890.75       106.39 o
   2  10   1      15962.45      15883.48       165.81 o
   3  10   1        650.03        661.82        39.52 o
   4  10   1        880.12        900.08        50.28 o
   5  10   1        225.06        211.83        40.20 o
   6  10   1       1300.06       1339.00        90.78 o
   7  10   1       1892.27       1716.46        92.08 o
   8  10   1       5469.38       5724.62       158.88 o
   9  10   1        489.41        402.63        57.22 o
  -9  11   1       4989.22       5287.45       343.98 o
  -8  11   1        824.66        683.19        67.69 o
  -7  11   1       3148.44       3108.85       133.11 o
  -6  11   1        199.71        180.66        42.63 o
  -5  11   1        174.85        175.56        38.48 o
  -4  11   1        175.04        131.72        30.22 o
  -3  11   1       7445.26       7010.67       133.15 o
  -2  11   1       3929.62       3762.31        96.72 o
  -1  11   1      20627.34      20379.64       211.12 o
   0  11   1       1722.05       1720.29        56.36 o
   1  11   1      21478.06      21177.77       228.99 o
   2  11   1       3276.49       3220.19        70.78 o
   3  11   1       7914.90       7407.76       123.70 o
   4  11   1         45.05         67.70        28.40 o
   5  11   1        115.23        107.34        39.07 o
   6  11   1        155.09        253.75        44.03 o
   7  11   1       3592.12       3659.54       136.50 o
   8  11   1        751.55        693.42        75.41 o
   9  11   1       5114.13       5468.75       193.01 o
  -8  12   1       4318.75       4591.88       163.54 o
  -7  12   1        573.45        525.48        61.50 o
  -6  12   1        666.72        687.59        63.68 o
  -5  12   1        225.44        202.19        42.22 o
  -4  12   1        885.66        763.29        53.98 o
  -3  12   1       1142.66       1209.18        65.20 o
  -2  12   1      13703.67      13003.17       191.53 o
  -1  12   1       1772.59       1709.48        69.33 o
   0  12   1      18007.39      18171.55       259.07 o
   1  12   1       1801.24       1715.53        58.28 o
   2  12   1      15104.71      14457.05       195.14 o
   3  12   1        835.21        877.51        54.88 o
   4  12   1       1176.45       1225.19        73.84 o
   5  12   1        281.55        373.27        50.67 o
   6  12   1        652.51        677.82        64.34 o
   7  12   1        463.07        494.19        83.61 o
   8  12   1       4668.40       4727.75       166.95 o
   9  12   1        741.14       1112.99       207.31 o
  -8  13   1        858.66        831.83       176.41 o
  -7  13   1       2035.56       2082.98       138.18 o
  -6  13   1         29.28         -9.46        47.51 o
  -5  13   1        216.21        194.69        46.40 o
  -4  13   1        519.74        561.20        55.47 o
  -3  13   1       3985.40       3783.44       116.13 o
  -2  13   1       1599.44       1488.49        73.26 o
  -1  13   1      10257.78      10351.04       166.61 o
   0  13   1        557.71        535.47        41.81 o
   1  13   1      11225.80      11255.99       167.12 o
   2  13   1       1833.74       1768.56        81.76 o
   3  13   1       4282.61       4178.03       126.59 o
   4  13   1        616.78        538.70        64.22 o
   5  13   1        266.28        153.42        50.35 o
   6  13   1         80.32         65.79        40.83 o
   7  13   1       2337.81       2370.40       118.19 o
   8  13   1        898.13        836.52       353.36 o
  -7  14   1        810.64        732.98       124.61 o
  -6  14   1        236.62        202.39        58.71 o
  -5  14   1        633.03        718.06        77.38 o
  -4  14   1       1242.12       1128.28        95.04 o
  -3  14   1        588.51        632.66        61.37 o
  -2  14   1       5158.74       5142.16       151.86 o
  -1  14   1        862.14        730.77        56.45 o
   0  14   1       6450.71       6323.79       123.18 o
   1  14   1        945.48        897.06        54.65 o
   2  14   1       5377.86       5477.03       163.65 o
   3  14   1        809.01        762.34        73.91 o
   4  14   1       1223.89       1079.52       101.69 o
   5  14   1       1080.90       1101.53        91.12 o
   6  14   1        200.95        178.87        67.34 o
   7  14   1        798.80        786.14       370.65 o
  -6  15   1        697.07        732.28       151.13 o
  -5  15   1        893.27       1079.07       104.95 o
  -4  15   1       1447.86       1454.21       102.70 o
  -3  15   1       2461.30       2358.75       124.34 o
  -2  15   1       1115.44       1032.89        98.64 o
  -1  15   1       4897.98       4992.99       162.11 o
   0  15   1        730.32        630.45        52.74 o
   1  15   1       4860.61       4741.55       137.73 o
   2  15   1       1484.95       1341.59       107.27 o
   3  15   1       2253.33       2281.61       125.44 o
   4  15   1       1713.18       1890.70       133.76 o
   5  15   1        709.21        553.33        84.20 o
  -5  16   1       1768.64       2020.48       259.20 o
  -4  16   1       1017.79        881.15       107.42 o
  -3  16   1       1415.57       1351.95       102.29 o
  -2  16   1       2549.81       2590.44       147.94 o
  -1  16   1       1122.23       1059.49        69.64 o
   0  16   1       3088.78       3001.51       131.61 o
   1  16   1       1065.10        981.78        79.99 o
   2  16   1       2172.52       2107.14       139.97 o
   3  16   1       1647.07       1579.26       159.14 o
   4  16   1        884.66       1058.88       143.05 o
  -3  17   1        791.70        527.71       153.12 o
  -2  17   1       1508.47       1564.22       120.29 o
  -1  17   1       2088.05       2111.10       156.46 o
   0  17   1        389.76        545.37       149.86 o
   1  17   1       1981.48       1942.10       309.94 o
   2  17   1       1466.56       1507.95       164.63 o
   1   0   2      59338.45      60856.69       383.73 o
   2   0   2      30908.00      31487.92       215.93 o
   3   0   2      17805.68      18242.41       139.63 o
   4   0   2       2934.00       3088.72        55.19 o
   5   0   2        189.49        209.01        18.15 o
   6   0   2        706.94        650.22        42.84 o
   7   0   2       1455.06       1398.93        55.34 o
   8   0   2       9931.93       9944.90       169.79 o
   9   0   2       9030.62       8832.64       181.34 o
  10   0   2       5703.33       5511.30       166.03 o
  11   0   2       3160.52       3114.18       151.02 o
  12   0   2       2317.27       2561.95       454.71 o
 -12   1   2       3565.87       2934.75       298.14 o
 -11   1   2       5721.03       5833.17       182.15 o
 -10   1   2       4669.01       4563.09       152.00 o
  -9   1   2       5317.30       5055.71       150.36 o
  -8   1   2       3925.71       3679.99       108.09 o
  -7   1   2       6826.11       6628.94       117.99 o
  -6   1   2       2918.23       2797.58        98.69 o
  -5   1   2       1288.80       1392.82        38.88 o
  -4   1   2       5255.73       5305.46        65.84 o
  -3   1   2      14204.34      14270.16       113.32 o
  -2   1   2      12064.12      12215.90        98.11 o
  -1   1   2      37892.38      39515.39       247.14 o
   0   1   2      72468.03      75391.72       460.24 o
   1   1   2      36571.09      37700.21       399.67 o
   2   1   2      15156.65      15464.70       116.25 o
   3   1   2      17251.70      17456.21       165.97 o
   4   1   2       6540.33       6632.40        76.04 o
   5   1   2       1112.82       1169.03        38.47 o
   6   1   2       2882.22       2853.07        73.56 o
   7   1   2       7641.57       7436.15       119.91 o
   8   1   2       4479.56       4483.10       105.81 o
   9   1   2       5613.28       5476.72       131.73 o
  10   1   2       5114.00       5008.68       148.10 o
  11   1   2       6022.43       6253.56       212.89 o
  12   1   2       3523.76       3539.99       333.22 o
 -12   2   2       2609.96       3046.39       307.70 o
 -11   2   2       2878.77       2476.79       137.90 o
 -10   2   2       4323.66       4301.01       178.86 o
  -9   2   2       9008.59       8801.86       201.57 o
  -8   2   2       4860.58       4599.63       125.48 o
  -7   2   2       2957.12       2896.89        96.82 o
  -6   2   2       1555.70       1558.37        62.06 o
  -5   2   2       1297.30       1312.22        45.61 o
  -4   2   2       6987.53       6929.17       102.56 o
  -3   2   2      13717.38      13788.98       140.65 o
  -2   2   2      22315.19      22415.08       169.32 o
  -1   2   2      32789.57      33071.26       204.58 o
   0   2   2      17532.49      18182.73       111.20 o
   1   2   2      34482.95      35561.60       356.18 o
   2   2   2      28412.91      28794.09       216.12 o
   3   2   2      18322.27      18695.62       144.66 o
   4   2   2       7641.97       7730.84        90.95 o
   5   2   2        806.68        777.95        32.58 o
   6   2   2       1202.41       1112.41        42.32 o
   7   2   2       3661.81       3586.15        76.72 o
   8   2   2       5672.69       5649.91       126.83 o
   9   2   2       9911.34       9777.49       161.57 o
  10   2   2       4640.76       4684.91       133.20 o
  11   2   2       2910.26       2751.78       172.60 o
 -12   3   2       2704.63       2634.07       293.43 o
 -11   3   2       3996.41       4151.30       178.44 o
 -10   3   2       6033.28       5793.08       198.78 o
  -9   3   2       2393.08       2427.79       114.72 o
  -8   3   2       6492.40       6268.36       152.13 o
  -7   3   2       1895.29       1868.06        63.95 o
  -6   3   2       5769.47       5639.96       111.47 o
  -5   3   2       4966.45       5030.59        96.30 o
  -4   3   2       5612.34       5531.18        93.44 o
  -3   3   2      13704.63      13625.88       135.84 o
  -2   3   2      16286.87      16578.64       153.49 o
  -1   3   2      19936.40      20296.00       138.70 o
   0   3   2      48131.10      48442.79       419.33 o
   1   3   2      17811.05      17834.11       120.32 o
   2   3   2      18952.55      19810.15       156.91 o
   3   3   2      16428.23      16456.25       128.03 o
   4   3   2       6217.22       6059.36        87.25 o
   5   3   2       3491.03       3306.97        63.28 o
   6   3   2       5553.13       5401.09        88.44 o
   7   3   2       2586.41       2519.73        62.19 o
   8   3   2       7352.44       7316.41       154.96 o
   9   3   2       2264.92       2271.05        83.33 o
  10   3   2       6135.96       6261.40       169.90 o
  11   3   2       3661.18       3558.37       164.12 o
 -11   4   2       3218.05       3136.04       155.99 o
 -10   4   2       3708.12       3640.84       159.78 o
  -9   4   2       6736.57       6616.45       184.88 o
  -8   4   2       2421.67       2236.55        91.90 o
  -7   4   2       3942.66       4039.71        93.57 o
  -6   4   2       3171.83       3194.11        85.75 o
  -5   4   2       7298.34       7093.91       118.92 o
  -4   4   2       5009.53       4954.64        68.23 o
  -3   4   2      11014.53      10842.35       157.22 o
  -2   4   2      24274.20      24954.15       283.50 o
  -1   4   2      17120.01      17375.77       123.31 o
   0   4   2      15676.83      15889.72       105.72 o
   1   4   2      16643.64      17155.85       142.91 o
   2   4   2      24686.45      24868.82       229.26 o
   3   4   2      12146.47      12167.95       103.81 o
   4   4   2       4764.05       4864.15        64.62 o
   5   4   2       6874.05       6926.51        98.20 o
   6   4   2       2744.22       2635.99        61.03 o
   7   4   2       4340.62       4428.13        88.49 o
   8   4   2       2760.48       2631.60        80.41 o
   9   4   2       6728.97       6511.78       167.11 o
  10   4   2       3194.41       3132.55       140.73 o
  11   4   2       2540.30       2707.74       158.03 o
 -11   5   2       2013.05       2031.56       117.92 o
 -10   5   2       4789.15       4844.65       169.15 o
  -9   5   2       2641.67       2711.83       120.13 o
  -8   5   2       5740.53       5512.43       144.42 o
  -7   5   2       6569.02       6337.71       119.04 o
  -6   5   2       4166.98       4059.17        87.67 o
  -5   5   2       5098.99       5138.29        87.69 o
  -4   5   2      15216.71      14658.27       161.45 o
  -3   5   2      12610.70      12504.30       120.06 o
  -2   5   2       9129.70       9061.03        94.05 o
  -1   5   2      15845.32      16039.64       118.40 o
   0   5   2      24690.05      24988.77       199.48 o
   1   5   2      15749.81      16032.58       114.65 o
   2   5   2       8585.88       8783.03        92.39 o
   3   5   2      14062.06      13804.82       124.44 o
   4   5   2      15726.40      15359.48       146.90 o
   5   5   2       5598.97       5510.15        80.58 o
   6   5   2       4102.62       4079.51        79.97 o
   7   5   2       6618.48       6624.54       109.98 o
   8   5   2       5680.68       5591.68       126.21 o
   9   5   2       2658.37       2592.90       108.87 o
  10   5   2       4108.09       4354.82       134.69 o
  11   5   2       1783.71       1821.59       113.19 o
 -11   6   2       2147.85       2164.78       139.65 o
 -10   6   2       2332.63       2304.89       119.63 o
  -9   6   2       4215.29       4148.94       134.56 o
  -8   6   2       3450.91       3442.66       104.81 o
  -7   6   2       3273.02       3265.05        95.45 o
  -6   6   2       8821.22       8908.16       141.33 o
  -5   6   2      11153.15      11189.25       126.71 o
  -4   6   2       7736.62       7554.29        94.73 o
  -3   6   2      15290.26      15038.36       146.30 o
  -2   6   2      17958.76      18104.45       137.78 o
  -1   6   2      11213.76      11600.01       100.89 o
   0   6   2      10045.25       9723.58        95.13 o
   1   6   2       9904.54      10360.15        89.70 o
   2   6   2      16495.59      16683.99       134.56 o
   3   6   2      15304.82      15294.18       130.69 o
   4   6   2       9565.72       9365.22       109.45 o
   5   6   2      11531.16      11711.70       138.96 o
   6   6   2       9687.40       9495.25       162.25 o
   7   6   2       3415.51       3433.02        94.16 o
   8   6   2       3592.89       3631.96       103.45 o
   9   6   2       4049.49       4055.84       115.91 o
  10   6   2       2001.82       2007.43        94.84 o
  11   6   2       2025.43       1976.55       159.94 o
 -11   7   2        887.11        843.41       187.84 o
 -10   7   2       1383.58       1376.85        94.97 o
  -9   7   2       1971.42       2008.25        97.36 o
  -8   7   2       3266.00       3287.91       165.21 o
  -7   7   2       9465.76       9662.71       171.03 o
  -6   7   2       3575.98       3478.45        85.10 o
  -5   7   2       7483.52       7540.43       120.13 o
  -4   7   2      12779.22      12465.40       146.91 o
  -3   7   2      11555.71      11756.49       122.92 o
  -2   7   2       7541.04       7444.35        81.84 o
  -1   7   2      12546.86      12511.16       107.50 o
   0   7   2       7320.07       7425.10        85.14 o
   1   7   2      11057.76      11038.08        96.84 o
   2   7   2       6277.51       6321.36        72.87 o
   3   7   2      11102.18      11376.48       148.60 o
   4   7   2      13976.85      13712.86       156.80 o
   5   7   2       9019.19       9023.03       131.14 o
   6   7   2       4082.91       4055.03        92.20 o
   7   7   2       9256.41       9279.04       160.38 o
   8   7   2       3431.78       3302.79       100.26 o
   9   7   2       2099.80       2063.66        87.80 o
  10   7   2       1262.08       1310.30        79.50 o
  11   7   2       1060.85       1064.25       135.68 o
 -10   8   2        980.43        967.97        90.04 o
  -9   8   2       2156.11       2172.60       118.23 o
  -8   8   2       2796.29       2714.86       117.72 o
  -7   8   2       2123.52       2230.95        94.35 o
  -6   8   2      10737.95      10721.38       157.01 o
  -5   8   2       6540.55       6431.91       121.81 o
  -4   8   2       6867.47       7005.76       108.70 o
  -3   8   2       7402.54       7273.70        95.38 o
  -2   8   2       6639.28       6669.50        80.15 o
  -1   8   2       4576.54       4482.51        58.62 o
   0   8   2       3559.39       3541.73        66.28 o
   1   8   2       4134.42       3974.84        56.34 o
   2   8   2       5272.50       5336.11        72.15 o
   3   8   2       7846.25       7951.56       144.21 o
   4   8   2       7614.54       7650.88       105.15 o
   5   8   2       6632.34       6660.52       109.93 o
   6   8   2      10899.22      10787.60       170.97 o
   7   8   2       2232.66       2212.28        81.35 o
   8   8   2       2949.98       3008.89        94.40 o
   9   8   2       2123.80       2050.20        89.59 o
  10   8   2        847.01        706.04        64.30 o
 -10   9   2        369.14        277.46       142.00 o
  -9   9   2       1118.94       1186.04       108.59 o
  -8   9   2       2548.18       2595.99       111.92 o
  -7   9   2       7590.80       7531.62       157.11 o
  -6   9   2       3702.74       3616.21        99.06 o
  -5   9   2       7407.71       7294.60       140.01 o
  -4   9   2       8025.21       7676.20       144.87 o
  -3   9   2       7630.42       7593.32       137.61 o
  -2   9   2       4649.76       4628.51        85.40 o
  -1   9   2       1007.76        989.06        33.09 o
   0   9   2       1468.23       1495.17        48.68 o
   1   9   2        620.82        635.88        32.11 o
   2   9   2       4522.86       4786.07        94.64 o
   3   9   2       7454.81       7379.04       122.78 o
   4   9   2       7680.27       7701.73       126.66 o
   5   9   2       7502.53       7559.94       131.13 o
   6   9   2       3263.42       3275.67       104.10 o
   7   9   2       7312.40       6938.33       160.42 o
   8   9   2       2616.21       2634.43        98.56 o
   9   9   2       1123.88       1093.61        69.52 o
  10   9   2        396.77        366.35        67.59 o
  -9  10   2        942.50        915.25        99.51 o
  -8  10   2       2100.97       2186.80       119.19 o
  -7  10   2       2849.33       2962.15       118.11 o
  -6  10   2      13578.52      13432.09       276.86 o
  -5  10   2       7411.38       7348.45       163.07 o
  -4  10   2       8155.88       8132.56       155.55 o
  -3  10   2       6407.91       6154.25       128.56 o
  -2  10   2       4436.34       4578.91        89.79 o
  -1  10   2       2693.81       2556.12        60.41 o
   0  10   2          8.50         24.47        19.72 o
   1  10   2       2935.94       2875.14        71.55 o
   2  10   2       4864.95       4959.62       101.02 o
   3  10   2       6234.41       6043.37       121.94 o
   4  10   2       7393.72       7342.80       141.49 o
   5  10   2       6715.13       6487.77       148.70 o
   6  10   2      12504.16      12307.33       237.49 o
   7  10   2       2602.24       2633.77       123.82 o
   8  10   2       1863.13       1940.40        95.25 o
   9  10   2        924.40        800.63        67.09 o
  10  10   2        286.13        489.76       105.84 o
  -9  11   2        723.32        398.65       133.05 o
  -8  11   2       1944.89       2143.18       176.51 o
  -7  11   2       4982.25       5133.25       293.44 o
  -6  11   2       4753.62       4635.07       146.01 o
  -5  11   2       8876.84       9005.69       190.47 o
  -4  11   2      10075.46       9870.06       190.79 o
  -3  11   2       7558.28       7533.66       149.34 o
  -2  11   2       3934.92       3958.79        89.30 o
  -1  11   2        458.41        511.11        33.80 o
   0  11   2        465.16        424.43        35.98 o
   1  11   2        814.89        819.37        54.45 o
   2  11   2       4591.05       4525.65       116.25 o
   3  11   2       7345.28       7286.05       132.12 o
   4  11   2       9338.32       9093.91       177.11 o
   5  11   2       7739.25       7675.15       182.51 o
   6  11   2       4161.52       4043.69       138.14 o
   7  11   2       4393.55       4643.15       154.69 o
   8  11   2       1895.94       1950.66        98.35 o
   9  11   2        624.38        570.28        69.82 o
  -8  12   2       1187.89       1031.41       102.37 o
  -7  12   2       3240.46       3321.82       143.87 o
  -6  12   2       5839.41       5748.74       168.24 o
  -5  12   2       7467.49       7627.42       185.64 o
  -4  12   2       4863.33       4732.86       127.20 o
  -3  12   2       5495.42       5492.89       135.14 o
  -2  12   2       3718.36       3557.10        96.18 o
  -1  12   2       1333.15       1408.14        64.14 o
   0  12   2        381.43        389.62        38.51 o
   1  12   2       1469.47       1591.93        75.80 o
   2  12   2       3972.80       3957.39       113.01 o
   3  12   2       5043.79       4937.24       122.42 o
   4  12   2       4497.68       4224.01       123.77 o
   5  12   2       7233.40       7009.31       180.21 o
   6  12   2       5834.35       5646.81       167.74 o
   7  12   2       3175.61       2934.62       127.12 o
   8  12   2       1170.83       1173.32        79.24 o
  -8  13   2       1781.22       1544.90       226.42 o
  -7  13   2       1938.85       1887.54       103.72 o
  -6  13   2       4487.74       4570.71       153.98 o
  -5  13   2       4334.35       4239.20       161.05 o
  -4  13   2       5168.65       5179.76       154.06 o
  -3  13   2       5588.88       5452.89       139.99 o
  -2  13   2       1720.94       1721.23        89.15 o
  -1  13   2        607.34        644.37        48.08 o
   0  13   2        409.63        431.32        38.81 o
   1  13   2        605.67        602.40        72.18 o
   2  13   2       1726.46       1749.13        82.37 o
   3  13   2       5537.89       5382.23       160.88 o
   4  13   2       4858.89       4903.28       154.10 o
   5  13   2       4439.56       4478.86       168.01 o
   6  13   2       4707.05       4806.98       160.96 o
   7  13   2       2309.31       2318.51       117.06 o
   8  13   2       1856.56       1708.22       240.45 o
  -7  14   2       3026.48       3109.15       302.32 o
  -6  14   2       2380.17       2422.82       132.53 o
  -5  14   2       3709.41       3663.41       155.75 o
  -4  14   2       4546.77       4642.14       152.55 o
  -3  14   2       1096.34       1074.17       117.67 o
  -2  14   2       3121.39       3187.29       121.03 o
  -1  14   2       1210.54       1256.52        87.45 o
   0  14   2         40.85         71.75        31.09 o
   1  14   2       1276.59       1402.95        73.13 o
   2  14   2       2759.04       2875.83       109.80 o
   3  14   2        948.88        932.80        74.42 o
   4  14   2       4250.93       4403.05       194.07 o
   5  14   2       3733.58       3522.34       232.75 o
   6  14   2       2793.86       2643.40       205.23 o
  -6  15   2       2381.92       2559.52       171.06 o
  -5  15   2       3074.13       3153.45       149.95 o
  -4  15   2       1294.88       1274.41        86.33 o
  -3  15   2       4864.74       4704.49       156.11 o
  -2  15   2       1054.18        994.42        91.19 o
  -1  15   2       1080.19       1100.57        72.64 o
   0  15   2       1545.93       1509.37        73.58 o
   1  15   2        867.15        866.44        63.16 o
   2  15   2        748.82        730.41        69.41 o
   3  15   2       4652.93       4828.80       166.59 o
   4  15   2       1058.13       1072.25       113.48 o
   5  15   2       3049.06       3165.55       176.13 o
  -5  16   2       1597.01       1651.22       240.09 o
  -4  16   2       2931.38       3324.85       198.51 o
  -3  16   2        866.29        874.29        94.92 o
  -2  16   2       2825.35       3009.50       158.20 o
  -1  16   2       1824.60       1870.79       106.66 o
   0  16   2       1304.01       1336.48        83.18 o
   1  16   2       1748.67       1811.28        98.94 o
   2  16   2       2877.89       2911.39       134.10 o
   3  16   2        669.52        642.37        91.06 o
   4  16   2       2878.91       2734.82       312.90 o
  -3  17   2       1463.86       1306.45       125.79 o
  -2  17   2       1627.43       1816.61       114.69 o
  -1  17   2       1603.03       1669.78       194.93 o
   0  17   2       2344.35       2944.89       235.53 o
   1  17   2       1667.26       1526.67       137.62 o
   2  17   2       1695.81       1590.16       231.98 o
   1   0   3        672.41        753.80        23.57 o
   2   0   3      37497.91      38254.54       299.64 o
   3   0   3      19978.76      19892.51       160.16 o
   4   0   3      35176.20      35589.72       242.98 o
   5   0   3       2750.10       2819.69        56.77 o
   6   0   3      27030.39      26996.28       231.06 o
   7   0   3        885.23        976.84        51.83 o
   8   0   3       6868.43       6783.73       150.26 o
   9   0   3          9.43         -5.16        38.26 o
  10   0   3        103.23         87.43        39.74 o
  11   0   3          3.30        -11.54        48.68 o
  12   0   3        754.68        521.01        99.75 o
 -12   1   3        434.03        308.79       121.07 o
 -11   1   3        186.02        114.83        42.86 o
 -10   1   3        705.02        724.85        67.51 o
  -9   1   3       2510.59       2580.63       109.12 o
  -8   1   3        170.08        120.13        35.16 o
  -7   1   3      12491.68      12287.12       244.44 o
  -6   1   3       5780.49       5590.86        93.59 o
  -5   1   3      33101.20      33098.56       240.23 o
  -4   1   3       6027.11       6563.79        82.93 o
  -3   1   3      43257.59      44220.35       285.70 o
  -2   1   3      17072.30      16907.14       127.13 o
  -1   1   3       2861.56       2894.21        38.52 o
   0   1   3       2465.12       2622.50        33.77 o
   1   1   3       3150.58       3153.58        52.44 o
   2   1   3      17613.46      17499.14       150.67 o
   3   1   3      42819.56      43795.64       298.08 o
   4   1   3       6251.56       6535.80        82.22 o
   5   1   3      32356.05      32162.34       251.69 o
   6   1   3       5938.46       6032.56        97.19 o
   7   1   3      13323.15      13253.84       164.46 o
   8   1   3        512.62        494.97        39.47 o
   9   1   3       2860.12       2890.29       104.34 o
  10   1   3        530.69        656.67        74.48 o
  11   1   3        146.83         59.50        44.40 o
  12   1   3        490.32        447.03       131.35 o
 -12   2   3        872.62       1020.58       190.13 o
 -11   2   3        434.44        429.21        83.76 o
 -10   2   3        179.34        205.62        45.22 o
  -9   2   3       1804.24       1677.01        89.89 o
  -8   2   3       6432.10       6120.57       158.49 o
  -7   2   3       2393.07       2240.59        94.54 o
  -6   2   3      21534.95      21648.92       273.63 o
  -5   2   3       1274.19       1261.47        50.62 o
  -4   2   3      35360.76      35464.59       265.78 o
  -3   2   3      14069.62      13951.60       127.73 o
  -2   2   3      21075.25      21859.05       169.27 o
  -1   2   3       7319.95       7533.97       106.29 o
   0   2   3         10.15        102.68         9.81 o
   1   2   3       5854.82       6054.87        63.01 o
   2   2   3      16999.27      17547.70       212.86 o
   3   2   3      14867.77      14960.55       136.24 o
   4   2   3      33256.05      33516.79       240.77 o
   5   2   3       1764.83       1872.62        44.27 o
   6   2   3      20777.52      20583.87       212.96 o
   7   2   3       2457.13       2449.71        67.62 o
   8   2   3       7826.73       7668.45       123.65 o
   9   2   3       1931.48       1867.13       110.34 o
  10   2   3        350.20        245.90        51.74 o
  11   2   3        447.50        438.85        80.48 o
 -11   3   3        284.44        246.02        59.45 o
 -10   3   3       2103.48       2166.78       145.84 o
  -9   3   3       1320.14       1261.51        79.07 o
  -8   3   3       1712.26       1689.91        78.48 o
  -7   3   3      14634.32      14854.43       219.77 o
  -6   3   3       2490.42       2368.79       108.30 o
  -5   3   3      28759.29      28456.23       271.46 o
  -4   3   3        786.28        840.99        36.66 o
  -3   3   3      27362.22      27417.40       233.06 o
  -2   3   3       8268.24       8576.61        90.21 o
  -1   3   3       7829.60       7580.25        78.20 o
   0   3   3       8817.25       8729.45        88.30 o
   1   3   3       8723.44       8718.56        79.09 o
   2   3   3       6920.76       7000.48        96.09 o
   3   3   3      24811.10      24735.20       224.60 o
   4   3   3        425.52        551.89        26.98 o
   5   3   3      26577.55      26195.21       204.29 o
   6   3   3       2866.47       2834.16        67.70 o
   7   3   3      14364.54      14376.74       166.16 o
   8   3   3       2100.59       1964.57        64.59 o
   9   3   3       1599.58       1703.48        73.73 o
  10   3   3       1684.59       1709.99       104.47 o
  11   3   3        188.45         71.74        94.34 o
 -11   4   3       1575.47       1531.47       114.93 o
 -10   4   3         53.11         41.51        72.97 o
  -9   4   3       3085.15       2986.66       125.90 o
  -8   4   3       5734.60       5433.64       153.14 o
  -7   4   3       3644.15       3656.91        89.09 o
  -6   4   3      21334.58      21413.21       248.29 o
  -5   4   3        542.98        558.92        43.58 o
  -4   4   3      32208.38      32072.14       284.54 o
  -3   4   3       5252.75       5138.69        84.74 o
  -2   4   3      11277.19      11318.63       118.74 o
  -1   4   3      18600.48      18326.28       130.39 o
   0   4   3      31254.19      31844.54       237.91 o
   1   4   3      14537.78      14274.90       117.91 o
   2   4   3      10828.98      10710.24       117.98 o
   3   4   3       5133.72       5226.76        67.26 o
   4   4   3      33027.24      32625.26       267.27 o
   5   4   3        237.80        275.28        23.89 o
   6   4   3      19070.95      19042.71       185.84 o
   7   4   3       3184.61       3149.63        80.26 o
   8   4   3       5864.45       5865.50       111.32 o
   9   4   3       2821.01       2831.55        95.66 o
  10   4   3        118.50        107.43        42.54 o
  11   4   3       1818.37       1742.25       141.04 o
 -11   5   3        341.36        285.65       122.01 o
 -10   5   3       3614.05       3778.27       150.95 o
  -9   5   3       1502.27       1354.10        88.35 o
  -8   5   3       2892.21       2836.50       116.56 o
  -7   5   3      13210.07      12828.08       192.70 o
  -6   5   3       3862.36       3640.05       104.70 o
  -5   5   3      19378.10      19667.15       215.63 o
  -4   5   3       2424.23       2345.41        64.62 o
  -3   5   3      13328.60      13627.52       210.83 o
  -2   5   3      11498.70      11594.11       119.88 o
  -1   5   3      12226.10      12666.41       103.21 o
   0   5   3      13768.05      13719.10       101.92 o
   1   5   3      12970.11      13326.70       147.88 o
   2   5   3      10157.64      10268.97       116.14 o
   3   5   3      13718.13      14005.12       112.79 o
   4   5   3       1747.21       1790.17        39.65 o
   5   5   3      18664.75      18794.81       170.93 o
   6   5   3       3332.29       3232.46        74.18 o
   7   5   3      12918.29      13081.59       171.63 o
   8   5   3       2666.14       2517.01        86.31 o
   9   5   3       1396.36       1441.24        84.73 o
  10   5   3       3233.59       3184.23       117.95 o
  11   5   3        208.57        181.53        74.37 o
 -11   6   3       3361.17       3363.45       171.38 o
 -10   6   3        947.36        750.63       111.38 o
  -9   6   3       4164.78       4184.13       161.70 o
  -8   6   3       4168.88       4134.45       146.78 o
  -7   6   3       5586.34       5383.75       122.70 o
  -6   6   3      12182.46      12204.72       178.96 o
  -5   6   3       2050.78       2053.50        60.24 o
  -4   6   3       8718.45       8493.09       119.50 o
  -3   6   3       7521.74       7392.95        90.99 o
  -2   6   3       2622.76       2699.12        53.11 o
  -1   6   3      17445.04      17483.86       129.30 o
   0   6   3      10049.70       9735.35        84.92 o
   1   6   3      15780.82      15826.74       123.20 o
   2   6   3       2342.92       2350.90        55.39 o
   3   6   3       8217.10       8101.95        76.94 o
   4   6   3      10262.32      10108.00       120.46 o
   5   6   3       1970.34       2032.98        56.21 o
   6   6   3      11154.36      11099.33       160.50 o
   7   6   3       4685.94       4472.02       101.60 o
   8   6   3       3864.49       3971.48       109.39 o
   9   6   3       4080.32       4017.45       117.00 o
  10   6   3       1079.43       1099.10        66.94 o
  11   6   3       3698.89       4224.32       221.84 o
 -11   7   3        216.92        484.17       149.01 o
 -10   7   3       5358.76       5653.77       216.40 o
  -9   7   3       2686.31       2332.45       116.11 o
  -8   7   3       5308.45       5323.10       204.62 o
  -7   7   3       3684.20       3846.24       128.27 o
  -6   7   3       4412.14       4400.05       101.70 o
  -5   7   3       4582.63       4640.39        86.36 o
  -4   7   3       3676.23       3389.16        77.90 o
  -3   7   3       2712.69       2693.40        56.11 o
  -2   7   3      15312.69      15302.55       138.86 o
  -1   7   3        548.97        588.41        22.56 o
   0   7   3      28618.13      28604.92       190.25 o
   1   7   3        324.25        354.71        17.91 o
   2   7   3      16172.75      16717.53       207.62 o
   3   7   3       3770.89       3923.75        68.52 o
   4   7   3       3988.51       3946.20        87.89 o
   5   7   3       4826.16       4843.22        91.18 o
   6   7   3       3890.47       3674.81        89.66 o
   7   7   3       4476.62       4528.07       111.76 o
   8   7   3       5330.28       5523.74       135.71 o
   9   7   3       2536.45       2712.55        97.88 o
  10   7   3       5611.44       5923.42       151.58 o
  11   7   3        244.52        168.37        79.64 o
 -10   8   3       1183.55       1039.65        93.03 o
  -9   8   3       6105.16       6309.73       201.53 o
  -8   8   3       1118.22       1083.69        83.64 o
  -7   8   3       4121.79       4144.55       116.54 o
  -6   8   3       3865.48       3909.53        97.45 o
  -5   8   3        436.84        381.09        31.15 o
  -4   8   3       3825.88       3598.12        78.78 o
  -3   8   3      10402.40      10362.12       123.68 o
  -2   8   3       2095.34       2076.36        42.21 o
  -1   8   3      25515.95      24924.38       176.80 o
   0   8   3        225.81        232.45        18.34 o
   1   8   3      24680.88      24685.35       177.64 o
   2   8   3       1428.11       1502.55        40.95 o
   3   8   3      10555.56      10430.06       146.92 o
   4   8   3       5360.22       5262.79        97.59 o
   5   8   3        540.00        551.47        35.44 o
   6   8   3       4600.55       4388.15        95.06 o
   7   8   3       4008.61       4192.94       111.96 o
   8   8   3       1249.30       1191.58        63.20 o
   9   8   3       6272.07       6643.39       159.99 o
  10   8   3       1222.65       1210.28        74.19 o
  -9   9   3       2435.04       2486.48       148.83 o
  -8   9   3       5933.00       6013.03       189.07 o
  -7   9   3        538.43        589.73        55.85 o
  -6   9   3       1088.09       1125.56        67.96 o
  -5   9   3       3180.22       3042.95        86.26 o
  -4   9   3       2813.93       2685.70        92.20 o
  -3   9   3       5103.67       4820.70       109.25 o
  -2   9   3      13367.23      13021.61       142.01 o
  -1   9   3        536.24        531.24        26.51 o
   0   9   3      27267.95      27576.05       271.34 o
   1   9   3        146.83        154.05        19.01 o
   2   9   3      13226.12      13261.95       205.87 o
   3   9   3       5089.64       4996.00       100.88 o
   4   9   3       2555.54       2454.12        74.95 o
   5   9   3       3372.59       3252.44        86.94 o
   6   9   3       1134.89       1097.09        58.10 o
   7   9   3        950.79        968.28        63.16 o
   8   9   3       6029.38       5965.20       147.58 o
   9   9   3       2223.36       2442.99        99.91 o
  10   9   3       5435.92       5710.88       221.31 o
  -9  10   3       5906.77       6026.88       235.95 o
  -8  10   3        571.49        361.44        66.36 o
  -7  10   3       2578.32       2710.36       128.28 o
  -6  10   3        690.89        686.69        65.52 o
  -5  10   3        163.99        138.15        32.70 o
  -4  10   3       2421.94       2342.28        83.55 o
  -3  10   3       7144.72       6835.95       137.22 o
  -2  10   3       2286.13       2200.52        60.65 o
  -1  10   3      17962.21      17693.91       181.36 o
   0  10   3        992.35        992.59        43.56 o
   1  10   3      17782.90      17763.25       235.59 o
   2  10   3       1481.30       1370.06        59.28 o
   3  10   3       6654.12       6322.04       139.47 o
   4  10   3       2490.72       2613.46        91.15 o
   5  10   3         81.07         82.61        31.11 o
   6  10   3        738.84        732.43        62.61 o
   7  10   3       3050.60       3325.32       127.94 o
   8  10   3        478.30        445.62        53.24 o
   9  10   3       5900.04       6330.67       177.64 o
  10  10   3        723.76        846.29       191.34 o
  -9  11   3       1285.44       1203.82       210.94 o
  -8  11   3       3638.49       3487.00       175.57 o
  -7  11   3        180.46         95.66        42.99 o
  -6  11   3        444.04        333.00        47.17 o
  -5  11   3        133.46        127.03        34.29 o
  -4  11   3       2987.72       2667.73       113.24 o
  -3  11   3       2184.08       2183.19        74.97 o
  -2  11   3      10434.98      10385.63       166.77 o
  -1  11   3       3062.43       3000.51        78.92 o
   0  11   3      18011.42      17930.97       210.81 o
   1  11   3       2961.48       2901.89        84.67 o
   2  11   3      10910.60      10839.39       198.18 o
   3  11   3       2012.43       1954.59        91.63 o
   4  11   3       2549.47       2472.20       100.95 o
   5  11   3         95.50         75.14        30.95 o
   6  11   3        655.43        534.22        56.17 o
   7  11   3         95.36        109.73        42.28 o
   8  11   3       4265.70       4401.62       146.25 o
   9  11   3       1153.41       1361.39       101.24 o
  -8  12   3        480.60        453.12        73.99 o
  -7  12   3       1728.80       1873.76       120.83 o
  -6  12   3        767.56        839.08        75.01 o
  -5  12   3        282.10        235.09        37.41 o
  -4  12   3        361.91        309.96        38.78 o
  -3  12   3       4602.31       4474.14       122.30 o
  -2  12   3       1889.99       1776.98        75.74 o
  -1  12   3      12610.44      12529.20       205.99 o
   0  12   3       6489.04       6639.46       120.35 o
   1  12   3      14564.32      14542.73       208.48 o
   2  12   3       1825.44       1856.17        89.38 o
   3  12   3       5122.77       4833.03       146.20 o
   4  12   3        345.99        331.71        47.48 o
   5  12   3        345.81        370.77        48.82 o
   6  12   3        781.21        786.49        69.38 o
   7  12   3       1988.23       2071.83       120.09 o
   8  12   3        464.07        474.87        68.41 o
  -8  13   3       2260.88       2121.24       264.16 o
  -7  13   3        292.69        244.03        53.65 o
  -6  13   3        545.05        448.29        74.43 o
  -5  13   3        974.56        968.34        74.47 o
  -4  13   3       1053.15       1101.28        67.95 o
  -3  13   3        899.99        811.04        57.69 o
  -2  13   3       7307.95       7067.12       187.51 o
  -1  13   3       2313.27       2380.21        86.39 o
   0  13   3       9702.77       9735.99       164.98 o
   1  13   3       2243.38       2267.34       103.66 o
   2  13   3       8720.72       8333.96       197.19 o
   3  13   3        915.35        828.15        61.25 o
   4  13   3       1375.01       1344.06        96.97 o
   5  13   3       1344.13       1668.23       117.92 o
   6  13   3        451.61        529.60        69.11 o
   7  13   3        298.19        442.81        66.36 o
   8  13   3       2612.04       2736.03       300.08 o
  -7  14   3       1244.10       1303.52       357.65 o
  -6  14   3        987.50        965.40        86.25 o
  -5  14   3          0.58         75.51        42.70 o
  -4  14   3        740.13        849.87        70.87 o
  -3  14   3       2742.94       2565.13       111.53 o
  -2  14   3       1060.98        976.31        76.17 o
  -1  14   3       8051.11       8025.51       158.29 o
   0  14   3       1980.34       1985.17        91.78 o
   1  14   3       9007.36       8976.17       215.74 o
   2  14   3       1208.74       1215.78        75.45 o
   3  14   3       2890.72       3007.06       128.77 o
   4  14   3        931.99       1057.50       140.43 o
   5  14   3         22.06         59.16        54.42 o
   6  14   3       1198.21       1159.22       109.87 o
  -6  15   3        502.24        625.34       114.90 o
  -5  15   3       1540.26       1573.92       121.56 o
  -4  15   3        599.34        648.84        64.99 o
  -3  15   3       1258.49       1356.01        94.81 o
  -2  15   3       5702.69       5280.68       179.36 o
  -1  15   3        732.31        709.72        61.37 o
   0  15   3       8139.61       7809.89       259.10 o
   1  15   3        832.01        797.13        60.94 o
   2  15   3       5579.56       5370.71       174.37 o
   3  15   3       1388.58       1421.05        94.58 o
   4  15   3        642.61        706.85        78.61 o
   5  15   3       1758.68       1958.47       142.28 o
  -4  16   3       1771.99       1749.65       141.36 o
  -3  16   3       2875.99       2846.80       157.72 o
  -2  16   3        893.13        996.20        78.85 o
  -1  16   3       5637.41       5578.10       224.23 o
   0  16   3        489.84        559.50        76.01 o
   1  16   3       5295.30       5433.03       164.65 o
   2  16   3       1213.04       1237.10        89.68 o
   3  16   3       2460.01       2391.98       129.75 o
  -3  17   3       1604.15       1653.64       236.22 o
  -2  17   3       2843.00       2654.99       336.73 o
  -1  17   3        532.32        306.50        91.88 o
   0  17   3       3552.78       3689.62       212.79 o
   1  17   3        563.66        867.54       109.41 o
   2  17   3       2224.73       2575.18       221.37 o
   3  17   3       1695.55       2090.88       289.68 o
   0   0   4        685.06        847.16        38.63 o
   1   0   4      19601.20      19471.49       204.63 o
   2   0   4         55.66        148.83        16.19 o
   3   0   4      19120.62      19098.86       172.03 o
   4   0   4         32.54         78.71        13.52 o
   5   0   4       4559.59       4610.58       123.57 o
   6   0   4          0.97         21.47        17.98 o
   7   0   4       4456.50       4396.85        99.73 o
   8   0   4         55.79         91.50        37.80 o
   9   0   4      11735.38      11524.21       237.19 o
  10   0   4        205.43        162.61        42.71 o
  11   0   4      10903.20      11527.26       472.11 o
  12   0   4         97.05        216.35        79.37 o
 -11   1   4        225.88        227.11        47.12 o
 -10   1   4      13499.71      14224.98       295.10 o
  -9   1   4        352.76        360.41        47.92 o
  -8   1   4      12631.86      12373.82       265.78 o
  -7   1   4       1078.41        817.09        52.42 o
  -6   1   4        283.68        324.52        22.51 o
  -5   1   4       4553.96       4475.16        70.35 o
  -4   1   4       5626.07       5323.09        79.25 o
  -3   1   4       3900.14       4142.84        85.75 o
  -2   1   4      50453.20      50222.88       365.08 o
  -1   1   4        547.99        622.45        25.20 o
   0   1   4      13707.13      14038.13       124.25 o
   1   1   4        304.93        383.11        22.93 o
   2   1   4      52914.79      53906.96       399.55 o
   3   1   4       3989.61       4410.75        61.51 o
   4   1   4       6323.73       6257.97        84.22 o
   5   1   4       4185.06       3962.27        97.88 o
   6   1   4         33.57         53.30        19.43 o
   7   1   4       1453.34       1401.33        51.87 o
   8   1   4      13078.87      13137.79       237.42 o
   9   1   4        346.23        325.97        44.02 o
  10   1   4      13659.12      14259.16       318.71 o
  11   1   4        142.01        138.98        58.53 o
 -12   2   4        126.76        203.56       103.17 o
 -11   2   4      10039.00      10504.68       287.78 o
 -10   2   4        249.49        239.68        48.26 o
  -9   2   4      10369.06       9878.10       228.71 o
  -8   2   4       1444.34       1329.78        89.92 o
  -7   2   4      10082.89       9741.17       197.49 o
  -6   2   4       4688.82       4721.76       110.52 o
  -5   2   4       2094.86       2087.85        49.91 o
  -4   2   4       3370.27       3418.59        57.10 o
  -3   2   4      16164.74      15974.06       153.85 o
  -2   2   4       2889.12       3209.68        50.54 o
  -1   2   4      53690.54      53985.54       284.57 o
   0   2   4        866.11        956.07        27.07 o
   1   2   4      54838.71      55444.96       360.52 o
   2   2   4       2842.39       3141.94        60.10 o
   3   2   4      18809.66      18717.95       156.58 o
   4   2   4       3465.78       3412.24        63.91 o
   5   2   4       2056.40       1983.77        52.05 o
   6   2   4       4713.78       4716.17        91.59 o
   7   2   4       9836.65       9651.35       147.57 o
   8   2   4       1665.10       1685.31        65.62 o
   9   2   4      10949.06      10779.28       213.63 o
  10   2   4        151.26        147.09        44.14 o
  11   2   4      10486.50      10855.92       302.10 o
 -11   3   4        281.99        224.04        76.95 o
 -10   3   4       8477.49       8765.27       250.54 o
  -9   3   4       1566.88       1663.05        91.84 o
  -8   3   4      10177.77       9717.81       217.22 o
  -7   3   4       3674.43       3442.65       120.53 o
  -6   3   4       1152.87       1170.96        56.43 o
  -5   3   4       8436.35       8568.86       141.35 o
  -4   3   4       2322.28       2492.19        63.89 o
  -3   3   4       2791.97       3045.40        65.43 o
  -2   3   4      52483.13      52527.89       336.40 o
  -1   3   4       1010.64       1075.00        28.59 o
   0   3   4      61520.80      63268.95       349.40 o
   1   3   4       1538.67       1676.28        30.48 o
   2   3   4      52824.37      53608.27       579.86 o
   3   3   4       3036.45       3413.03        62.18 o
   4   3   4       2286.50       2351.05        47.73 o
   5   3   4       7744.66       7563.00       132.27 o
   6   3   4       1171.04       1187.31        42.04 o
   7   3   4       3604.58       3581.46        88.00 o
   8   3   4      10875.60      10975.29       174.98 o
   9   3   4       1516.79       1552.39        71.53 o
  10   3   4       8349.76       8706.08       233.46 o
  11   3   4        199.40        111.73        57.44 o
 -11   4   4       6894.83       7361.99       246.07 o
 -10   4   4        232.48        269.43        58.59 o
  -9   4   4       4707.31       4643.43       158.88 o
  -8   4   4       4884.06       4844.88       178.30 o
  -7   4   4       9319.78       9036.29       197.86 o
  -6   4   4       5295.27       5162.31       119.45 o
  -5   4   4        190.23        248.32        27.30 o
  -4   4   4       6740.45       6798.98       108.42 o
  -3   4   4      10996.14      11015.69       132.33 o
  -2   4   4        334.62        438.94        19.59 o
  -1   4   4      68635.06      69003.10       403.36 o
   0   4   4       1845.82       1970.28        39.18 o
   1   4   4      66973.92      68005.79       519.24 o
   2   4   4        919.26       1046.03        40.16 o
   3   4   4      10424.55      10926.70       135.41 o
   4   4   4       6738.03       6883.62        81.93 o
   5   4   4        101.43        147.87        17.54 o
   6   4   4       4260.15       4172.88        79.47 o
   7   4   4       9203.74       9187.10       150.99 o
   8   4   4       4921.90       4958.31       162.92 o
   9   4   4       4556.71       4728.25       146.88 o
  10   4   4        136.41         47.21        43.86 o
  11   4   4       6466.60       6815.01       215.97 o
 -11   5   4        205.31        220.64        55.37 o
 -10   5   4       4366.54       4266.36       162.82 o
  -9   5   4       1515.08       1359.13        89.61 o
  -8   5   4       4574.45       4476.68       148.84 o
  -7   5   4       5110.66       5097.88       149.14 o
  -6   5   4       1696.11       1681.58        60.25 o
  -5   5   4       9475.82       9288.48       144.06 o
  -4   5   4        241.90        339.34        27.84 o
  -3   5   4       3281.93       3412.39        68.05 o
  -2   5   4      24038.34      23286.99       192.33 o
  -1   5   4       2417.03       2537.37        45.53 o
   0   5   4      36282.25      36616.74       348.33 o
   1   5   4       3104.71       3241.04        51.26 o
   2   5   4      23282.05      22798.05       195.91 o
   3   5   4       3741.57       3829.03        75.37 o
   4   5   4         25.43         60.61        12.88 o
   5   5   4       9958.32      10170.28       128.19 o
   6   5   4       1665.81       1663.83        58.24 o
   7   5   4       4808.63       4843.71       103.08 o
   8   5   4       4414.10       4492.05       124.24 o
   9   5   4       1372.84       1303.24        75.95 o
  10   5   4       3760.96       3879.33       168.87 o
  11   5   4        175.33        232.76        56.05 o
 -11   6   4       3255.28       3172.56       229.33 o
 -10   6   4         27.51          3.81        53.64 o
  -9   6   4       1542.94       1525.91        97.38 o
  -8   6   4       5094.88       5212.09       162.06 o
  -7   6   4       2938.14       2871.13       100.68 o
  -6   6   4       7552.26       7742.08       175.39 o
  -5   6   4        173.72        187.64        25.90 o
  -4   6   4      19727.65      19483.39       213.70 o
  -3   6   4       3271.76       3229.32        78.54 o
  -2   6   4       5445.69       5452.79        83.54 o
  -1   6   4      21667.28      21285.37       173.41 o
   0   6   4         29.96        101.87        12.62 o
   1   6   4      20842.82      20577.94       170.20 o
   2   6   4       4581.00       4673.93        80.44 o
   3   6   4       2979.35       3068.85        51.31 o
   4   6   4      20858.96      20968.78       272.91 o
   5   6   4        269.58        274.49        24.91 o
   6   6   4       7778.49       7810.78       145.05 o
   7   6   4       2881.04       2761.77        86.86 o
   8   6   4       5392.47       5289.95       137.23 o
   9   6   4       1602.09       1764.04        85.63 o
  10   6   4          4.07        -42.17        42.17 o
  11   6   4       3041.80       3707.53       281.80 o
 -10   7   4       1808.11       1861.79       113.24 o
  -9   7   4        776.00        684.09        69.20 o
  -8   7   4       1381.00       1368.40        86.59 o
  -7   7   4       6165.00       6216.08       157.71 o
  -6   7   4       1062.16       1122.72        52.61 o
  -5   7   4      18312.55      18064.00       186.79 o
  -4   7   4        186.59        200.41        23.28 o
  -3   7   4      11728.92      11571.97       150.13 o
  -2   7   4       8350.74       8137.89        99.69 o
  -1   7   4       9015.84       8846.68        94.49 o
   0   7   4      12975.75      12922.71       115.03 o
   1   7   4       7832.10       7732.83        91.28 o
   2   7   4       8795.77       9022.78       120.00 o
   3   7   4      10733.16      10663.82       125.43 o
   4   7   4        216.85        307.88        31.23 o
   5   7   4      19210.88      19071.00       224.11 o
   6   7   4        919.21        851.90        42.80 o
   7   7   4       6845.39       6911.48       141.76 o
   8   7   4       1558.60       1467.82        75.20 o
   9   7   4        959.90        961.03        65.70 o
  10   7   4       1776.74       1676.15       109.85 o
  11   7   4         74.00         22.44        75.65 o
 -10   8   4         37.84         -8.54        47.01 o
  -9   8   4        760.68        626.29        72.18 o
  -8   8   4       3577.74       3343.28       144.22 o
  -7   8   4        857.40        901.36        64.47 o
  -6   8   4      10412.01      10423.95       179.60 o
  -5   8   4        549.62        546.60        38.15 o
  -4   8   4      23150.24      22952.35       226.75 o
  -3   8   4       1798.17       1806.93        56.15 o
  -2   8   4      12456.55      12615.03       125.57 o
  -1   8   4       4874.05       5097.46        72.64 o
   0   8   4        136.51        184.36        18.84 o
   1   8   4       4849.77       4978.40        74.11 o
   2   8   4      11439.76      11422.19       131.18 o
   3   8   4       2417.52       2386.39        82.24 o
   4   8   4      23736.71      24031.01       273.87 o
   5   8   4        557.20        517.62        41.27 o
   6   8   4      11027.59      10886.64       164.77 o
   7   8   4        779.31        694.09        52.92 o
   8   8   4       3471.10       3514.68       110.19 o
   9   8   4        893.12        841.90        66.98 o
  10   8   4         72.00         45.20        40.64 o
  -9   9   4       1098.23       1094.26       105.53 o
  -8   9   4        701.03        698.09       101.73 o
  -7   9   4       6511.26       6743.04       206.89 o
  -6   9   4        718.71        715.53        64.85 o
  -5   9   4      22452.88      22139.64       302.04 o
  -4   9   4        781.22        804.00        53.56 o
  -3   9   4      16307.61      15942.13       189.51 o
  -2   9   4       2415.55       2419.98        58.54 o
  -1   9   4       8379.00       8402.11       108.37 o
   0   9   4       2715.30       2820.10        84.22 o
   1   9   4       8694.83       8743.40       115.75 o
   2   9   4       2738.65       2847.48       106.05 o
   3   9   4      16731.80      16717.77       250.08 o
   4   9   4        653.68        747.77        54.62 o
   5   9   4      22317.78      22605.22       309.52 o
   6   9   4        629.70        592.64        46.01 o
   7   9   4       6038.06       6163.55       219.99 o
   8   9   4        931.93        904.53        67.05 o
   9   9   4       1129.56       1151.94        76.53 o
  10   9   4       1041.80       1113.92       105.42 o
  -9  10   4        768.44        749.30        94.69 o
  -8  10   4       4195.78       4275.40       192.44 o
  -7  10   4        390.21        345.56        63.64 o
  -6  10   4      10773.57      10967.95       244.15 o
  -5  10   4        736.45        609.39        52.33 o
  -4  10   4      19266.85      18942.14       254.92 o
  -3  10   4       1156.82       1179.71        56.71 o
  -2  10   4       9596.56       9177.76       137.72 o
  -1  10   4       1427.58       1410.42        46.14 o
   0  10   4        774.72        763.48        35.76 o
   1  10   4       1364.51       1389.62        52.42 o
   2  10   4      10090.24       9482.00       206.61 o
   3  10   4       1155.27       1237.10        71.74 o
   4  10   4      18709.63      18380.73       389.72 o
   5  10   4        573.53        463.88        46.43 o
   6  10   4      10107.41      10129.14       215.53 o
   7  10   4        433.95        384.19        66.48 o
   8  10   4       3538.29       3770.59       143.72 o
   9  10   4        808.66        820.69        75.96 o
  -8  11   4         68.26          2.74        49.67 o
  -7  11   4       5528.79       5697.69       215.32 o
  -6  11   4        210.90        203.98        47.18 o
  -5  11   4      14637.58      14538.32       253.31 o
  -4  11   4        605.83        582.10        45.49 o
  -3  11   4       8655.10       8458.42       151.63 o
  -2  11   4        391.98        354.21        33.70 o
  -1  11   4       2456.55       2351.46        72.39 o
   0  11   4         29.04         84.95        24.83 o
   1  11   4       2665.94       2652.79        81.63 o
   2  11   4        320.17        334.21        49.77 o
   3  11   4       8513.81       8273.80       168.43 o
   4  11   4        445.50        432.87        49.45 o
   5  11   4      14087.48      13883.92       256.89 o
   6  11   4        175.45        165.33        43.23 o
   7  11   4       4889.02       5092.38       181.59 o
   8  11   4         99.28         83.05        47.89 o
   9  11   4       1332.18       1406.09       168.59 o
  -8  12   4       3736.71       3865.49       221.38 o
  -7  12   4        158.33        135.94        53.01 o
  -6  12   4       6894.07       6835.49       203.46 o
  -5  12   4        151.65        123.14        33.30 o
  -4  12   4       8519.28       8520.98       164.81 o
  -3  12   4         29.31         60.14        30.01 o
  -2  12   4       3046.01       3126.92       100.25 o
  -1  12   4        672.75        741.10        49.77 o
   0  12   4        141.99        164.13        29.19 o
   1  12   4        750.39        829.00        63.82 o
   2  12   4       3112.98       3071.97       127.91 o
   3  12   4          4.37         72.48        37.23 o
   4  12   4       8262.00       8552.34       197.34 o
   5  12   4         75.53         89.68        40.46 o
   6  12   4       7426.77       7435.65       201.31 o
   7  12   4        143.00         57.59        43.03 o
   8  12   4       3974.51       4382.41       274.62 o
  -7  13   4       4894.90       5133.82       190.69 o
  -6  13   4        261.40        207.53        45.56 o
  -5  13   4       8507.37       8635.49       232.67 o
  -4  13   4         54.81         48.45        37.85 o
  -3  13   4       3377.20       3343.90       120.75 o
  -2  13   4        900.54        980.25        73.49 o
  -1  13   4       1170.84       1134.21        61.91 o
   0  13   4       3194.26       2989.96        97.83 o
   1  13   4       1010.69       1057.72        75.61 o
   2  13   4       1047.56       1172.52       108.88 o
   3  13   4       3268.97       3286.51       128.66 o
   4  13   4         45.76        -47.37        47.37 o
   5  13   4       9106.45       9762.95       256.86 o
   6  13   4        171.46        132.91        48.13 o
   7  13   4       5328.21       5596.39       201.95 o
  -6  14   4       6925.64       7196.87       225.25 o
  -5  14   4         14.34          0.46        45.54 o
  -4  14   4       7455.36       7825.04       247.43 o
  -3  14   4        520.05        562.57        63.40 o
  -2  14   4       2274.17       2336.48       105.48 o
  -1  14   4       2149.63       2405.17        87.71 o
   0  14   4        435.20        367.84        51.44 o
   1  14   4       2254.61       2416.61       114.54 o
   2  14   4       2237.86       2215.35       109.04 o
   3  14   4        447.55        338.88        53.79 o
   4  14   4       7279.55       7772.61       232.61 o
   5  14   4         15.10        123.28        55.34 o
   6  14   4       7108.77       7196.45       264.41 o
  -6  15   4         84.72          9.94        71.50 o
  -5  15   4       6969.56       6926.42       292.81 o
  -4  15   4        608.46        697.24        82.58 o
  -3  15   4       3842.39       4124.46       181.77 o
  -2  15   4       1719.34       1881.59       110.29 o
  -1  15   4        881.42        904.29        78.41 o
   0  15   4        850.83       1004.68        80.34 o
   1  15   4        853.62       1019.88        81.44 o
   2  15   4       1522.48       1670.66       132.51 o
   3  15   4       3753.62       3745.38       150.19 o
   4  15   4        493.43        256.71        59.30 o
   5  15   4       6987.35       7150.49       580.32 o
  -4  16   4       4661.58       4752.95       230.32 o
  -3  16   4       1343.30       1458.40       232.57 o
  -2  16   4       1104.87       1180.50       110.30 o
  -1  16   4       1155.68       1237.14       112.44 o
   0  16   4          6.96        -25.13        48.39 o
   1  16   4       1199.50       1277.96        83.56 o
   2  16   4       1316.63       1413.59        97.26 o
   3  16   4       1044.86       1166.00        91.69 o
  -1  17   4        183.58         -4.48       110.55 o
   0  17   4        799.86        698.18       100.38 o
   1  17   4        217.15        273.62        84.92 o
   1   0   5       1352.86       1394.08        47.66 o
   2   0   5      16912.51      17720.14       176.66 o
   3   0   5      12049.12      11993.07       121.27 o
   4   0   5      19431.27      19824.44       205.74 o
   5   0   5       4863.65       4725.51        80.18 o
   6   0   5      17871.08      17850.84       197.36 o
   7   0   5       4471.81       4443.36       108.59 o
   8   0   5       3556.05       3661.99       118.50 o
   9   0   5        497.43        501.86        77.29 o
  10   0   5        780.06        823.82        81.99 o
  11   0   5         32.31        -18.05        51.77 o
 -11   1   5         94.30        184.09        45.35 o
 -10   1   5        633.11        624.70        64.28 o
  -9   1   5       2250.12       2224.01       119.96 o
  -8   1   5        887.63        872.25        73.96 o
  -7   1   5      11704.54      11534.40       202.69 o
  -6   1   5       8180.29       8321.60       127.45 o
  -5   1   5      18493.00      18120.41       199.82 o
  -4   1   5       7415.05       7189.62       109.75 o
  -3   1   5      40585.26      41230.91       288.22 o
  -2   1   5      11669.08      11580.23       149.89 o
  -1   1   5       3400.76       3460.03        58.83 o
   0   1   5       5141.08       4999.45        76.65 o
   1   1   5       2079.51       2163.19        50.72 o
   2   1   5      12157.32      12630.75       156.26 o
   3   1   5      39782.03      40481.98       319.04 o
   4   1   5       7471.77       7229.74        89.11 o
   5   1   5      23040.46      23070.10       214.58 o
   6   1   5       7758.82       7711.40       122.13 o
   7   1   5      12345.90      12478.48       193.04 o
   8   1   5        596.71        518.90        49.91 o
   9   1   5       2451.26       2410.86       102.51 o
  10   1   5        781.43        659.84        72.47 o
  11   1   5        102.14         89.81        50.47 o
 -11   2   5        211.88        190.72        53.81 o
 -10   2   5        492.52        432.40        56.18 o
  -9   2   5       1387.69       1031.97        99.24 o
  -8   2   5       3845.88       3690.03       146.33 o
  -7   2   5       3891.32       3856.59       138.94 o
  -6   2   5      20181.40      20104.28       289.76 o
  -5   2   5       6403.39       6346.89        91.79 o
  -4   2   5      23938.63      23407.34       214.96 o
  -3   2   5      13975.69      13667.50       152.17 o
  -2   2   5      19886.64      19625.04       161.25 o
  -1   2   5       4306.18       4179.75        55.29 o
   0   2   5      10907.72      10933.93        94.66 o
   1   2   5       4707.61       4630.19        66.35 o
   2   2   5      19037.00      18834.93       251.11 o
   3   2   5      13527.31      13731.21       146.11 o
   4   2   5      26801.33      26369.40       193.52 o
   5   2   5       5058.19       5021.80        75.85 o
   6   2   5      22242.11      22331.93       228.68 o
   7   2   5       3879.03       3922.99       109.04 o
   8   2   5       4196.25       4437.99       116.94 o
   9   2   5       1071.67       1087.44        92.24 o
  10   2   5        328.67        267.13        49.02 o
  11   2   5        173.76         79.55        50.84 o
 -11   3   5        392.31        323.61        64.07 o
 -10   3   5       1438.86       1376.01       105.45 o
  -9   3   5       1126.85       1139.09        80.37 o
  -8   3   5       2472.10       2276.58       117.99 o
  -7   3   5      11812.53      11546.27       228.43 o
  -6   3   5       7467.46       6992.02       164.44 o
  -5   3   5      18210.27      18186.51       209.37 o
  -4   3   5       7854.06       7696.60       118.93 o
  -3   3   5      29166.25      28954.75       268.81 o
  -2   3   5       9201.72       9224.71        98.09 o
  -1   3   5       5187.20       5297.69        66.00 o
   0   3   5      13194.12      12947.83       104.83 o
   1   3   5       4231.88       4278.69        61.39 o
   2   3   5       9198.05       9352.19       116.51 o
   3   3   5      28454.89      28112.49       306.10 o
   4   3   5       7595.28       7589.00        96.35 o
   5   3   5      22114.88      21911.62       193.12 o
   6   3   5       6639.61       6716.15       109.84 o
   7   3   5      10968.36      11001.42       172.73 o
   8   3   5       2097.06       2103.91        80.52 o
   9   3   5       1005.42        985.19        69.40 o
  10   3   5       1415.13       1400.98        99.00 o
  11   3   5        589.05        578.16        91.52 o
 -11   4   5       1196.36       1289.41       107.74 o
 -10   4   5        445.54        353.43        59.04 o
  -9   4   5       2803.12       2633.77       135.27 o
  -8   4   5       3539.36       3400.87       130.74 o
  -7   4   5       3978.45       3636.77       115.98 o
  -6   4   5      20394.58      20066.24       301.45 o
  -5   4   5       6403.31       6596.83       128.75 o
  -4   4   5      19761.14      19546.64       229.97 o
  -3   4   5      10613.07      10641.80       137.31 o
  -2   4   5      10589.98      10603.84       117.12 o
  -1   4   5      10530.64      10567.86       107.02 o
   0   4   5       5370.11       5147.02        65.86 o
   1   4   5      11390.70      11752.10       145.78 o
   2   4   5      11448.64      11738.96       143.74 o
   3   4   5      10386.17      10357.16       147.82 o
   4   4   5      20916.58      20534.96       189.35 o
   5   4   5       6091.40       6268.28        96.96 o
   6   4   5      20513.38      20780.48       235.52 o
   7   4   5       4700.50       4810.16       117.32 o
   8   4   5       2962.52       2877.57       102.19 o
   9   4   5       2600.87       2598.84       115.40 o
  10   4   5        386.23        152.67        54.63 o
  11   4   5       1013.05       1097.80        94.55 o
 -11   5   5        617.58        721.08       100.38 o
 -10   5   5       2104.19       2199.32       131.07 o
  -9   5   5       1841.21       1793.27       110.76 o
  -8   5   5       1845.83       1834.65        98.91 o
  -7   5   5      10105.33       9822.56       196.18 o
  -6   5   5       5878.47       5879.75       142.92 o
  -5   5   5      12510.85      12816.07       240.66 o
  -4   5   5       3797.08       3751.38       100.98 o
  -3   5   5      10153.06      10131.51       118.52 o
  -2   5   5       4939.54       5065.70        71.84 o
  -1   5   5       5185.82       5413.55        76.77 o
   0   5   5      11560.95      11573.54       173.85 o
   1   5   5       4755.08       4948.99        77.75 o
   2   5   5       4736.06       4742.22        71.39 o
   3   5   5      10040.45       9995.61       132.18 o
   4   5   5       4769.59       4849.49        78.70 o
   5   5   5      12673.45      12681.52       145.06 o
   6   5   5       6474.13       6676.88       128.42 o
   7   5   5       9192.61       9276.93       168.09 o
   8   5   5       2374.84       2176.45        88.41 o
   9   5   5       1819.32       1830.84        86.31 o
  10   5   5       2163.69       2406.34       127.35 o
  11   5   5        770.39        916.79       270.20 o
 -11   6   5       2300.66       2328.79       284.60 o
 -10   6   5       2625.39       2735.68       147.49 o
  -9   6   5       4666.68       4618.80       164.61 o
  -8   6   5       2969.96       2938.09       124.61 o
  -7   6   5       3292.26       3298.37       124.12 o
  -6   6   5      10788.70      10700.06       190.03 o
  -5   6   5       2443.75       2492.12        81.33 o
  -4   6   5       5948.09       5952.94       118.94 o
  -3   6   5       5491.81       5176.97        78.98 o
  -2   6   5       6691.68       6790.65       103.63 o
  -1   6   5       9115.96       8937.14        92.19 o
   0   6   5       6028.20       6061.19        78.42 o
   1   6   5      10501.55      10365.32       112.83 o
   2   6   5       5465.14       5597.52       131.36 o
   3   6   5       6432.10       6489.97        94.20 o
   4   6   5       4522.58       4625.59        72.77 o
   5   6   5       2388.51       2344.15        70.59 o
   6   6   5      10882.92      11244.00       192.86 o
   7   6   5       4107.51       4265.03       117.74 o
   8   6   5       2652.14       2729.43        99.04 o
   9   6   5       5011.26       5215.91       146.19 o
  10   6   5       2329.84       2407.59       156.82 o
  11   6   5       2216.90       2586.40       699.88 o
 -10   7   5       3931.11       4254.72       167.91 o
  -9   7   5       3685.45       3798.43       151.61 o
  -8   7   5       4130.95       4287.09       141.49 o
  -7   7   5       4474.62       4238.22       131.84 o
  -6   7   5       4229.77       4280.13       105.02 o
  -5   7   5       4607.65       4604.14       112.01 o
  -4   7   5       2601.57       2489.01        77.86 o
  -3   7   5       4442.51       4407.42        84.46 o
  -2   7   5       6944.98       6645.29       106.82 o
  -1   7   5       4105.41       4250.94        64.73 o
   0   7   5      22732.42      22070.54       196.01 o
   1   7   5       3808.34       3868.48        83.40 o
   2   7   5       7677.65       7676.94       124.78 o
   3   7   5       3436.85       3476.84        82.10 o
   4   7   5       3534.57       3598.15        95.48 o
   5   7   5       4303.47       4473.52       110.93 o
   6   7   5       4350.12       4509.67       115.19 o
   7   7   5       4043.98       4075.42       117.58 o
   8   7   5       4406.86       4624.91       142.99 o
   9   7   5       3740.39       3773.67       126.46 o
  10   7   5       4460.43       4966.56       165.85 o
 -10   8   5       2487.97       2485.15       427.92 o
  -9   8   5       6676.97       6299.01       204.73 o
  -8   8   5       1680.02       1666.76       117.57 o
  -7   8   5       3121.80       3145.27       130.90 o
  -6   8   5       3377.90       3391.61        93.61 o
  -5   8   5        683.41        724.89        41.56 o
  -4   8   5       3489.58       3556.07        84.76 o
  -3   8   5       8849.78       8544.00       135.44 o
  -2   8   5       2867.35       2849.88        68.11 o
  -1   8   5      19835.92      19577.99       163.60 o
   0   8   5       2660.95       2624.40        50.51 o
   1   8   5      21234.39      20876.65       179.12 o
   2   8   5       3123.89       3304.11        69.20 o
   3   8   5       9476.60       9356.80       160.67 o
   4   8   5       2630.74       2670.42        93.92 o
   5   8   5        519.85        554.20        44.31 o
   6   8   5       3524.91       3465.60        91.21 o
   7   8   5       3137.66       3513.52       112.10 o
   8   8   5       1825.31       1895.80        83.37 o
   9   8   5       7011.46       7381.07       185.03 o
  10   8   5       2370.35       2420.61       120.73 o
  -9   9   5       3144.16       2832.57       209.19 o
  -8   9   5       5568.86       6019.28       224.90 o
  -7   9   5       1091.06       1015.16        92.20 o
  -6   9   5       1978.99       1813.65        97.45 o
  -5   9   5       2531.13       2613.27        92.24 o
  -4   9   5       4229.54       3866.74        99.87 o
  -3   9   5       5299.59       5239.89       159.49 o
  -2   9   5       9951.65       9725.01       148.03 o
  -1   9   5       3631.99       3770.20        78.12 o
   0   9   5      28139.58      28517.60       232.66 o
   1   9   5       4058.40       4069.08        86.01 o
   2   9   5       9741.67       9750.99       193.69 o
   3   9   5       5620.34       5786.01       173.46 o
   4   9   5       4161.79       4085.40       122.08 o
   5   9   5       2412.92       2307.96       109.23 o
   6   9   5       1650.04       1614.44        76.81 o
   7   9   5       1068.73       1019.51        66.13 o
   8   9   5       5188.44       5478.45       155.39 o
   9   9   5       3331.88       3579.28       131.51 o
  10   9   5       4911.74       5535.11       304.87 o
  -9  10   5       5235.46       5839.42       272.84 o
  -8  10   5       1607.41       1664.81       122.21 o
  -7  10   5       1851.47       1755.12       120.96 o
  -6  10   5        519.44        539.06        59.71 o
  -5  10   5        246.71        227.77        36.99 o
  -4  10   5       3695.55       3615.76       131.44 o
  -3  10   5       7631.47       7519.75       150.07 o
  -2  10   5       3128.23       3049.64        84.51 o
  -1  10   5      12545.01      12706.11       156.91 o
   0  10   5       7677.34       7631.95       129.25 o
   1  10   5      11887.73      12097.69       273.53 o
   2  10   5       4221.36       4209.90       138.54 o
   3  10   5       6324.58       6261.56       276.57 o
   4  10   5       3578.40       3466.33       116.96 o
   5  10   5        213.19        203.08        46.49 o
   6  10   5        490.97        329.11        53.71 o
   7  10   5       1638.52       1554.41        90.96 o
   8  10   5       1927.18       1815.60       112.76 o
   9  10   5       4885.89       5515.31       229.05 o
  -8  11   5       2688.89       2600.31       155.10 o
  -7  11   5        501.06        507.23        75.66 o
  -6  11   5        458.92        484.37        53.98 o
  -5  11   5        132.08        120.41        32.76 o
  -4  11   5       3892.04       3851.06       114.36 o
  -3  11   5       2350.87       2258.09        92.00 o
  -2  11   5       6920.38       6891.65       126.17 o
  -1  11   5       3676.47       3557.08        89.65 o
   0  11   5      15258.65      15005.08       286.33 o
   1  11   5       4099.79       4056.96       126.90 o
   2  11   5       5904.97       6044.80       174.49 o
   3  11   5       2707.11       2814.86       123.94 o
   4  11   5       3353.73       3317.85       135.31 o
   5  11   5        114.92         79.61        40.71 o
   6  11   5        297.49        168.57        48.39 o
   7  11   5        744.41        648.11        71.14 o
   8  11   5       2406.25       2401.94       163.99 o
  -8  12   5        762.24        915.47       144.72 o
  -7  12   5       1065.12        854.60        95.37 o
  -6  12   5        185.74        164.61        41.86 o
  -5  12   5        145.92        110.86        36.98 o
  -4  12   5        525.06        596.33        59.74 o
  -3  12   5       4442.06       4141.68       143.73 o
  -2  12   5        972.84        950.99        59.22 o
  -1  12   5       9379.22       9517.31       182.01 o
   0  12   5       5116.14       4959.16       145.95 o
   1  12   5       8757.70       8618.63       196.56 o
   2  12   5       1218.38       1272.93        86.64 o
   3  12   5       4089.12       4175.61       140.94 o
   4  12   5        675.42        669.66        62.32 o
   5  12   5        146.02         88.85        37.13 o
   6  12   5        244.18         95.32        47.11 o
   7  12   5        799.98        649.64        75.54 o
   8  12   5        719.16        598.26       124.80 o
  -7  13   5        353.55        364.06        71.48 o
  -6  13   5        759.29        795.71        70.32 o
  -5  13   5        495.78        525.57        66.73 o
  -4  13   5       1109.73        946.64        77.26 o
  -3  13   5       1441.56       1461.61        90.21 o
  -2  13   5       4731.82       4678.21       143.38 o
  -1  13   5       2789.30       2494.23        91.85 o
   0  13   5       8602.37       8719.42       205.36 o
   1  13   5       2825.14       2869.50       130.77 o
   2  13   5       4754.72       4550.21       165.72 o
   3  13   5       1314.75       1275.26        84.15 o
   4  13   5       1240.33       1386.14       147.42 o
   5  13   5        406.56        437.54        66.26 o
   6  13   5        666.25        635.83        65.03 o
   7  13   5        462.34        580.81        85.91 o
  -6  14   5       1376.70       1480.38       130.78 o
  -5  14   5        249.90        166.22        58.17 o
  -4  14   5       1137.57       1119.74        98.97 o
  -3  14   5       2852.20       3039.91       146.25 o
  -2  14   5       2785.84       2673.64       132.16 o
  -1  14   5       7367.58       7466.82       181.72 o
   0  14   5       4258.24       3934.47       145.14 o
   1  14   5       7612.17       7876.23       206.15 o
   2  14   5       2465.40       2352.74       125.81 o
   3  14   5       2928.41       2899.71       129.79 o
   4  14   5        892.04        977.37        89.67 o
   5  14   5        394.11        325.07        83.45 o
   6  14   5       1277.85       1749.15       408.87 o
  -5  15   5       1600.59       1629.60       149.29 o
  -4  15   5        730.96        717.20        75.97 o
  -3  15   5       1930.39       1936.64       115.37 o
  -2  15   5       4721.94       4612.98       176.67 o
  -1  15   5       2976.18       2932.12       141.96 o
   0  15   5       7233.84       7428.63       208.06 o
   1  15   5       2981.41       3062.36       148.08 o
   2  15   5       4642.77       4740.92       236.62 o
   3  15   5       1672.13       1806.38       163.86 o
   4  15   5        824.84        861.13        87.97 o
   5  15   5       1142.78       1009.27       156.85 o
  -4  16   5       1283.56       1345.64       129.86 o
  -3  16   5       1985.99       1923.71       158.78 o
  -2  16   5       1850.31       1866.07       137.97 o
  -1  16   5       4258.36       4599.65       207.68 o
   0  16   5       2195.80       2355.91       124.13 o
   1  16   5       4429.34       4675.89       254.87 o
   2  16   5       1797.50       1756.92       122.49 o
   3  16   5       2002.73       2013.23       294.88 o
   0  17   5       2576.03       2648.34       312.90 o
   1  17   5        923.10        855.12       187.35 o
   0   0   6      10615.04      11404.86       180.98 o
   1   0   6      14197.08      13991.91       178.74 o
   2   0   6      27004.25      26739.99       250.05 o
   3   0   6       5122.30       5123.92        92.72 o
   4   0   6       1184.73       1106.00        38.49 o
   5   0   6        202.04        200.81        23.82 o
   6   0   6         21.15         63.51        18.59 o
   7   0   6        568.76        573.96        52.38 o
   8   0   6       8907.93       8762.42       187.03 o
   9   0   6       2143.93       2039.24       116.37 o
  10   0   6       7839.59       7992.37       214.23 o
  11   0   6       1988.48       2063.92       156.21 o
 -11   1   6       7991.80       8589.49       250.07 o
 -10   1   6       2893.17       2886.88       129.12 o
  -9   1   6       6807.65       6866.12       214.31 o
  -8   1   6       2783.27       2673.49       146.40 o
  -7   1   6       4954.21       4939.41       132.61 o
  -6   1   6       2035.64       2015.08        80.52 o
  -5   1   6       1066.69       1011.71        46.40 o
  -4   1   6       2081.66       2160.17        51.61 o
  -3   1   6      18169.97      17987.70       163.73 o
  -2   1   6      10066.07       9772.16       102.65 o
  -1   1   6      24546.87      24650.71       239.42 o
   0   1   6      18398.70      18449.55       179.25 o
   1   1   6      24540.57      24986.79       209.11 o
   2   1   6       9984.30       9765.69       133.11 o
   3   1   6      16261.05      16598.06       188.51 o
   4   1   6       2293.73       2295.09        52.92 o
   5   1   6       1151.24       1133.61        36.35 o
   6   1   6       1685.29       1705.58        63.66 o
   7   1   6       4517.03       4616.91       139.71 o
   8   1   6       2388.13       2440.73        96.78 o
   9   1   6       6270.03       6292.95       167.77 o
  10   1   6       2879.21       3136.95       172.41 o
  11   1   6       7749.01       8373.31       293.78 o
 -11   2   6       2143.71       2209.56       137.80 o
 -10   2   6       6809.92       7019.76       202.70 o
  -9   2   6       4499.67       4503.67       174.80 o
  -8   2   6       6539.44       6385.09       226.18 o
  -7   2   6       4400.58       4463.72       138.82 o
  -6   2   6        124.35        117.87        31.21 o
  -5   2   6       2401.16       2347.42        81.78 o
  -4   2   6       7616.22       7618.98       128.10 o
  -3   2   6       5864.54       6019.31        97.74 o
  -2   2   6      35278.42      35320.60       244.89 o
  -1   2   6      19126.73      19017.23       154.27 o
   0   2   6      15918.55      16554.54       144.50 o
   1   2   6      19171.77      19483.58       184.70 o
   2   2   6      33392.66      33209.12       313.38 o
   3   2   6       4848.24       4842.59        94.78 o
   4   2   6       6128.88       6158.61        87.23 o
   5   2   6       2933.00       2879.51        61.07 o
   6   2   6        167.39        196.74        24.62 o
   7   2   6       4093.20       4197.59        97.25 o
   8   2   6       6070.78       6057.87       167.35 o
   9   2   6       4440.85       4564.61       158.28 o
  10   2   6       6229.19       6568.46       181.68 o
  11   2   6       2449.21       2531.06       189.98 o
 -11   3   6       4741.17       4886.98       202.26 o
 -10   3   6       3155.05       3244.34       157.99 o
  -9   3   6       3540.07       3555.08       157.87 o
  -8   3   6       5714.65       5875.45       169.97 o
  -7   3   6       6098.68       6277.02       186.39 o
  -6   3   6       5406.24       5256.69       145.26 o
  -5   3   6       2149.42       1942.99       102.17 o
  -4   3   6       4462.90       4411.00        98.18 o
  -3   3   6      13305.89      13261.87       157.47 o
  -2   3   6      14671.67      14390.10       141.20 o
  -1   3   6      28590.15      28566.37       210.44 o
   0   3   6      25620.46      25768.03       225.86 o
   1   3   6      27853.10      28034.74       233.74 o
   2   3   6      12889.44      12911.26       140.74 o
   3   3   6      10511.38      10401.73       146.28 o
   4   3   6       4588.02       4590.62        85.54 o
   5   3   6       2622.34       2613.49        66.01 o
   6   3   6       5812.10       5825.65       117.57 o
   7   3   6       5432.94       5002.05       116.45 o
   8   3   6       5308.92       5529.51       162.66 o
   9   3   6       3344.83       3267.06       124.80 o
  10   3   6       3500.86       3656.58       233.63 o
  11   3   6       4827.21       4952.10       213.12 o
 -11   4   6       1856.96       2093.25       196.47 o
 -10   4   6       5101.08       4922.27       197.39 o
  -9   4   6       4122.29       4203.99       173.03 o
  -8   4   6       5200.79       4950.71       184.64 o
  -7   4   6       5523.48       5305.03       158.23 o
  -6   4   6       2540.22       2557.52       104.56 o
  -5   4   6       5890.31       6142.31       125.56 o
  -4   4   6       4168.29       4042.85        96.08 o
  -3   4   6       6772.39       6615.90       125.56 o
  -2   4   6      30817.24      30473.06       228.46 o
  -1   4   6      15447.48      15464.67       142.28 o
   0   4   6      22751.58      23141.67       165.67 o
   1   4   6      15334.96      15471.66       140.95 o
   2   4   6      31506.68      31426.38       294.57 o
   3   4   6       5013.41       4955.54        87.93 o
   4   4   6       3298.18       3174.57        74.91 o
   5   4   6       6077.94       6026.72       100.08 o
   6   4   6       1961.76       2089.25        61.45 o
   7   4   6       5408.61       5418.05       128.48 o
   8   4   6       5018.06       5147.23       132.04 o
   9   4   6       4109.52       4433.36       164.19 o
  10   4   6       5128.69       5037.13       187.92 o
  11   4   6       2034.81       2140.67       343.38 o
 -11   5   6       2473.04       2114.95       272.14 o
 -10   5   6       2000.20       2161.76       133.29 o
  -9   5   6       2432.78       2386.78       133.40 o
  -8   5   6       5041.36       5139.54       166.19 o
  -7   5   6       5578.29       5538.06       165.28 o
  -6   5   6       3361.88       3280.02       120.35 o
  -5   5   6       1575.24       1638.46        68.21 o
  -4   5   6       7663.51       7695.02       137.56 o
  -3   5   6       4712.30       4636.83       104.21 o
  -2   5   6       3560.39       3669.71        70.70 o
  -1   5   6      23313.28      22723.61       197.21 o
   0   5   6       7178.42       7498.01        94.28 o
   1   5   6      24839.04      24831.13       260.06 o
   2   5   6       2965.52       3146.84        79.69 o
   3   5   6       4414.53       4243.97        86.86 o
   4   5   6       6928.78       7014.82       117.34 o
   5   5   6       1866.61       1935.15        56.35 o
   6   5   6       3485.02       3435.92        94.68 o
   7   5   6       4927.65       4778.61       135.95 o
   8   5   6       4573.36       4770.57       131.94 o
   9   5   6       2784.60       3075.80       138.05 o
  10   5   6       2281.22       2412.06       131.65 o
  11   5   6       2758.60       3173.99       366.96 o
 -10   6   6       1822.98       1647.68       119.69 o
  -9   6   6       1946.15       1867.40       122.47 o
  -8   6   6       2657.94       2567.80       120.92 o
  -7   6   6       3509.94       3418.90       118.89 o
  -6   6   6       3486.50       3503.47       116.39 o
  -5   6   6      11798.98      11778.32       182.32 o
  -4   6   6       2983.93       2958.95        86.56 o
  -3   6   6       5475.48       5668.32       109.08 o
  -2   6   6       9140.61       9018.31       119.60 o
  -1   6   6       5293.87       5345.12        78.57 o
   0   6   6       7567.78       7263.61        95.97 o
   1   6   6       6761.05       6797.15        94.61 o
   2   6   6      10225.89      10218.48       129.68 o
   3   6   6       5190.14       5240.07        97.17 o
   4   6   6       2454.16       2441.94        68.58 o
   5   6   6      10475.59      10552.83       160.08 o
   6   6   6       3464.30       3528.88       102.57 o
   7   6   6       3352.08       3661.75       131.00 o
   8   6   6       3199.24       3379.59       113.43 o
   9   6   6       1959.68       2120.00       103.38 o
  10   6   6       2086.00       2180.19       125.57 o
 -10   7   6        927.26        817.99        92.00 o
  -9   7   6       1185.27       1202.99        84.65 o
  -8   7   6       2831.61       2875.09       118.26 o
  -7   7   6       4016.46       3977.31       122.01 o
  -6   7   6       5645.49       5672.75       151.54 o
  -5   7   6       4886.05       4893.26       130.81 o
  -4   7   6      14501.35      14241.22       203.80 o
  -3   7   6       3941.79       3850.55        86.86 o
  -2   7   6       8020.86       8050.05       116.74 o
  -1   7   6       4842.29       4975.30       105.92 o
   0   7   6       2825.25       2971.43        59.09 o
   1   7   6       5324.55       5446.68        81.09 o
   2   7   6       9174.96       9039.62       148.12 o
   3   7   6       3421.69       3433.91        86.18 o
   4   7   6      13211.78      13434.12       216.67 o
   5   7   6       4907.99       5012.82       121.35 o
   6   7   6       4887.34       4649.22       120.55 o
   7   7   6       4168.32       4142.54       132.87 o
   8   7   6       2586.04       2600.46       118.36 o
   9   7   6       1486.32       1529.27        85.07 o
  10   7   6       1163.08       1059.49        84.84 o
 -10   8   6        573.69        481.34       372.17 o
  -9   8   6       1151.50       1053.76        91.70 o
  -8   8   6       2259.35       2399.26       123.81 o
  -7   8   6       2792.78       2800.53       126.09 o
  -6   8   6       5775.65       5854.82       161.56 o
  -5   8   6      15073.14      15005.64       208.43 o
  -4   8   6       6445.44       6332.11       149.84 o
  -3   8   6      11071.34      11143.66       171.19 o
  -2   8   6       3641.23       3594.80        75.71 o
  -1   8   6       6252.09       6314.88        95.30 o
   0   8   6       3857.65       3923.78        67.98 o
   1   8   6       7583.80       7640.60       103.55 o
   2   8   6       3363.60       3550.30        92.95 o
   3   8   6      11257.04      11156.87       165.36 o
   4   8   6       6177.21       6152.70       134.23 o
   5   8   6      14601.73      15100.57       285.59 o
   6   8   6       6174.32       6104.90       142.91 o
   7   8   6       2742.19       2715.58       103.57 o
   8   8   6       2350.17       2470.96       103.29 o
   9   8   6       1178.54       1110.66        75.79 o
  10   8   6        438.56        136.50        87.33 o
  -9   9   6        723.62        580.77        98.30 o
  -8   9   6       2398.10       2252.08       142.67 o
  -7   9   6       4882.66       4864.52       194.77 o
  -6   9   6       6119.27       5704.78       148.23 o
  -5   9   6       7547.62       7579.10       152.20 o
  -4   9   6      13845.26      13936.64       217.66 o
  -3   9   6       5503.47       5337.27       163.41 o
  -2   9   6       9043.02       9086.85       138.14 o
  -1   9   6       3764.56       3735.85        90.10 o
   0   9   6       1019.10       1103.82        40.70 o
   1   9   6       3958.51       4059.16        81.31 o
   2   9   6       9597.70       9521.62       178.90 o
   3   9   6       5872.30       5610.70       146.35 o
   4   9   6      14228.36      13729.34       237.02 o
   5   9   6       7743.89       8125.85       182.87 o
   6   9   6       6626.25       6900.70       192.54 o
   7   9   6       4591.39       4688.95       164.25 o
   8   9   6       2498.35       2663.73       119.02 o
   9   9   6        661.48        705.55        65.13 o
  10   9   6        388.84        801.36       157.05 o
  -9  10   6        905.14       1101.74       235.73 o
  -8  10   6       1958.70       1990.72       120.24 o
  -7  10   6       2617.35       2421.74       125.48 o
  -6  10   6       5659.66       5533.70       260.14 o
  -5  10   6       8915.00       8633.89       250.52 o
  -4  10   6       4214.35       4155.61       118.77 o
  -3  10   6       6784.20       6854.67       146.52 o
  -2  10   6       2248.40       2120.94        68.88 o
  -1  10   6       3686.58       3832.75        84.93 o
   0  10   6       1665.98       1709.68        60.84 o
   1  10   6       3562.01       3658.33       104.83 o
   2  10   6       2332.51       2185.99       149.38 o
   3  10   6       6319.71       6179.62       159.97 o
   4  10   6       4610.35       4531.33       137.38 o
   5  10   6      10086.72      10229.88       240.39 o
   6  10   6       5631.58       5800.44       183.74 o
   7  10   6       2882.97       2903.45       152.04 o
   8  10   6       1603.34       1639.54       109.61 o
   9  10   6       1014.26        917.99       115.17 o
  -8  11   6       2961.91       3207.71       153.62 o
  -7  11   6       2634.38       2446.93       129.18 o
  -6  11   6       4599.41       4222.20       161.60 o
  -5  11   6       3311.78       3442.78       125.45 o
  -4  11   6       8711.48       8937.59       182.39 o
  -3  11   6       1605.53       1597.47        69.76 o
  -2  11   6       3314.58       3333.48        88.88 o
  -1  11   6        641.85        687.34        43.36 o
   0  11   6        873.50        827.56        55.38 o
   1  11   6        456.05        415.63        48.73 o
   2  11   6       2681.04       2710.75       139.26 o
   3  11   6       1719.08       1737.08        95.44 o
   4  11   6       9180.14       8989.55       227.62 o
   5  11   6       3680.55       4055.58       156.12 o
   6  11   6       5178.65       5190.73       180.25 o
   7  11   6       2595.16       2622.23       134.79 o
   8  11   6       3121.46       3439.85       158.24 o
  -7  12   6       4176.44       4373.36       182.78 o
  -6  12   6       2565.94       2521.90       128.79 o
  -5  12   6       6839.78       7065.59       185.81 o
  -4  12   6       1863.31       1741.66        89.75 o
  -3  12   6       3030.57       3000.64       114.78 o
  -2  12   6       1285.97       1341.90        65.72 o
  -1  12   6       1210.33       1226.37        70.87 o
   0  12   6        575.68        557.69        55.01 o
   1  12   6       1044.95        944.42        68.18 o
   2  12   6       1147.99       1187.46        84.95 o
   3  12   6       3084.49       2927.10       133.67 o
   4  12   6       2279.12       2283.74       119.95 o
   5  12   6       7585.85       7729.41       199.70 o
   6  12   6       2842.94       2848.21       126.49 o
   7  12   6       4217.93       4414.96       177.80 o
   8  12   6        836.43        492.39       160.26 o
  -7  13   6       1407.40       1395.58       138.83 o
  -6  13   6       3934.71       3970.29       166.16 o
  -5  13   6       2404.44       2592.62       129.67 o
  -4  13   6       5166.26       5150.85       175.91 o
  -3  13   6       2784.15       2937.10       123.68 o
  -2  13   6        812.90        709.47        71.12 o
  -1  13   6       1357.97       1371.85        89.65 o
   0  13   6        404.04        392.48        52.95 o
   1  13   6       1210.93       1458.44        88.24 o
   2  13   6       1105.58        992.84       102.75 o
   3  13   6       2836.16       2834.78       124.86 o
   4  13   6       5457.01       5703.17       203.43 o
   5  13   6       2691.21       2829.77       142.08 o
   6  13   6       3735.56       4072.92       153.97 o
   7  13   6       1615.26       1358.71       294.33 o
  -6  14   6       1803.52       1637.40       149.90 o
  -5  14   6       5070.19       5089.25       211.76 o
  -4  14   6       3514.52       3430.41       161.69 o
  -3  14   6       1961.45       1878.74       111.15 o
  -2  14   6       2711.15       3139.86       157.38 o
  -1  14   6       1199.77       1109.73        89.37 o
   0  14   6       1263.86       1414.85        91.38 o
   1  14   6       1310.55       1070.50        87.54 o
   2  14   6       2831.60       2878.52       140.52 o
   3  14   6       2096.59       2161.90       114.50 o
   4  14   6       3720.20       3879.65       188.34 o
   5  14   6       4856.98       5031.37       194.95 o
   6  14   6       1683.28       1625.81       185.47 o
  -5  15   6       1944.14       2851.66       315.56 o
  -4  15   6       3746.59       3791.91       163.64 o
  -3  15   6       3337.98       3472.29       175.05 o
  -2  15   6       1210.69       1161.22        93.86 o
  -1  15   6       1093.97       1251.43        98.93 o
   0  15   6       1068.77       1097.83       101.38 o
   1  15   6       1226.65       1477.36       107.13 o
   2  15   6       1324.59       1271.92       100.54 o
   3  15   6       3601.67       3839.19       155.11 o
   4  15   6       3740.35       3519.07       188.28 o
  -3  16   6       1990.48       1960.62       192.80 o
  -2  16   6       1815.27       2072.94       164.50 o
  -1  16   6        860.24        941.52       105.38 o
   0  16   6        736.30        710.65        72.54 o
   1  16   6        927.74        921.41       101.34 o
   2  16   6       1990.50       2174.78       172.62 o
   1   0   7       1156.45       1306.07        47.30 o
   2   0   7       4538.90       4236.87       112.05 o
   3   0   7      17984.49      17894.88       211.08 o
   4   0   7        840.90        884.58        34.70 o
   5   0   7      22782.66      22974.69       215.01 o
   6   0   7         59.60         76.59        26.74 o
   7   0   7      17097.56      17149.39       257.04 o
   8   0   7       3359.50       3317.01       105.64 o
   9   0   7       2819.24       2971.29       120.17 o
  10   0   7        113.23         34.19        47.53 o
  11   0   7        251.28        162.87        95.19 o
 -11   1   7        204.11        105.08        77.35 o
 -10   1   7        463.23        483.26        71.07 o
  -9   1   7        800.01        798.01        79.97 o
  -8   1   7       7085.92       7247.81       176.50 o
  -7   1   7       1031.38        958.22        57.12 o
  -6   1   7      26333.84      26428.67       299.38 o
  -5   1   7        988.59        917.26        44.72 o
  -4   1   7      23300.46      23243.61       208.70 o
  -3   1   7       2016.70       1923.72        57.78 o
  -2   1   7      11224.65      11161.97       126.97 o
  -1   1   7       1808.57       1838.42        60.62 o
   0   1   7        243.22        267.22        24.71 o
   1   1   7       1607.35       1619.93        42.76 o
   2   1   7      12481.06      12667.28       165.82 o
   3   1   7       1313.81       1222.19        53.90 o
   4   1   7      24604.24      24595.82       216.94 o
   5   1   7       1313.73       1344.61        43.60 o
   6   1   7      27325.56      27807.26       275.34 o
   7   1   7       1101.92       1074.74        57.90 o
   8   1   7       6531.17       6616.99       163.88 o
   9   1   7        747.83        793.71       104.11 o
  10   1   7        443.18        446.16        71.61 o
  11   1   7        231.86        100.44        86.54 o
 -11   2   7        503.45        429.84        99.90 o
 -10   2   7        481.01        424.95        92.51 o
  -9   2   7       2225.28       2114.54       123.60 o
  -8   2   7       2843.71       2793.08       132.34 o
  -7   2   7      15978.79      16363.93       285.81 o
  -6   2   7        798.80        752.32        50.42 o
  -5   2   7      25074.14      24975.66       279.71 o
  -4   2   7       4187.89       4072.39        88.28 o
  -3   2   7      23445.94      23487.03       222.85 o
  -2   2   7       1605.86       1580.28        38.90 o
  -1   2   7       4220.38       4273.55        66.14 o
   0   2   7       6570.06       6775.65        93.16 o
   1   2   7       4507.66       4515.59        73.01 o
   2   2   7       1469.67       1453.60        53.98 o
   3   2   7      25047.49      25157.84       272.84 o
   4   2   7       4491.25       4482.26        82.54 o
   5   2   7      26979.40      27304.88       358.74 o
   6   2   7        832.84        840.86        43.64 o
   7   2   7      14497.94      14873.26       214.18 o
   8   2   7       2456.70       2335.92       108.38 o
   9   2   7       1750.23       1843.47       106.32 o
  10   2   7        788.12        696.79        74.32 o
  11   2   7        622.41        365.99        99.38 o
 -11   3   7       1144.83       1187.62       208.52 o
 -10   3   7        591.17        639.75        82.94 o
  -9   3   7       1737.08       1797.12       118.10 o
  -8   3   7       5450.72       5358.89       226.74 o
  -7   3   7        790.86        798.93        75.09 o
  -6   3   7      19264.99      19289.30       273.43 o
  -5   3   7       5640.81       5500.51       130.00 o
  -4   3   7      22340.04      22055.79       247.30 o
  -3   3   7       6119.56       5846.19        82.63 o
  -2   3   7      14362.85      14326.19       132.96 o
  -1   3   7       7772.06       7607.20       100.48 o
   0   3   7        903.64       1030.56        31.51 o
   1   3   7       9553.93       9543.69       114.52 o
   2   3   7      15013.81      15392.78       163.98 o
   3   3   7       6269.99       6432.49       186.64 o
   4   3   7      22743.90      22665.36       300.31 o
   5   3   7       5994.08       5953.34        97.42 o
   6   3   7      20723.09      20992.60       237.09 o
   7   3   7        640.70        648.16        52.51 o
   8   3   7       4341.87       4151.43       208.32 o
   9   3   7       1779.97       1810.99        97.37 o
  10   3   7        491.30        549.38        79.73 o
  11   3   7       1304.81       1284.01       278.07 o
 -10   4   7       2483.11       2449.87       142.91 o
  -9   4   7       1340.56       1469.93       108.68 o
  -8   4   7       1775.81       1653.83       108.48 o
  -7   4   7       8543.53       8496.41       231.85 o
  -6   4   7        653.53        580.58        57.28 o
  -5   4   7      19071.38      19087.93       246.04 o
  -4   4   7       3807.02       3857.68        90.48 o
  -3   4   7      19302.06      19372.59       178.29 o
  -2   4   7       7131.37       6955.17       107.04 o
  -1   4   7       3588.16       3716.71        73.96 o
   0   4   7       8450.09       8360.74        96.86 o
   1   4   7       2751.88       2818.35        55.47 o
   2   4   7       8575.04       8590.34       120.77 o
   3   4   7      19830.15      20387.93       212.13 o
   4   4   7       4156.62       4144.72        99.14 o
   5   4   7      20902.10      21156.72       223.94 o
   6   4   7        664.09        752.48        44.16 o
   7   4   7       8881.14       9298.69       193.70 o
   8   4   7       1792.80       1755.19        88.49 o
   9   4   7       1226.12       1260.69        93.37 o
  10   4   7       2922.85       2876.78       166.38 o
  11   4   7        415.49        313.38       164.01 o
 -10   5   7        201.83        212.73        61.68 o
  -9   5   7       4267.34       4528.67       184.92 o
  -8   5   7       2568.23       2496.23       118.09 o
  -7   5   7        762.80        725.47        67.44 o
  -6   5   7       9436.40       9526.96       192.36 o
  -5   5   7       1420.62       1396.32        64.61 o
  -4   5   7      13255.38      12867.17       188.37 o
  -3   5   7       6126.97       5911.98        92.95 o
  -2   5   7       8826.21       8679.52       111.99 o
  -1   5   7      10723.80      10277.59       119.81 o
   0   5   7       1407.83       1425.14        42.55 o
   1   5   7      12590.84      12083.02       152.14 o
   2   5   7       8701.15       8605.82       124.38 o
   3   5   7       6049.40       5891.10       117.70 o
   4   5   7      12899.53      13045.63       174.16 o
   5   5   7       1556.98       1572.56        54.83 o
   6   5   7      11279.42      11668.31       187.39 o
   7   5   7       1273.15       1378.19        87.83 o
   8   5   7       2528.45       2633.86       108.39 o
   9   5   7       4217.21       4343.83       167.34 o
  10   5   7        218.10        239.27        56.41 o
 -10   6   7       5151.09       5353.36       212.45 o
  -9   6   7        714.30        563.37        91.88 o
  -8   6   7       3348.61       3341.61       127.56 o
  -7   6   7       3792.25       3506.39       116.29 o
  -6   6   7        700.21        742.70        54.04 o
  -5   6   7       9370.38       9265.34       170.07 o
  -4   6   7       2896.86       2816.36        87.20 o
  -3   6   7      10276.79      10272.93       137.06 o
  -2   6   7      12973.21      12831.47       152.04 o
  -1   6   7       1254.06       1244.01        42.15 o
   0   6   7      17728.57      17458.72       202.27 o
   1   6   7        778.39        780.61        34.43 o
   2   6   7      13317.25      12858.67       197.74 o
   3   6   7       8975.96       8911.56       142.03 o
   4   6   7       2647.19       2622.32        75.30 o
   5   6   7       9768.49       9700.71       175.57 o
   6   6   7       1160.98       1210.97        63.93 o
   7   6   7       3827.21       4093.07       162.52 o
   8   6   7       3462.12       3583.38       129.19 o
   9   6   7       1065.29       1037.70        96.76 o
  10   6   7       5200.46       5645.93       203.48 o
 -10   7   7         43.72        -18.13        62.71 o
  -9   7   7       5603.40       5984.43       272.89 o
  -8   7   7       1826.73       1717.36        92.82 o
  -7   7   7       1753.91       1725.93        86.32 o
  -6   7   7       5560.32       5363.95       138.90 o
  -5   7   7        111.87         77.24        39.45 o
  -4   7   7       8035.12       7697.42       149.33 o
  -3   7   7       6575.95       6691.61       112.60 o
  -2   7   7       5509.94       5525.58        99.03 o
  -1   7   7      17054.25      16910.66       203.67 o
   0   7   7       1866.60       1876.81        51.89 o
   1   7   7      18576.70      18732.59       194.50 o
   2   7   7       5907.71       5986.61       123.56 o
   3   7   7       5524.65       5525.77       115.00 o
   4   7   7       6990.81       6977.30       156.34 o
   5   7   7         73.36         92.04        28.41 o
   6   7   7       5322.80       5464.75       135.02 o
   7   7   7       2362.44       2273.60       100.45 o
   8   7   7       1770.02       1765.34        82.19 o
   9   7   7       5856.11       6098.69       192.10 o
  10   7   7        102.92         38.05        51.31 o
 -10   8   7       4634.58       4313.71       377.12 o
  -9   8   7        292.41        261.91        49.93 o
  -8   8   7       3969.62       3845.19       142.66 o
  -7   8   7       3413.75       3620.33       123.67 o
  -6   8   7       1011.49       1042.19        66.71 o
  -5   8   7       3152.55       3156.15       103.83 o
  -4   8   7       2453.63       2316.53        83.43 o
  -3   8   7       3052.29       3098.02        79.35 o
  -2   8   7      11289.20      11146.68       150.10 o
  -1   8   7       7379.21       7452.14       111.10 o
   0   8   7      20817.62      20788.79       215.02 o
   1   8   7       8224.47       8240.93       127.74 o
   2   8   7      11438.46      11386.43       179.91 o
   3   8   7       2736.55       2694.55        81.61 o
   4   8   7       2486.98       2428.06        94.97 o
   5   8   7       3030.74       3014.24       100.26 o
   6   8   7       1183.75       1183.14        67.06 o
   7   8   7       2485.69       2723.42       137.56 o
   8   8   7       4025.79       4141.77       134.81 o
   9   8   7        547.05        573.62        58.75 o
  -9   9   7       5896.91       6376.66       279.11 o
  -8   9   7        856.36        816.79        80.39 o
  -7   9   7       2875.12       2544.59       128.16 o
  -6   9   7       1900.42       1793.97        86.49 o
  -5   9   7        256.28        217.54        45.50 o
  -4   9   7       2129.68       2047.06        83.84 o
  -3   9   7       7155.70       7032.43       127.45 o
  -2   9   7       3079.02       2986.94        93.06 o
  -1   9   7      19107.57      19434.21       219.99 o
   0   9   7       4202.35       4283.75        82.01 o
   1   9   7      20596.71      20982.75       211.71 o
   2   9   7       3683.65       3686.23       102.86 o
   3   9   7       6768.20       6722.11       164.20 o
   4   9   7       1508.18       1501.47        89.28 o
   5   9   7        327.78        284.94        44.26 o
   6   9   7       1440.42       1420.72        91.65 o
   7   9   7       2590.81       2484.47       112.27 o
   8   9   7        817.38        665.10        72.91 o
   9   9   7       6158.44       6159.23       176.81 o
  -9  10   7         48.67         58.42       128.21 o
  -8  10   7       4514.34       4673.25       182.62 o
  -7  10   7       1155.46       1197.17        93.22 o
  -6  10   7       1275.11       1326.32        83.09 o
  -5  10   7        670.44        541.41        52.71 o
  -4  10   7       2135.04       1987.12        85.60 o
  -3  10   7        350.42        336.90        33.72 o
  -2  10   7      10832.15      10754.95       161.92 o
  -1  10   7       1781.63       1809.39        60.96 o
   0  10   7      22233.02      22351.77       261.56 o
   1  10   7       1808.23       1778.13        86.28 o
   2  10   7      10763.05      10184.47       247.33 o
   3  10   7        204.35        189.51        40.23 o
   4  10   7       2326.52       2247.22        99.49 o
   5  10   7        601.30        524.39        53.83 o
   6  10   7       1070.44       1053.82        84.97 o
   7  10   7        995.01       1067.45        99.52 o
   8  10   7       4358.31       4424.64       177.31 o
   9  10   7        150.35         93.21        79.46 o
  -8  11   7        106.09        122.36        79.80 o
  -7  11   7       2454.78       2451.31       186.31 o
  -6  11   7         64.20        121.54        47.75 o
  -5  11   7        111.38        123.50        39.18 o
  -4  11   7        190.95        186.42        36.38 o
  -3  11   7       5874.17       5801.65       124.93 o
  -2  11   7        390.93        401.91        36.95 o
  -1  11   7      14274.04      14572.04       199.18 o
   0  11   7         21.88         34.23        30.40 o
   1  11   7      13843.16      13771.88       249.28 o
   2  11   7        513.79        411.23        51.95 o
   3  11   7       6075.27       6154.91       195.57 o
   4  11   7        111.32        164.02        42.24 o
   5  11   7        172.05        101.18        44.26 o
   6  11   7        120.27         99.99        58.62 o
   7  11   7       1923.09       1853.12       118.11 o
   8  11   7        203.91        156.51        63.46 o
  -7  12   7          9.81         20.44        55.75 o
  -6  12   7        393.28        363.79        60.35 o
  -5  12   7        354.25        428.58        55.49 o
  -4  12   7       1327.68       1286.27        69.97 o
  -3  12   7        246.50        247.21        39.72 o
  -2  12   7       7462.25       7511.01       155.15 o
  -1  12   7          1.49         56.92        36.83 o
   0  12   7      13452.42      13673.90       256.09 o
   1  12   7         64.66        153.95        40.53 o
   2  12   7       6532.62       6275.43       192.36 o
   3  12   7        316.23        291.85        52.90 o
   4  12   7       1297.59       1419.18        96.97 o
   5  12   7        264.78        196.68        55.11 o
   6  12   7        307.21        302.45        51.37 o
   7  12   7          7.57         33.67        46.53 o
  -7  13   7       1347.92       1201.89       209.00 o
  -6  13   7        645.39        608.99        70.85 o
  -5  13   7        237.26        142.87        45.78 o
  -4  13   7        618.49        562.53        60.86 o
  -3  13   7       3898.00       4087.43       141.13 o
  -2  13   7        649.14        691.43        69.24 o
  -1  13   7      10137.50      10136.97       248.31 o
   0  13   7         21.78         11.03        39.73 o
   1  13   7       8566.94       8321.44       228.03 o
   2  13   7        826.15        857.12        82.13 o
   3  13   7       3520.17       3446.55       153.61 o
   4  13   7        606.22        671.33        76.34 o
   5  13   7        194.86        238.69        60.63 o
   6  13   7        468.76        369.27        67.99 o
   7  13   7       1170.00       1205.88       206.70 o
  -6  14   7        356.75        453.69       157.96 o
  -5  14   7       1033.21        976.44        88.79 o
  -4  14   7       1528.90       1688.40       110.20 o
  -3  14   7       1273.10       1325.79       114.51 o
  -2  14   7       6146.51       6428.57       186.54 o
  -1  14   7        329.07        399.45        73.96 o
   0  14   7       9792.36      10160.31       238.98 o
   1  14   7        401.75        405.86        60.85 o
   2  14   7       5368.62       5447.57       194.64 o
   3  14   7       1208.28       1235.61       121.74 o
   4  14   7       1181.59       1227.48       100.10 o
   5  14   7        828.57        651.85        94.93 o
   6  14   7        465.61        245.29       118.53 o
  -4  15   7       1350.81       1360.78       134.17 o
  -3  15   7       2013.37       1705.84       126.84 o
  -2  15   7       1381.27       1550.13       124.85 o
  -1  15   7       6017.76       6160.77       209.78 o
   0  15   7        279.01        266.54        55.10 o
   1  15   7       5689.29       5656.25       204.80 o
   2  15   7       1025.59       1090.09        96.97 o
   3  15   7       1976.47       2038.96       116.42 o
   4  15   7       1178.05       1120.00       225.09 o
  -2  16   7       2448.10       2472.60       322.45 o
  -1  16   7        472.70        672.58       128.81 o
   0  16   7       3818.88       4265.00       296.36 o
   1  16   7        375.82        316.35       148.85 o
   2  16   7       3091.53       3349.56       258.96 o
   0   0   8      77638.88      77348.45       676.82 o
   1   0   8       2901.29       2904.05        74.81 o
   2   0   8      24027.51      23280.21       255.22 o
   3   0   8         74.81        106.53        26.08 o
   4   0   8       3204.08       3166.66        67.69 o
   5   0   8         13.36         32.10        20.77 o
   6   0   8       3692.30       3692.32       102.68 o
   7   0   8       1895.41       1873.80        78.41 o
   8   0   8       6075.78       6107.31       163.90 o
   9   0   8        377.48        422.84        54.78 o
  10   0   8       7038.21       7428.37       242.81 o
  11   0   8        464.00        495.87       105.11 o
 -11   1   8       4993.06       5466.72       243.35 o
 -10   1   8        557.36        515.30        75.81 o
  -9   1   8       9012.90       9101.46       231.55 o
  -8   1   8       1079.34        995.08        64.28 o
  -7   1   8       3479.44       3388.66       105.64 o
  -6   1   8        237.98        207.13        33.57 o
  -5   1   8        689.71        767.55        43.40 o
  -4   1   8        373.03        387.87        30.30 o
  -3   1   8      14808.85      14354.53       177.25 o
  -2   1   8       4446.39       4262.51        94.99 o
  -1   1   8      47905.46      46141.82       368.69 o
   0   1   8       2002.03       1985.91        59.63 o
   1   1   8      47477.51      46759.05       484.70 o
   2   1   8       4780.52       4747.27       103.19 o
   3   1   8      14157.62      13634.77       200.06 o
   4   1   8        317.61        341.97        31.31 o
   5   1   8        799.71        809.48        40.91 o
   6   1   8        106.56         74.60        27.40 o
   7   1   8       3346.78       3241.16       112.17 o
   8   1   8        878.14        817.23        62.97 o
   9   1   8       8250.26       8801.97       229.96 o
  10   1   8        579.97        622.36        73.91 o
  11   1   8       4929.26       4959.82       283.21 o
 -11   2   8        503.07        416.80       136.80 o
 -10   2   8       7573.99       7497.50       248.52 o
  -9   2   8         72.58         89.28        39.65 o
  -8   2   8       5522.54       5445.32       153.92 o
  -7   2   8        802.27        733.35        58.32 o
  -6   2   8       2545.36       2585.59        81.18 o
  -5   2   8       1231.29       1165.98        53.44 o
  -4   2   8       4917.59       4674.02        99.28 o
  -3   2   8       3862.41       3731.35        85.83 o
  -2   2   8      21671.25      21318.97       183.98 o
  -1   2   8       2086.59       2063.16        44.89 o
   0   2   8      49505.99      48515.52       407.06 o
   1   2   8       2055.02       2011.21        47.25 o
   2   2   8      20577.75      20290.41       328.70 o
   3   2   8       3511.26       3350.88        91.48 o
   4   2   8       3580.20       3540.92       113.31 o
   5   2   8       1831.88       1839.93        61.60 o
   6   2   8       2541.56       2454.47        92.24 o
   7   2   8        526.96        574.40        52.10 o
   8   2   8       5469.70       5566.13       171.05 o
   9   2   8         58.56         45.21        53.98 o
  10   2   8       7449.51       7861.00       230.01 o
 -10   3   8        290.95        239.46        55.06 o
  -9   3   8       9962.11      10368.66       315.28 o
  -8   3   8        170.87        169.65        43.83 o
  -7   3   8       2247.93       2103.09        94.17 o
  -6   3   8       2460.36       2470.04        86.59 o
  -5   3   8        383.69        273.08        37.86 o
  -4   3   8       5273.88       5266.27       107.72 o
  -3   3   8      13253.76      12940.42       156.01 o
  -2   3   8       5986.77       5849.57        86.04 o
  -1   3   8      24924.68      24255.51       199.47 o
   0   3   8        676.53        688.41        35.28 o
   1   3   8      25223.60      24802.07       255.17 o
   2   3   8       5436.04       5458.06        94.63 o
   3   3   8      11221.72      11007.11       154.20 o
   4   3   8       4698.55       4603.38       129.52 o
   5   3   8        564.96        649.18        39.02 o
   6   3   8       3184.13       3187.13        88.44 o
   7   3   8       2526.69       2527.06       133.24 o
   8   3   8        225.69        167.50        53.44 o
   9   3   8       9631.96       9952.09       275.73 o
  10   3   8        324.98        242.41        58.78 o
 -10   4   8       7184.82       7827.36       228.23 o
  -9   4   8        163.78        168.96        44.46 o
  -8   4   8       5248.57       5119.05       168.70 o
  -7   4   8       3418.17       3482.40       133.05 o
  -6   4   8       1355.69       1222.17       100.74 o
  -5   4   8       6240.02       6152.21       133.11 o
  -4   4   8       5201.29       5086.33       106.98 o
  -3   4   8       9473.72       9510.88       142.64 o
  -2   4   8      12247.49      12195.33       142.97 o
  -1   4   8       2707.56       2688.53        65.94 o
   0   4   8      20254.42      19932.36       207.70 o
   1   4   8       2151.96       2093.81        61.96 o
   2   4   8      13012.66      13257.84       144.31 o
   3   4   8       8865.19       8894.67       136.17 o
   4   4   8       4989.63       4866.70       120.37 o
   5   4   8       6806.87       6527.93       119.39 o
   6   4   8       1256.40       1157.62        57.99 o
   7   4   8       3366.84       3315.48       134.49 o
   8   4   8       5213.72       4997.09       170.91 o
   9   4   8        277.56        178.21        64.09 o
  10   4   8       7620.42       8101.48       244.98 o
 -10   5   8        381.11        382.29        59.26 o
  -9   5   8       7627.91       7848.31       220.98 o
  -8   5   8       1535.81       1575.31        98.11 o
  -7   5   8       1709.84       1687.21        96.50 o
  -6   5   8       8465.81       8456.53       200.53 o
  -5   5   8       2990.58       2805.46        90.69 o
  -4   5   8       8121.76       8239.65       133.78 o
  -3   5   8       9134.04       9125.78       135.29 o
  -2   5   8       7618.61       7650.77       114.25 o
  -1   5   8      12234.63      12006.45       152.53 o
   0   5   8        317.78        292.84        23.52 o
   1   5   8      15279.35      15656.52       159.09 o
   2   5   8       8059.12       7857.12       124.97 o
   3   5   8       8988.57       9304.91       157.57 o
   4   5   8       7362.02       7454.58       177.15 o
   5   5   8       2826.36       2693.61        71.02 o
   6   5   8       9128.90       9074.15       189.55 o
   7   5   8       1674.55       1582.45        96.57 o
   8   5   8       1529.89       1449.91        98.15 o
   9   5   8       8255.97       8799.08       244.80 o
  10   5   8        508.65        499.84        84.48 o
 -10   6   8       4279.85       4493.31       224.11 o
  -9   6   8        833.83        869.84        80.27 o
  -8   6   8       3699.98       3534.22       133.98 o
  -7   6   8       6954.15       7263.27       182.82 o
  -6   6   8        496.42        421.06        45.16 o
  -5   6   8       8896.99       8881.97       166.54 o
  -4   6   8       8407.38       8004.96       142.32 o
  -3   6   8       8350.57       8500.68       140.74 o
  -2   6   8       6126.30       6172.31       105.59 o
  -1   6   8       2257.58       2139.38        62.46 o
   0   6   8      11178.67      11216.26       142.95 o
   1   6   8       2799.31       2766.05        74.14 o
   2   6   8       7063.82       6960.32       146.19 o
   3   6   8       8657.05       8760.09       171.69 o
   4   6   8       8745.21       8610.51       145.87 o
   5   6   8       8198.47       8093.59       148.52 o
   6   6   8        298.17        287.05        41.54 o
   7   6   8       6502.61       7008.65       178.26 o
   8   6   8       3618.26       3756.99       138.43 o
   9   6   8        840.77        768.00        80.63 o
  10   6   8       4764.84       5291.99       257.57 o
 -10   7   8        236.50        114.73       123.61 o
  -9   7   8       3391.18       3430.98       139.23 o
  -8   7   8       3712.18       3784.83       130.50 o
  -7   7   8        840.77        842.60        63.09 o
  -6   7   8      12031.23      12155.26       217.83 o
  -5   7   8       1402.67       1329.47        63.64 o
  -4   7   8      10363.26      10159.22       166.36 o
  -3   7   8       4445.88       4253.47       101.59 o
  -2   7   8       4979.74       4853.11       102.20 o
  -1   7   8       5942.75       6122.26       104.75 o
   0   7   8       1257.89       1214.34        44.03 o
   1   7   8       7231.36       7741.63       129.19 o
   2   7   8       5726.91       5652.76       124.11 o
   3   7   8       3786.54       3740.32        98.00 o
   4   7   8       9327.53       9244.13       174.60 o
   5   7   8       1078.41        929.84        57.89 o
   6   7   8      11212.54      11656.84       207.10 o
   7   7   8        862.98        957.17        71.33 o
   8   7   8       3089.04       3203.54       143.73 o
   9   7   8       3562.01       3754.78       179.97 o
  10   7   8        236.56        282.84       154.64 o
  -9   8   8        895.19        859.27        82.01 o
  -8   8   8       2092.26       2277.83       112.00 o
  -7   8   8       8629.11       8894.14       197.46 o
  -6   8   8         55.75         74.65        37.31 o
  -5   8   8      11710.42      11904.18       195.41 o
  -4   8   8       1533.48       1610.50        81.21 o
  -3   8   8      10646.62      10432.67       167.03 o
  -2   8   8       3106.44       3087.04        94.55 o
  -1   8   8        511.05        583.08        37.92 o
   0   8   8       5860.83       6015.04        96.30 o
   1   8   8        758.51        791.26        41.14 o
   2   8   8       2306.46       2416.81        83.91 o
   3   8   8      10548.32      10059.56       167.82 o
   4   8   8       1271.49       1365.78        75.86 o
   5   8   8      11404.19      11629.01       206.03 o
   6   8   8        236.89        229.77        38.63 o
   7   8   8       8597.51       8948.53       209.85 o
   8   8   8       1863.53       1890.48        88.98 o
   9   8   8        889.36       1042.34       119.54 o
  -9   9   8        927.23       1089.16       220.61 o
  -8   9   8       3092.69       3199.38       152.27 o
  -7   9   8        411.34        363.82        55.91 o
  -6   9   8      11920.30      11912.16       226.33 o
  -5   9   8        207.14        164.42        36.55 o
  -4   9   8       9617.16       9331.67       183.14 o
  -3   9   8       1034.89       1013.55        60.84 o
  -2   9   8       3919.67       4044.03       100.66 o
  -1   9   8       2723.92       2779.86        78.67 o
   0   9   8         12.49         20.20        20.74 o
   1   9   8       2629.19       2834.36        84.39 o
   2   9   8       4048.22       3864.48       108.59 o
   3   9   8        689.26        702.72        52.58 o
   4   9   8      10393.01      10694.32       307.84 o
   5   9   8        425.18        484.42        54.49 o
   6   9   8      12332.54      12622.70       248.03 o
   7   9   8        458.03        413.38        70.50 o
   8   9   8       3363.87       3560.82       154.73 o
   9   9   8        738.93        711.60        96.89 o
  -8  10   8        472.11        499.20        70.74 o
  -7  10   8       7715.54       7472.60       225.86 o
  -6  10   8        153.76        120.74        39.40 o
  -5  10   8       9620.06       9911.39       189.84 o
  -4  10   8        503.32        482.15        45.66 o
  -3  10   8       8069.08       8028.69       157.62 o
  -2  10   8        470.68        552.84        40.82 o
  -1  10   8        724.67        746.97        47.43 o
   0  10   8       1799.96       1844.63        72.57 o
   1  10   8        400.54        435.93        47.17 o
   2  10   8        413.21        450.46        54.74 o
   3  10   8       7516.18       7246.72       181.77 o
   4  10   8        790.63        734.10        68.37 o
   5  10   8      10732.19      10764.06       229.79 o
   6  10   8        334.86        344.98        58.56 o
   7  10   8       7987.35       8347.40       305.88 o
   8  10   8        385.00        335.01        68.52 o
  -8  11   8       2705.72       2763.00       341.81 o
  -7  11   8        204.86        127.19        53.36 o
  -6  11   8      10445.04      10637.31       227.13 o
  -5  11   8       1399.86       1292.90        92.17 o
  -4  11   8       8384.26       8536.27       174.75 o
  -3  11   8        926.03        761.72        53.97 o
  -2  11   8       4614.82       4666.82       111.75 o
  -1  11   8        547.84        626.99        52.33 o
   0  11   8        385.19        416.61        45.52 o
   1  11   8        516.00        569.93        62.15 o
   2  11   8       3823.17       3522.61       141.57 o
   3  11   8       1119.01       1040.01        74.77 o
   4  11   8       8833.37       9042.94       233.94 o
   5  11   8       1681.65       1673.93       106.11 o
   6  11   8      10559.17      11193.86       339.62 o
   7  11   8        229.52        141.26        50.75 o
   8  11   8       3063.45       3234.10       357.47 o
  -7  12   8       5741.99       6072.20       272.18 o
  -6  12   8        332.26        335.38        53.08 o
  -5  12   8       8708.40       8912.06       198.69 o
  -4  12   8       1339.05       1391.53        75.47 o
  -3  12   8       8443.45       8546.12       188.63 o
  -2  12   8        542.17        551.79        52.83 o
  -1  12   8        800.70        828.51        66.06 o
   0  12   8        204.43        282.41        62.78 o
   1  12   8        880.66        741.21        70.83 o
   2  12   8        485.48        468.20        65.42 o
   3  12   8       8417.66       8551.58       212.98 o
   4  12   8       1449.56       1520.91       102.54 o
   5  12   8       9283.09       9369.32       253.54 o
   6  12   8        418.28        325.30        69.15 o
   7  12   8       5533.09       6037.00       285.91 o
  -6  13   8       6245.41       6421.64       242.46 o
  -5  13   8        455.86        431.82        59.10 o
  -4  13   8       8365.78       8451.17       214.99 o
  -3  13   8        258.83        289.86        46.66 o
  -2  13   8       4171.59       4291.71       147.54 o
  -1  13   8        152.91        124.57        53.56 o
   0  13   8        186.11        117.63        42.34 o
   1  13   8         62.66         74.61        50.27 o
   2  13   8       4131.91       4273.15       169.21 o
   3  13   8        321.84        178.82        55.03 o
   4  13   8       8723.54       8918.46       252.83 o
   5  13   8        469.81        437.26        63.91 o
   6  13   8       5727.72       5855.48       472.01 o
  -5  14   8       5240.19       5173.04       216.66 o
  -4  14   8        251.88        218.17        58.18 o
  -3  14   8       6253.72       6369.24       233.92 o
  -2  14   8        445.51        489.41       120.36 o
  -1  14   8        559.68        392.81        59.69 o
   0  14   8        919.94        964.52        79.62 o
   1  14   8        702.76        688.62        76.31 o
   2  14   8        557.23        580.09        73.11 o
   3  14   8       6423.35       6867.02       304.85 o
   4  14   8        254.64        322.78        84.25 o
   5  14   8       4683.99       5056.60       312.15 o
  -4  15   8       4270.99       4136.40       405.31 o
  -3  15   8        372.42        229.19        86.55 o
  -2  15   8       2440.14       2641.39       160.66 o
  -1  15   8       2049.56       2283.65       131.67 o
   0  15   8         51.31        -55.59        55.59 o
   1  15   8       2028.51       2230.47       202.06 o
   2  15   8       2409.18       2700.57       207.11 o
   3  15   8        571.80        542.34       119.96 o
   4  15   8       4412.54       4199.29       411.23 o
  -1  16   8        570.11        394.03       118.17 o
   0  16   8       3497.24       4082.57       401.92 o
   1  16   8        524.03        689.90       187.96 o
   1   0   9       4432.77       4353.61        97.44 o
   2   0   9       5822.38       5794.56       122.95 o
   3   0   9       4655.68       4511.20       117.31 o
   4   0   9       9314.08       9191.98       160.34 o
   5   0   9      22614.45      22414.09       259.49 o
   6   0   9      11900.66      11571.63       195.40 o
   7   0   9       9935.93       9932.24       221.07 o
   8   0   9       2259.95       2316.88       105.96 o
   9   0   9       1576.66       1512.69        91.31 o
  10   0   9         53.55         54.44        48.67 o
 -10   1   9         67.16         97.74        52.13 o
  -9   1   9        673.32        679.84        72.99 o
  -8   1   9       7145.60       7400.72       170.32 o
  -7   1   9       4411.35       4283.40       123.37 o
  -6   1   9      12301.90      12451.87       205.83 o
  -5   1   9      12452.26      12438.94       190.61 o
  -4   1   9      17120.42      16881.28       197.82 o
  -3   1   9       5369.22       5358.95       117.58 o
  -2   1   9       3333.08       3292.50        64.31 o
  -1   1   9       1514.58       1659.72        58.84 o
   0   1   9        358.46        371.91        31.38 o
   1   1   9       1263.32       1422.05        54.35 o
   2   1   9       4482.83       4524.94        77.36 o
   3   1   9       5186.41       4958.17       139.22 o
   4   1   9      15760.03      15286.66       226.13 o
   5   1   9      12950.97      12809.32       222.99 o
   6   1   9      11084.55      11173.51       188.55 o
   7   1   9       4470.02       4725.66       139.81 o
   8   1   9       6819.94       7078.86       179.95 o
   9   1   9        837.49        796.36        77.22 o
  10   1   9        169.80        167.73        55.11 o
  11   1   9        362.16        355.72       145.75 o
 -10   2   9        644.24        518.07        80.86 o
  -9   2   9       1408.34       1505.11       111.75 o
  -8   2   9       2538.39       2685.51       112.38 o
  -7   2   9       8109.66       8109.52       173.40 o
  -6   2   9       6365.05       6272.01       150.40 o
  -5   2   9      23561.80      23431.37       263.58 o
  -4   2   9       4201.92       4394.15       101.29 o
  -3   2   9       7340.63       7351.54       123.45 o
  -2   2   9       3627.93       3680.17        68.72 o
  -1   2   9       4947.13       4848.78       104.01 o
   0   2   9        669.35        626.34        40.14 o
   1   2   9       6292.29       6205.14       107.36 o
   2   2   9       4280.54       4396.12        91.51 o
   3   2   9       7207.57       7385.62       129.57 o
   4   2   9       4648.51       4806.87       139.90 o
   5   2   9      20638.05      20446.05       254.51 o
   6   2   9       6649.68       6513.01       197.31 o
   7   2   9       7019.68       7239.35       172.41 o
   8   2   9       2541.12       2734.99       124.64 o
   9   2   9       1420.19       1139.46       118.06 o
  10   2   9        643.82        592.64        73.88 o
 -10   3   9        781.06        777.73        90.92 o
  -9   3   9       1374.83       1388.58        95.54 o
  -8   3   9       4966.68       5037.76       167.20 o
  -7   3   9       4245.67       4165.76       135.11 o
  -6   3   9       9763.86       9646.14       178.31 o
  -5   3   9       4977.59       5108.90       123.11 o
  -4   3   9      19929.39      19833.10       216.99 o
  -3   3   9       2123.47       2103.25        70.66 o
  -2   3   9       7374.47       7342.72       101.62 o
  -1   3   9       4426.49       4517.26        72.65 o
   0   3   9        513.33        456.61        32.44 o
   1   3   9       4030.35       4118.24        77.43 o
   2   3   9       7701.86       7887.33       120.44 o
   3   3   9       2776.24       2867.34        90.86 o
   4   3   9      18164.00      17706.19       332.44 o
   5   3   9       5664.23       5733.13       126.50 o
   6   3   9       8733.95       8510.00       210.63 o
   7   3   9       4079.49       4095.43       144.18 o
   8   3   9       4850.05       4966.94       191.28 o
   9   3   9       1558.52       1538.72       177.73 o
  10   3   9        963.30        785.70        90.75 o
 -10   4   9       1767.99       1772.93       113.40 o
  -9   4   9       2429.21       2460.32       127.46 o
  -8   4   9       3437.60       3820.33       150.32 o
  -7   4   9       3779.79       3705.95       140.68 o
  -6   4   9       2920.82       2891.43        98.93 o
  -5   4   9      10877.77      10959.56       174.33 o
  -4   4   9       6938.01       6823.14       128.90 o
  -3   4   9       7606.32       7672.37       131.17 o
  -2   4   9       7354.50       7140.33       114.88 o
  -1   4   9       5606.44       5534.15        94.65 o
   0   4   9       2645.16       2657.90        69.71 o
   1   4   9       6573.42       6561.74        99.79 o
   2   4   9       8015.95       8053.66       113.29 o
   3   4   9       7231.87       7546.84       129.55 o
   4   4   9       6563.75       6716.37       198.46 o
   5   4   9      10581.35      10486.69       160.56 o
   6   4   9       3074.35       3181.92       107.19 o
   7   4   9       4406.52       4818.22       180.27 o
   8   4   9       3445.36       3451.80       170.98 o
   9   4   9       2723.55       2576.70       157.77 o
  10   4   9       1982.41       1983.01       169.83 o
 -10   5   9       1480.71       1431.76       260.53 o
  -9   5   9       2280.57       2389.58       116.26 o
  -8   5   9       3716.59       4192.48       159.73 o
  -7   5   9       3424.49       3596.35       126.21 o
  -6   5   9       3395.23       3360.69       107.65 o
  -5   5   9       3752.77       3759.55       102.09 o
  -4   5   9      10486.85      10558.83       167.33 o
  -3   5   9       8083.78       8022.85       138.38 o
  -2   5   9       8601.74       8440.53       149.79 o
  -1   5   9       9301.74       9204.19       129.40 o
   0   5   9       3863.08       3832.67        76.88 o
   1   5   9       8519.01       8397.67       116.14 o
   2   5   9       8426.02       8396.84       121.94 o
   3   5   9       7706.13       7795.92       148.67 o
   4   5   9      11026.31      11110.34       188.94 o
   5   5   9       3874.61       3880.26        99.46 o
   6   5   9       4201.98       4152.95       144.54 o
   7   5   9       2921.17       2802.55       174.74 o
   8   5   9       3990.67       3780.40       182.27 o
   9   5   9       2032.05       2166.94       145.66 o
  10   5   9       1582.13       1772.41       263.19 o
 -10   6   9       2384.15       2320.32       295.97 o
  -9   6   9       1711.14       1610.75        93.97 o
  -8   6   9       2854.85       2934.68       125.77 o
  -7   6   9       2759.72       2784.53       106.45 o
  -6   6   9        842.42        831.75        58.72 o
  -5   6   9       5983.79       6064.77       144.42 o
  -4   6   9       8077.86       8148.08       158.10 o
  -3   6   9       8289.34       8244.73       153.18 o
  -2   6   9      11102.17      11234.18       169.34 o
  -1   6   9       9476.07       9557.89       154.56 o
   0   6   9       5782.93       5697.73       101.82 o
   1   6   9       9903.50      10005.07       151.62 o
   2   6   9      10653.26      10750.32       190.52 o
   3   6   9       8184.29       8269.16       158.39 o
   4   6   9       6961.33       6961.68       135.91 o
   5   6   9       6367.35       6395.51       135.41 o
   6   6   9        884.40        914.87        74.19 o
   7   6   9       3279.73       3135.50       122.51 o
   8   6   9       2610.62       2731.58       122.48 o
   9   6   9       1825.38       1706.23       129.70 o
  -9   7   9       1978.32       2150.85       123.54 o
  -8   7   9       2574.99       2605.07       137.91 o
  -7   7   9       2619.59       2765.63       108.15 o
  -6   7   9       1911.82       1923.70        87.99 o
  -5   7   9       2384.89       2303.37        84.92 o
  -4   7   9       6071.97       5962.32       129.64 o
  -3   7   9       8693.76       8446.41       149.57 o
  -2   7   9       6645.97       6509.52       115.76 o
  -1   7   9      11681.46      11608.03       157.87 o
   0   7   9       7453.20       7483.47       122.37 o
   1   7   9      11438.83      11486.76       193.29 o
   2   7   9       6822.96       6745.18       152.10 o
   3   7   9       7395.79       7398.12       152.67 o
   4   7   9       6838.40       6725.43       149.90 o
   5   7   9       2509.84       2597.77       121.32 o
   6   7   9       2022.16       2051.47        88.64 o
   7   7   9       2176.29       2268.95       107.41 o
   8   7   9       2476.10       2160.23       111.67 o
   9   7   9       1967.96       2248.63       148.25 o
  -9   8   9       1160.98        957.33       185.54 o
  -8   8   9       2898.64       2976.63       119.48 o
  -7   8   9       1891.55       1968.42       101.98 o
  -6   8   9        754.71        785.06        57.65 o
  -5   8   9       2702.24       2716.40        94.88 o
  -4   8   9       2252.39       2065.39        79.08 o
  -3   8   9       3429.15       3642.12        99.88 o
  -2   8   9      12022.16      12010.51       166.63 o
  -1   8   9       5358.82       5294.59       100.13 o
   0   8   9      10248.91      10154.43       141.67 o
   1   8   9       5674.85       5739.33       118.24 o
   2   8   9      11728.37      11888.67       287.64 o
   3   8   9       3775.77       3742.63       103.75 o
   4   8   9       1708.79       1551.20        82.82 o
   5   8   9       3107.73       3109.00       107.89 o
   6   8   9        783.97        788.54        87.41 o
   7   8   9       1745.50       1664.66       145.90 o
   8   8   9       2931.06       2853.83       126.25 o
   9   8   9       1039.56       1021.43       203.56 o
  -8   9   9       1537.03       1263.28       101.09 o
  -7   9   9       2342.64       2317.68       107.20 o
  -6   9   9        766.05        784.90        64.33 o
  -5   9   9        573.28        504.95        49.80 o
  -4   9   9        790.56        775.16        57.62 o
  -3   9   9       2879.91       2809.55       115.51 o
  -2   9   9       4148.08       4187.80       105.96 o
  -1   9   9      11252.88      11217.95       190.69 o
   0   9   9       6166.69       6319.15       115.75 o
   1   9   9      11716.42      12096.45       230.76 o
   2   9   9       3633.86       3631.65       110.89 o
   3   9   9       2960.99       2876.37       102.33 o
   4   9   9        963.97        881.99        97.64 o
   5   9   9        603.82        553.77        55.42 o
   6   9   9        675.38        652.35        62.53 o
   7   9   9       2218.47       2269.36       304.08 o
   8   9   9       1292.67       1286.84       109.45 o
   9   9   9       2261.75       2325.92       201.11 o
  -8  10   9       2691.31       2525.94       293.31 o
  -7  10   9        925.38        942.84        73.50 o
  -6  10   9        368.01        409.66        48.53 o
  -5  10   9        236.71        150.95        36.23 o
  -4  10   9        235.57        143.79        33.96 o
  -3  10   9       2150.37       2133.62        84.36 o
  -2  10   9       9361.81       9187.98       179.92 o
  -1  10   9       5970.37       6001.90       133.55 o
   0  10   9       8820.26       8849.35       163.59 o
   1  10   9       5340.19       5185.19       211.98 o
   2  10   9      10233.14      10049.35       236.38 o
   3  10   9       1733.08       1662.83        99.96 o
   4  10   9        517.97        518.49        64.33 o
   5  10   9        371.15        366.70        50.96 o
   6  10   9        433.97        454.78        90.45 o
   7  10   9        699.46        627.12       101.69 o
   8  10   9       3151.99       3162.76       232.15 o
  -7  11   9       1561.01       1319.40       118.21 o
  -6  11   9        662.87        682.17        65.41 o
  -5  11   9         90.42        104.23        37.58 o
  -4  11   9        102.95        110.53        34.65 o
  -3  11   9       2322.20       2255.21        89.39 o
  -2  11   9       4750.70       4570.00       141.72 o
  -1  11   9       7857.94       7822.51       188.34 o
   0  11   9       5047.50       5130.81       164.62 o
   1  11   9       8496.66       8622.32       221.96 o
   2  11   9       4348.00       4015.46       195.07 o
   3  11   9       3381.11       3310.69       130.10 o
   4  11   9        127.45        160.14        72.69 o
   5  11   9        111.68         98.76        40.67 o
   6  11   9        596.75        719.08       114.31 o
   7  11   9       1674.92       1906.06       270.33 o
  -6  12   9        150.09        144.52        45.38 o
  -5  12   9         44.63         38.25        37.62 o
  -4  12   9        596.43        573.30        53.61 o
  -3  12   9       1314.26       1121.39        86.35 o
  -2  12   9       5819.59       6051.95       173.89 o
  -1  12   9       5061.90       5051.51       156.82 o
   0  12   9       5858.43       5571.41       165.25 o
   1  12   9       4633.49       4697.80       170.16 o
   2  12   9       6498.35       6537.49       205.31 o
   3  12   9       1205.31       1150.02        94.14 o
   4  12   9        719.73        684.73        89.17 o
   5  12   9         26.57         30.13        51.08 o
   6  12   9        139.96        152.13        60.05 o
  -5  13   9        211.78        151.72        57.97 o
  -4  13   9        742.09        957.69        80.56 o
  -3  13   9       2329.99       2494.01       118.77 o
  -2  13   9       2901.05       2825.96       138.75 o
  -1  13   9       6749.32       6844.00       209.62 o
   0  13   9       2954.93       3077.57       128.47 o
   1  13   9       6422.48       6395.21       205.91 o
   2  13   9       2818.49       2639.59       136.11 o
   3  13   9       2334.72       2295.66       147.28 o
   4  13   9        791.69        785.64        94.99 o
   5  13   9        122.16        127.27        59.19 o
   6  13   9        147.27        176.47       117.08 o
  -5  14   9        835.23        600.38       126.97 o
  -4  14   9        817.20        816.90       177.80 o
  -3  14   9        932.62        915.22        87.78 o
  -2  14   9       3868.67       3703.43       184.04 o
  -1  14   9       1683.92       1619.29       131.93 o
   0  14   9       4693.08       4968.64       187.71 o
   1  14   9       1612.22       1467.85       120.19 o
   2  14   9       3493.66       3506.83       185.13 o
   3  14   9        978.63       1174.17       116.28 o
   4  14   9        551.77        586.60       124.40 o
   0  15   9        573.51        500.56       118.48 o
   1  15   9       2844.10       3159.21       251.79 o
   2  15   9        571.99        285.18        91.16 o
   0   0  10       7025.15       6838.30       180.08 o
   1   0  10      33169.23      33196.32       367.67 o
   2   0  10       6289.35       6294.83       126.58 o
   3   0  10       8834.81       8954.97       177.11 o
   4   0  10       1622.73       1639.17        87.30 o
   5   0  10        676.82        657.40        51.76 o
   6   0  10        418.53        382.85        42.00 o
   7   0  10       2959.83       2762.31       113.16 o
   8   0  10       1509.01       1486.12        93.25 o
   9   0  10       7779.31       8249.87       236.28 o
  10   0  10       3122.56       3072.75       188.44 o
 -10   1  10       4985.62       5060.31       301.95 o
  -9   1  10       2880.99       3246.07       146.13 o
  -8   1  10       3949.17       3920.79       162.30 o
  -7   1  10        590.78        522.11        50.92 o
  -6   1  10       3139.44       3035.63       103.67 o
  -5   1  10        113.52        124.34        30.25 o
  -4   1  10       3162.42       3067.28       112.06 o
  -3   1  10       3265.18       3262.09        97.28 o
  -2   1  10      12224.33      12199.65       161.51 o
  -1   1  10       6437.04       6403.21       120.78 o
   0   1  10      47592.80      47470.71       398.70 o
   1   1  10       6142.48       6098.59       128.10 o
   2   1  10      13219.70      13230.50       225.74 o
   3   1  10       3239.81       3263.81       104.06 o
   4   1  10       3937.71       3948.80       133.22 o
   5   1  10         50.78          8.29        31.24 o
   6   1  10       3023.44       3025.60       112.29 o
   7   1  10        798.46        855.58        66.09 o
   8   1  10       4158.25       4208.32       143.22 o
   9   1  10       2815.07       2787.90       185.63 o
  10   1  10       5201.21       5252.69       254.57 o
 -10   2  10       2312.15       2235.26       161.44 o
  -9   2  10       7123.81       7367.19       245.59 o
  -8   2  10       1438.35       1380.08        84.83 o
  -7   2  10       1760.15       1759.44        85.54 o
  -6   2  10        748.07        590.94        52.94 o
  -5   2  10        587.30        530.80        41.70 o
  -4   2  10       1880.47       1648.43        66.13 o
  -3   2  10       8473.73       8280.68       155.91 o
  -2   2  10       5392.94       5427.08       104.78 o
  -1   2  10      22051.33      21309.69       209.06 o
   0   2  10       8680.68       8847.65       134.00 o
   1   2  10      22516.96      22614.99       250.19 o
   2   2  10       6100.29       6012.15       126.63 o
   3   2  10       9763.59       9895.29       233.10 o
   4   2  10       1309.48       1265.33        78.33 o
   5   2  10        383.92        383.86        46.39 o
   6   2  10        864.20        794.73        67.33 o
   7   2  10       2343.92       2350.82       102.76 o
   8   2  10       1929.96       1982.82       112.51 o
   9   2  10       7301.07       7273.44       249.89 o
  10   2  10       2058.29       2150.87       224.79 o
 -10   3  10       5173.79       5567.10       318.26 o
  -9   3  10       1914.87       2114.08       118.81 o
  -8   3  10       3341.45       3215.33       128.24 o
  -7   3  10        694.14        738.33        82.82 o
  -6   3  10       2181.56       2242.77        99.27 o
  -5   3  10       1164.57       1076.80        57.04 o
  -4   3  10       2730.66       2497.60        81.48 o
  -3   3  10       6172.14       6036.45       131.86 o
  -2   3  10       6338.46       6425.89       157.18 o
  -1   3  10       6722.93       6645.61       116.77 o
   0   3  10      17332.80      17398.03       201.66 o
   1   3  10       6914.38       6910.94       120.19 o
   2   3  10       6804.23       6809.71       133.89 o
   3   3  10       6233.88       6035.79       142.52 o
   4   3  10       3463.37       3130.21       123.71 o
   5   3  10       1229.25       1109.04        59.72 o
   6   3  10       2357.26       2328.96        91.57 o
   7   3  10        972.88        963.50        84.29 o
   8   3  10       3618.65       3499.32       165.83 o
   9   3  10       2117.67       2291.02       172.04 o
  10   3  10       5208.63       5999.40       471.83 o
  -9   4  10       5264.13       5343.61       188.73 o
  -8   4  10        929.71        912.80        80.82 o
  -7   4  10       1336.83       1392.84        85.65 o
  -6   4  10       4912.39       4982.64       134.53 o
  -5   4  10       1719.51       1624.20        75.73 o
  -4   4  10       4812.56       4461.95       118.34 o
  -3   4  10       6302.13       6357.43       150.80 o
  -2   4  10       7587.76       7327.97       157.73 o
  -1   4  10       5641.00       5832.89       109.12 o
   0   4  10       5984.67       5863.21       110.48 o
   1   4  10       6003.09       6376.24       115.96 o
   2   4  10       9358.35       9414.04       167.79 o
   3   4  10       6520.94       6353.63       156.75 o
   4   4  10       4856.01       4970.25       150.87 o
   5   4  10       1655.34       1603.43        66.13 o
   6   4  10       4537.30       4331.20       147.79 o
   7   4  10       2123.53       2173.28       120.26 o
   8   4  10       1414.88       1436.22       120.56 o
   9   4  10       5321.03       5592.85       259.61 o
  10   4  10        724.62        616.85       166.91 o
 -10   5  10       3401.45       4098.30       366.12 o
  -9   5  10        990.10       1140.64        95.16 o
  -8   5  10       3026.18       3194.39       143.67 o
  -7   5  10       4206.80       4475.57       162.22 o
  -6   5  10       2685.90       2750.69       116.27 o
  -5   5  10       7639.79       7442.94       162.95 o
  -4   5  10       4688.82       4607.83       123.00 o
  -3   5  10      12168.17      12384.44       201.95 o
  -2   5  10       6541.14       6675.03       151.77 o
  -1   5  10       5116.46       5108.77       109.37 o
   0   5  10      11373.38      11318.45       158.00 o
   1   5  10       5852.77       5865.90       110.67 o
   2   5  10       6042.70       5859.13       126.88 o
   3   5  10      12701.28      12683.82       293.88 o
   4   5  10       5388.48       5318.05       146.36 o
   5   5  10       8308.29       8047.51       142.68 o
   6   5  10       3148.15       3088.59       118.88 o
   7   5  10       3863.86       3866.93       161.92 o
   8   5  10       2932.18       2826.47       162.91 o
   9   5  10       1226.69       1130.89       110.57 o
  10   5  10       3450.55       3938.16       383.90 o
  -9   6  10       4439.24       4644.19       165.69 o
  -8   6  10       1689.26       1664.22       108.96 o
  -7   6  10       2201.39       2181.46       105.75 o
  -6   6  10       7970.47       7873.42       210.12 o
  -5   6  10       1664.14       1690.25        85.97 o
  -4   6  10       7078.95       7088.42       167.69 o
  -3   6  10       7635.00       7542.14       169.14 o
  -2   6  10       6848.73       6723.92       156.18 o
  -1   6  10       8913.53       8773.23       148.07 o
   0   6  10       4362.68       4309.03       111.27 o
   1   6  10       9181.27       8873.12       165.71 o
   2   6  10       6803.97       6600.21       193.82 o
   3   6  10       8155.39       8247.85       167.27 o
   4   6  10       7681.47       7325.05       148.10 o
   5   6  10       1628.12       1807.03       106.35 o
   6   6  10       8067.07       8263.98       219.98 o
   7   6  10       2145.12       2226.66       138.35 o
   8   6  10       2046.91       2144.14       143.85 o
   9   6  10       4124.97       4601.52       213.14 o
  -9   7  10       1069.77        880.87       132.17 o
  -8   7  10       3104.68       3375.02       153.86 o
  -7   7  10       6963.25       7322.89       194.76 o
  -6   7  10       3119.37       3240.15       124.38 o
  -5   7  10       5098.54       5031.04       149.29 o
  -4   7  10       3586.54       3787.48       131.44 o
  -3   7  10       5920.01       5867.38       151.51 o
  -2   7  10       5970.67       5781.67       161.48 o
  -1   7  10       3642.07       3598.76       102.01 o
   0   7  10       9246.79       9262.87       169.05 o
   1   7  10       2770.64       2703.54        90.94 o
   2   7  10       5549.51       5400.03       220.61 o
   3   7  10       5740.71       5674.14       183.87 o
   4   7  10       3881.73       3969.34       130.72 o
   5   7  10       5671.80       5981.98       164.52 o
   6   7  10       2799.01       2941.35       141.47 o
   7   7  10       7036.79       7474.86       297.97 o
   8   7  10       2482.31       2401.21       153.43 o
   9   7  10       1124.06       1393.81       418.19 o
  -9   8  10       1694.22       1771.45       247.71 o
  -8   8  10       3113.37       3110.44       144.75 o
  -7   8  10       1697.29       1678.02        98.14 o
  -6   8  10       7618.24       7924.35       199.84 o
  -5   8  10       2486.92       2547.96       109.37 o
  -4   8  10       4229.04       4132.48       133.64 o
  -3   8  10       5311.59       5339.10       147.96 o
  -2   8  10       2928.95       3046.40       118.63 o
  -1   8  10       4206.78       4035.80       104.59 o
   0   8  10       1854.21       1916.30        77.68 o
   1   8  10       3960.73       3998.61       147.41 o
   2   8  10       1796.77       1686.71        85.44 o
   3   8  10       5313.92       5287.93       150.69 o
   4   8  10       4442.77       4287.94       154.51 o
   5   8  10       2257.90       2329.98       105.46 o
   6   8  10       7956.55       8392.49       239.21 o
   7   8  10       1653.28       1596.82       105.49 o
   8   8  10       3225.47       3225.10       190.56 o
  -8   9  10        463.08        335.15       132.20 o
  -7   9  10       6644.15       6807.53       218.63 o
  -6   9  10       1539.48       1449.65       101.71 o
  -5   9  10       5262.57       5344.48       165.43 o
  -4   9  10       3023.78       2979.87       119.84 o
  -3   9  10       4016.87       4106.66       142.17 o
  -2   9  10       2438.48       2299.21       122.42 o
  -1   9  10        783.62        841.82        62.61 o
   0   9  10        863.29        842.17        56.41 o
   1   9  10        256.01        311.14        41.07 o
   2   9  10       2110.96       2120.72        96.90 o
   3   9  10       4502.52       4362.26       198.76 o
   4   9  10       3080.48       3238.48       197.30 o
   5   9  10       4756.24       4739.29       169.83 o
   6   9  10       1723.77       1863.55       153.14 o
   7   9  10       6623.22       6751.08       286.44 o
   8   9  10        501.31        594.05       114.22 o
  -7  10  10       1011.43        917.75        88.06 o
  -6  10  10       8629.02       9024.42       210.79 o
  -5  10  10       2226.77       2353.37       105.42 o
  -4  10  10       6530.38       6696.65       182.52 o
  -3  10  10       3128.97       3236.74       114.39 o
  -2  10  10       2538.85       2816.08       115.09 o
  -1  10  10        355.60        403.84        46.01 o
   0  10  10         12.40          0.42        36.49 o
   1  10  10        192.61        129.50        40.64 o
   2  10  10       2767.03       2346.99       135.74 o
   3  10  10       2602.77       2559.53       128.64 o
   4  10  10       6307.71       6330.27       224.67 o
   5  10  10       2284.71       2330.40       141.30 o
   6  10  10       8114.04       8871.80       278.51 o
   7  10  10       1266.78       1152.19       125.34 o
  -6  11  10       1761.23       2102.88       105.10 o
  -5  11  10       7816.42       8172.63       199.09 o
  -4  11  10       2496.83       2546.66       108.72 o
  -3  11  10       8603.85       8821.63       233.54 o
  -2  11  10       1131.29       1295.74        93.89 o
  -1  11  10        324.30        339.23        49.73 o
   0  11  10         27.23         12.71        43.93 o
   1  11  10        382.50        375.02        66.81 o
   2  11  10        953.37        937.28        95.42 o
   3  11  10       8758.23       8694.88       340.41 o
   4  11  10       2221.33       2405.29       144.08 o
   5  11  10       7163.85       7324.46       224.66 o
   6  11  10       1646.31       1793.69       130.96 o
   7  11  10       4225.42       5032.04       424.66 o
  -6  12  10       5907.56       6301.66       331.79 o
  -5  12  10       2271.44       2251.54       109.31 o
  -4  12  10       7291.21       7614.73       208.55 o
  -3  12  10       2109.33       2407.79       146.18 o
  -2  12  10       4614.55       4955.54       180.16 o
  -1  12  10         69.21         28.84        48.76 o
   0  12  10         76.60         46.90        49.04 o
   1  12  10        217.20        141.87        53.01 o
   2  12  10       4656.19       4603.25       202.43 o
   3  12  10       1961.09       2189.51       126.80 o
   4  12  10       7100.56       7411.60       258.42 o
   5  12  10       2271.77       2220.83       144.57 o
   6  12  10       5738.69       5908.01       266.06 o
  -5  13  10       4853.84       5038.38       310.45 o
  -4  13  10       1686.58       1853.51       119.64 o
  -3  13  10       6692.21       7055.08       254.73 o
  -2  13  10        693.95        622.77        85.79 o
  -1  13  10        606.66        442.70        85.27 o
   0  13  10         46.56        -39.40        53.54 o
   1  13  10        612.79        635.03        98.48 o
   2  13  10        894.08        872.67        95.46 o
   3  13  10       6443.51       6458.00       250.40 o
   4  13  10       1630.33       1729.77       132.24 o
   5  13  10       4678.89       4988.55       308.58 o
  -4  14  10       3516.74       3914.57       413.65 o
  -3  14  10        923.01        857.18       202.11 o
  -2  14  10       2404.73       2079.51       288.83 o
  -1  14  10        391.92        369.83        88.02 o
   0  14  10        219.27        152.07        56.30 o
   1  14  10        375.77        458.19       105.07 o
   2  14  10       2345.19       2427.05       179.18 o
   3  14  10        826.64       1265.96       170.24 o
   0  15  10       1355.56       1708.79       259.92 o
   1  15  10        659.76        663.66       180.46 o
   1   0  11        377.53        358.40        36.32 o
   2   0  11      15431.01      15121.85       241.90 o
   3   0  11       2487.47       2473.06        97.31 o
   4   0  11      28312.88      27529.59       363.90 o
   5   0  11        451.79        517.07        50.22 o
   6   0  11      17865.27      17952.82       299.13 o
   7   0  11        104.34        108.80        41.38 o
   8   0  11       4718.88       4950.24       161.52 o
   9   0  11         17.99        -17.58        49.29 o
  10   0  11          5.21         94.83        97.61 o
 -10   1  11        227.79        174.77       117.32 o
  -9   1  11        837.36        848.78        98.64 o
  -8   1  11         63.72         33.53        52.09 o
  -7   1  11       7719.81       7943.63       180.19 o
  -6   1  11        824.31        804.45        60.00 o
  -5   1  11      24469.80      24509.37       345.08 o
  -4   1  11        290.42        223.93        36.50 o
  -3   1  11      15024.30      15201.95       289.74 o
  -2   1  11       1730.59       1677.24        61.04 o
  -1   1  11       7092.24       6994.21       131.70 o
   0   1  11        341.29        393.23        41.14 o
   1   1  11       6867.95       6762.49       141.70 o
   2   1  11       2279.01       2062.68        80.27 o
   3   1  11      13719.25      13799.94       231.76 o
   4   1  11        314.18        336.39        49.49 o
   5   1  11      23833.09      23849.72       315.11 o
   6   1  11        662.25        691.78        61.86 o
   7   1  11       8216.60       8205.78       199.93 o
   8   1  11        144.33        134.86        47.32 o
   9   1  11       1149.90       1135.38        95.85 o
  10   1  11        145.18        220.37       121.19 o
 -10   2  11         29.89        196.06       124.82 o
  -9   2  11        302.53        279.58        64.06 o
  -8   2  11       4801.68       5026.56       181.04 o
  -7   2  11        199.65        228.64        40.08 o
  -6   2  11      12935.07      13068.57       229.48 o
  -5   2  11        390.08        310.38        46.68 o
  -4   2  11      18883.86      18451.43       243.68 o
  -3   2  11       1462.45       1420.20        68.63 o
  -2   2  11       7366.16       7280.28       127.96 o
  -1   2  11        979.85        941.12        46.91 o
   0   2  11          2.59         45.63        25.69 o
   1   2  11        781.78        845.48        52.62 o
   2   2  11       7137.47       7225.68       137.21 o
   3   2  11       1720.48       1773.54        94.56 o
   4   2  11      17220.91      16991.95       302.03 o
   5   2  11        221.83        235.31        40.29 o
   6   2  11      11600.41      11512.54       215.17 o
   7   2  11        178.88        147.21        42.80 o
   8   2  11       5964.54       6482.10       211.13 o
   9   2  11        379.10        204.84        58.50 o
  -9   3  11       1671.19       1720.43       165.80 o
  -8   3  11        879.40        938.92        76.99 o
  -7   3  11       8372.87       8700.91       209.91 o
  -6   3  11        282.41        304.04        46.67 o
  -5   3  11      17043.19      16617.65       234.53 o
  -4   3  11        605.08        574.02        70.28 o
  -3   3  11       8303.07       8329.60       165.42 o
  -2   3  11       3884.85       3781.03       100.45 o
  -1   3  11       3136.16       3233.72       105.57 o
   0   3  11       3400.31       3488.56        88.72 o
   1   3  11       3631.27       3570.05        89.42 o
   2   3  11       3593.45       3463.77        99.15 o
   3   3  11       7165.74       7129.16       162.84 o
   4   3  11        347.43        348.25        51.82 o
   5   3  11      15603.53      15187.43       260.88 o
   6   3  11        231.35        246.22        43.37 o
   7   3  11       8198.40       8100.61       220.34 o
   8   3  11       1128.51       1196.32       107.37 o
   9   3  11       1897.70       1976.38       145.34 o
  -9   4  11       1944.90       2002.14       121.84 o
  -8   4  11       4879.49       5323.89       186.97 o
  -7   4  11       2743.85       2849.40       122.91 o
  -6   4  11       9042.56       9091.21       209.70 o
  -5   4  11         74.54         60.36        33.82 o
  -4   4  11      11094.24      10894.99       214.62 o
  -3   4  11       1996.16       2041.78        98.75 o
  -2   4  11       2617.26       2620.40        84.60 o
  -1   4  11      10001.50       9893.06       152.27 o
   0   4  11       2762.35       2571.51        76.60 o
   1   4  11       8635.95       8505.62       142.02 o
   2   4  11       2999.29       3167.30        99.77 o
   3   4  11       1895.25       1897.53        90.20 o
   4   4  11      11055.13      10962.12       238.29 o
   5   4  11         41.13         49.27        44.72 o
   6   4  11       7500.04       7632.72       206.24 o
   7   4  11       2679.87       2780.14       126.75 o
   8   4  11       5269.38       5533.45       232.12 o
   9   4  11       1930.71       1810.52       141.53 o
  -9   5  11        995.08       1161.70       127.36 o
  -8   5  11       3305.48       3571.44       156.71 o
  -7   5  11       5836.18       5919.22       192.55 o
  -6   5  11       1326.11       1213.28        91.79 o
  -5   5  11      10201.46      10268.58       200.16 o
  -4   5  11        378.21        303.02        41.48 o
  -3   5  11       5609.73       5590.24       150.57 o
  -2   5  11      10077.50       9758.39       178.58 o
  -1   5  11       1942.24       1981.86        72.10 o
   0   5  11      11229.52      11143.74       164.16 o
   1   5  11       2364.99       2330.48        73.30 o
   2   5  11       9144.48       9107.44       194.32 o
   3   5  11       6147.63       6124.63       160.73 o
   4   5  11        234.01        239.73        44.67 o
   5   5  11       9540.62       9832.42       183.21 o
   6   5  11       1227.24       1150.53       101.33 o
   7   5  11       5895.49       5966.67       205.64 o
   8   5  11       3318.97       3387.12       231.87 o
   9   5  11        983.11       1094.54       184.39 o
  -9   6  11       2352.40       2349.59       292.22 o
  -8   6  11       2689.16       2660.83       139.08 o
  -7   6  11       3132.21       3170.50       145.69 o
  -6   6  11       5162.45       5554.83       164.29 o
  -5   6  11        211.49        209.55        43.00 o
  -4   6  11       8910.34       8694.48       194.87 o
  -3   6  11       3571.88       3489.60       120.66 o
  -2   6  11       2968.52       2986.76       107.60 o
  -1   6  11      12671.46      12342.53       186.48 o
   0   6  11        733.28        703.00        63.40 o
   1   6  11      11702.01      11475.55       198.48 o
   2   6  11       2553.43       2568.26       107.29 o
   3   6  11       3539.08       3610.69       114.43 o
   4   6  11       9605.85       9785.48       179.78 o
   5   6  11        193.97        175.91        53.25 o
   6   6  11       5050.51       5187.83       207.78 o
   7   6  11       2493.88       2485.31       150.84 o
   8   6  11       2666.46       2929.22       169.83 o
   9   6  11       2232.42       1865.27       192.60 o
  -8   7  11       3272.07       3682.53       207.90 o
  -7   7  11       2726.85       2641.03       123.11 o
  -6   7  11        970.37        938.10        73.46 o
  -5   7  11       5508.32       5644.43       164.44 o
  -4   7  11        810.56        771.17        63.98 o
  -3   7  11       4974.90       5105.99       187.03 o
  -2   7  11      11613.34      11616.57       222.03 o
  -1   7  11        898.84        870.31        66.79 o
   0   7  11      10370.15      10167.09       241.77 o
   1   7  11        568.57        729.90        52.75 o
   2   7  11      11236.48      11479.10       292.23 o
   3   7  11       5599.63       5577.20       175.40 o
   4   7  11       1034.75       1052.79        74.44 o
   5   7  11       5360.76       5598.16       164.20 o
   6   7  11        679.52        621.60        68.18 o
   7   7  11       3190.78       3039.79       168.34 o
   8   7  11       2962.02       2790.14       183.93 o
  -8   8  11       1119.56       1306.63       219.65 o
  -7   8  11       2190.14       2230.48       116.46 o
  -6   8  11       2190.88       2201.13       109.27 o
  -5   8  11        162.13         98.77        43.53 o
  -4   8  11       4512.57       4417.24       184.86 o
  -3   8  11       3947.97       3810.71       164.12 o
  -2   8  11       1618.26       1651.77        86.76 o
  -1   8  11      11030.96      11028.40       204.02 o
   0   8  11         89.27         60.34        28.80 o
   1   8  11      10277.13      10557.76       280.50 o
   2   8  11       1257.64       1194.04        71.15 o
   3   8  11       4296.01       4208.77       176.37 o
   4   8  11       4949.30       4859.14       170.21 o
   5   8  11        168.27         86.10        41.53 o
   6   8  11       2527.63       2480.12       131.17 o
   7   8  11       1983.05       2022.21       138.59 o
   8   8  11       1101.92       1094.48       232.95 o
  -7   9  11        444.55        311.94        60.63 o
  -6   9  11         70.45         45.53        50.94 o
  -5   9  11        752.76        746.14        77.73 o
  -4   9  11        903.87        777.87        81.84 o
  -3   9  11        981.07        965.51        90.85 o
  -2   9  11       9698.17       9784.22       242.86 o
  -1   9  11        239.46        172.11        43.89 o
   0   9  11       8436.82       8359.53       177.20 o
   1   9  11        110.39         94.83        33.17 o
   2   9  11       9648.01       9801.92       293.31 o
   3   9  11       1130.38        931.49        99.09 o
   4   9  11        872.91        788.14        84.97 o
   5   9  11        904.42        916.94        81.71 o
   6   9  11        114.90         64.38        53.39 o
   7   9  11        617.95        610.64       114.73 o
   8   9  11       2852.43       2901.25       349.18 o
  -7  10  11       1645.28       2071.52       278.55 o
  -6  10  11        105.79         28.45        49.17 o
  -5  10  11        257.43        241.90        53.93 o
  -4  10  11        237.24        269.20        53.37 o
  -3  10  11       4305.93       4255.81       181.06 o
  -2  10  11         24.67          6.49        40.57 o
  -1  10  11      11952.03      11719.82       371.38 o
   0  10  11          5.87         14.88        38.62 o
   1  10  11      11337.72      11307.33       264.58 o
   2  10  11          5.67         73.06        51.77 o
   3  10  11       4574.01       4656.28       196.21 o
   4  10  11        433.56        450.19        72.87 o
   5  10  11        193.74        214.81        51.65 o
   6  10  11        136.96        215.84        66.18 o
   7  10  11       2134.81       1934.50       405.43 o
  -6  11  11        333.91        250.58        63.87 o
  -5  11  11         11.01        105.72        44.94 o
  -4  11  11        871.94        944.65        78.75 o
  -3  11  11        120.25        110.09        47.25 o
  -2  11  11       8171.65       8234.48       233.14 o
  -1  11  11        223.19        216.68        50.53 o
   0  11  11      10293.54       9986.57       251.64 o
   1  11  11        265.19        357.18        66.15 o
   2  11  11       8846.70       8974.63       281.00 o
   3  11  11        128.48         99.33        62.87 o
   4  11  11        740.92        783.13        93.06 o
   5  11  11         29.40          7.10        48.21 o
   6  11  11        435.04        522.34       116.47 o
  -5  12  11         39.51        -31.20        53.73 o
  -4  12  11        128.50         98.53        56.75 o
  -3  12  11       3069.96       3076.26       151.41 o
  -2  12  11        247.64        191.20        51.98 o
  -1  12  11      10276.06      10959.88       310.83 o
   0  12  11       1040.62        975.64        98.45 o
   1  12  11      10903.22      11035.96       316.89 o
   2  12  11        182.54        133.60        86.57 o
   3  12  11       3452.71       3816.54       214.85 o
   4  12  11        111.20        -71.13        71.13 o
   5  12  11         48.78         69.25        96.49 o
  -4  13  11        914.58        545.31       142.36 o
  -3  13  11         76.51         74.31        69.80 o
  -2  13  11       6727.46       6938.80       254.55 o
  -1  13  11        679.60        655.07       102.82 o
   0  13  11       9769.12       9926.99       357.03 o
   1  13  11        543.88        522.53        79.54 o
   2  13  11       7448.35       8368.14       254.63 o
   3  13  11         15.07        186.82        70.98 o
  -3  14  11       1855.39       2146.39       305.40 o
   1  14  11       5752.96       6256.18       491.06 o
   2  14  11         60.25         34.71        75.30 o
   0   0  12       5537.06       5293.07       172.15 o
   1   0  12      15617.02      15669.76       219.21 o
   2   0  12        190.56        181.29        36.71 o
   3   0  12       8831.86       8943.38       176.14 o
   4   0  12        617.70        570.94        56.10 o
   5   0  12        304.55        269.43        47.05 o
   6   0  12        127.73        117.71        38.77 o
   7   0  12       3728.72       3734.86       140.78 o
   8   0  12        469.88        385.13        55.90 o
   9   0  12       8236.37       9268.13       294.34 o
  -9   1  12        934.87        973.61       126.31 o
  -8   1  12       6466.79       6662.12       211.98 o
  -7   1  12        340.00        318.54        49.60 o
  -6   1  12        262.38        289.20        48.17 o
  -5   1  12        554.66        525.28        77.42 o
  -4   1  12       2988.51       3032.11       139.66 o
  -3   1  12       1214.58       1095.50        63.73 o
  -2   1  12      15587.98      15758.27       220.12 o
  -1   1  12       1183.49       1184.42        57.31 o
   0   1  12      15338.67      14995.72       227.37 o
   1   1  12       1156.66       1157.89        63.90 o
   2   1  12      15845.68      15659.18       221.19 o
   3   1  12       1750.54       1554.88        92.07 o
   4   1  12       3031.48       2794.75       170.99 o
   5   1  12        351.78        374.58        63.37 o
   6   1  12        277.82        192.28        44.72 o
   7   1  12        668.78        596.55        63.23 o
   8   1  12       6751.72       6822.34       216.99 o
   9   1  12       1028.10        965.28       119.83 o
  -9   2  12       6202.92       6820.47       284.68 o
  -8   2  12        941.62       1030.38        88.75 o
  -7   2  12       3161.44       3155.06       119.88 o
  -6   2  12       1956.46       1924.57       100.48 o
  -5   2  12        695.78        607.12        59.82 o
  -4   2  12        576.62        420.94        44.22 o
  -3   2  12       9406.74       9208.72       200.05 o
  -2   2  12        269.03        272.53        35.18 o
  -1   2  12      19106.14      19311.20       244.25 o
   0   2  12       4838.08       4856.30       117.15 o
   1   2  12      18920.65      19108.18       261.03 o
   2   2  12        481.18        530.44        43.81 o
   3   2  12      10830.94      10427.97       277.30 o
   4   2  12        997.83       1020.75       100.47 o
   5   2  12        565.99        581.80        58.43 o
   6   2  12       1950.71       1919.66        95.82 o
   7   2  12       2989.83       3071.93       126.52 o
   8   2  12       1112.91       1187.88        95.85 o
   9   2  12       6317.71       6719.03       345.74 o
  -9   3  12       1768.94       1758.90       187.07 o
  -8   3  12       4100.13       4305.63       157.21 o
  -7   3  12       2212.63       2312.62       113.00 o
  -6   3  12        460.74        351.80        54.68 o
  -5   3  12       2639.82       2483.44       120.68 o
  -4   3  12       2362.08       2237.08       100.97 o
  -3   3  12        913.28        853.64        57.30 o
  -2   3  12      12515.83      12402.36       195.32 o
  -1   3  12       2663.81       2820.93        89.81 o
   0   3  12      17232.64      17316.75       216.28 o
   1   3  12       2731.96       2809.37        95.33 o
   2   3  12      13026.14      13263.40       234.69 o
   3   3  12       1500.93       1452.41        90.62 o
   4   3  12       2599.47       2440.14       116.45 o
   5   3  12       2299.31       2211.07       198.63 o
   6   3  12        419.77        415.43        59.04 o
   7   3  12       2314.38       2468.31       126.77 o
   8   3  12       4405.78       4274.86       197.12 o
   9   3  12       1603.88       1677.65       198.64 o
  -8   4  12       1491.49       1337.11       100.84 o
  -7   4  12       1881.37       1839.11       103.92 o
  -6   4  12       5447.60       5251.04       164.38 o
  -5   4  12         97.93         95.28        43.32 o
  -4   4  12       4145.87       3942.51       132.68 o
  -3   4  12       4186.99       4002.94       143.78 o
  -2   4  12       2048.08       1918.61        76.72 o
  -1   4  12      13553.72      13631.22       205.03 o
   0   4  12       2759.17       2816.20       110.05 o
   1   4  12      12517.78      12598.82       174.22 o
   2   4  12       1923.56       1794.34        82.88 o
   3   4  12       5027.15       5011.06       149.34 o
   4   4  12       4586.81       4534.41       145.91 o
   5   4  12         65.05         30.24        50.11 o
   6   4  12       4901.64       4775.31       190.61 o
   7   4  12       1736.28       1515.01       107.03 o
   8   4  12       1477.09       1587.42       135.30 o
  -9   5  12       1206.83       1415.25       231.74 o
  -8   5  12       2027.82       1984.01       121.99 o
  -7   5  12       3076.69       3246.32       148.38 o
  -6   5  12        894.91        858.95        73.57 o
  -5   5  12       7144.01       7002.69       184.73 o
  -4   5  12        427.34        423.70        50.04 o
  -3   5  12       5497.65       5229.47       153.36 o
  -2   5  12      10572.35      10615.00       195.07 o
  -1   5  12       2262.77       2167.27        86.48 o
   0   5  12      14244.68      14164.38       195.70 o
   1   5  12       2255.70       2116.16        87.30 o
   2   5  12       9981.69       9904.77       210.87 o
   3   5  12       5580.84       5635.13       190.42 o
   4   5  12        540.61        464.17        53.21 o
   5   5  12       7354.58       7216.97       189.01 o
   6   5  12       1006.30        937.03        85.39 o
   7   5  12       3096.70       3374.27       160.58 o
   8   5  12       2003.07       1967.32       219.67 o
  -8   6  12       1167.83       1320.00       129.86 o
  -7   6  12       2156.28       2119.11       123.25 o
  -6   6  12       5468.38       5560.18       169.76 o
  -5   6  12        269.74        216.46        44.30 o
  -4   6  12       6329.54       6226.82       172.10 o
  -3   6  12       2639.75       2652.47       110.37 o
  -2   6  12       4022.80       3857.25       127.01 o
  -1   6  12      13827.61      13999.01       260.78 o
   0   6  12        630.25        691.07        52.32 o
   1   6  12      12305.92      12078.14       225.63 o
   2   6  12       3401.21       3443.81       138.93 o
   3   6  12       2613.47       2616.50       110.90 o
   4   6  12       7262.31       7228.09       172.37 o
   5   6  12        679.41        660.61        89.99 o
   6   6  12       5359.70       5363.39       218.57 o
   7   6  12       2279.89       2240.38       131.77 o
   8   6  12       1315.21       1578.49       152.93 o
  -8   7  12       1700.68       1513.84       170.91 o
  -7   7  12       3092.22       3002.57       147.98 o
  -6   7  12       2250.29       2317.76       113.64 o
  -5   7  12       7711.47       7574.12       197.95 o
  -4   7  12        273.42        281.50        52.55 o
  -3   7  12       5837.48       5936.55       182.14 o
  -2   7  12       6240.57       6114.78       165.07 o
  -1   7  12       1667.58       1478.30        80.69 o
   0   7  12       8245.11       8047.61       170.94 o
   1   7  12       1165.44       1054.38        64.60 o
   2   7  12       6127.20       6217.00       172.12 o
   3   7  12       5760.72       5754.57       164.87 o
   4   7  12        699.17        584.72        67.08 o
   5   7  12       7892.87       7852.02       232.87 o
   6   7  12       2499.60       2604.06       180.06 o
   7   7  12       3632.00       4183.27       200.17 o
   8   7  12       1867.85       1714.83       188.49 o
  -7   8  12       1556.94       1608.04       102.80 o
  -6   8  12       6174.20       6226.58       188.61 o
  -5   8  12       1120.44       1108.85        79.86 o
  -4   8  12       7803.41       7719.45       217.07 o
  -3   8  12       2417.80       2379.41       118.08 o
  -2   8  12       4484.41       4605.77       145.87 o
  -1   8  12       4375.92       4180.91       126.59 o
   0   8  12        457.12        533.39        49.21 o
   1   8  12       3869.50       3973.97       123.06 o
   2   8  12       4079.90       4226.50       143.67 o
   3   8  12       2896.80       3093.99       126.02 o
   4   8  12       8201.34       8382.02       232.07 o
   5   8  12       1202.73       1223.17        84.85 o
   6   8  12       6269.36       6274.75       242.24 o
   7   8  12       1611.98       1439.06       125.43 o
  -7   9  12       3548.26       4220.09       388.25 o
  -6   9  12       2076.83       2110.46       127.83 o
  -5   9  12       8368.77       8555.66       243.83 o
  -4   9  12       1172.32       1220.58       107.92 o
  -3   9  12       6505.39       6749.56       206.35 o
  -2   9  12       1336.87       1293.97       131.62 o
  -1   9  12       1585.52       1543.80        99.87 o
   0   9  12        827.65        887.67        66.25 o
   1   9  12       1626.07       1504.63        87.00 o
   2   9  12       1648.47       1547.29        83.76 o
   3   9  12       6914.90       6978.18       242.16 o
   4   9  12        947.52        858.17        95.11 o
   5   9  12       7742.91       8023.85       259.42 o
   6   9  12       1678.41       1685.27       132.21 o
   7   9  12       3520.53       3402.07       257.57 o
  -6  10  12       4866.70       5233.20       337.82 o
  -5  10  12       1703.18       1525.89       109.02 o
  -4  10  12       9527.14       9213.29       284.57 o
  -3  10  12       1232.58       1223.00        94.82 o
  -2  10  12       3799.57       3953.73       158.84 o
  -1  10  12          7.65        -32.78        45.69 o
   0  10  12        266.19        202.60        50.43 o
   1  10  12         39.12         33.38        42.11 o
   2  10  12       3983.04       3944.30       173.22 o
   3  10  12       1322.05       1254.38       137.64 o
   4  10  12       9026.34       9020.33       287.34 o
   5  10  12       1179.50       1134.82        95.61 o
   6  10  12       4681.15       4888.39       245.35 o
  -6  11  12        986.12        897.21       197.39 o
  -5  11  12       7294.79       7511.31       241.10 o
  -4  11  12        682.30        632.35        76.25 o
  -3  11  12       6369.82       6547.99       196.52 o
  -2  11  12        213.87        104.61        49.18 o
  -1  11  12        963.07        740.32        89.40 o
   0  11  12        127.88        132.92        55.47 o
   1  11  12       1119.55        831.52        96.24 o
   2  11  12        328.61        282.34        84.24 o
   3  11  12       6534.39       6742.24       306.03 o
   4  11  12        370.30        285.63        66.83 o
   5  11  12       6711.58       7409.99       236.78 o
  -5  12  12        447.81        591.33       163.89 o
  -4  12  12       7503.71       8005.47       331.13 o
  -3  12  12        438.34        482.97        72.44 o
  -2  12  12       2574.21       2577.60       140.73 o
  -1  12  12        112.77        214.09        62.90 o
   0  12  12         95.89        106.55        70.47 o
   1  12  12        159.09         99.26        56.19 o
   2  12  12       2860.84       2550.12       142.63 o
   3  12  12        360.03        358.22        72.89 o
   4  12  12       7098.69       7302.48       273.43 o
  -3  13  12       3624.38       3995.25       409.18 o
  -2  13  12        378.26        588.43       160.62 o
   0  13  12        312.49        870.72       201.99 o
   1  13  12        723.65        801.18       200.78 o
   2  13  12        320.74        119.48        72.92 o
   3  13  12       3582.33       3920.02       382.08 o
   1   0  13       1074.98       1031.91        59.49 o
   2   0  13       8500.20       8452.50       217.30 o
   3   0  13       5101.17       5426.38       183.23 o
   4   0  13       9897.63       9650.46       216.36 o
   5   0  13       5021.57       4911.28       146.40 o
   6   0  13       8476.16       8565.67       213.63 o
   7   0  13       2863.55       2923.89       130.26 o
   8   0  13        643.43        641.73        69.59 o
   9   0  13        664.62        786.09       136.73 o
  -9   1  13        332.56        591.45       161.35 o
  -8   1  13       1547.11       1399.41        97.70 o
  -7   1  13       4745.81       4786.53       165.82 o
  -6   1  13       3120.69       3164.19       193.73 o
  -5   1  13       6946.38       6899.58       221.09 o
  -4   1  13       7162.84       7103.58       206.87 o
  -3   1  13      12521.38      12129.19       237.81 o
  -2   1  13       2993.18       3161.71       108.77 o
  -1   1  13       2082.37       2051.48        81.41 o
   0   1  13         12.02         18.75        31.59 o
   1   1  13       1976.73       1986.28        83.66 o
   2   1  13       2493.64       2575.49        89.67 o
   3   1  13      12614.78      12522.44       269.99 o
   4   1  13       6837.88       6621.18       178.57 o
   5   1  13       8332.84       8520.76       196.91 o
   6   1  13       3281.97       3215.48       131.11 o
   7   1  13       5074.83       5536.24       174.81 o
   8   1  13       1724.48       1606.65       113.74 o
   9   1  13        426.87        618.78       173.20 o
  -8   2  13       1174.83       1163.67        99.84 o
  -7   2  13       2742.83       2596.14       150.69 o
  -6   2  13       7932.06       7937.21       256.30 o
  -5   2  13       7158.62       7338.69       254.64 o
  -4   2  13       5633.04       5699.08       185.93 o
  -3   2  13       7713.75       7696.94       189.68 o
  -2   2  13       7027.76       6772.10       160.73 o
  -1   2  13       1580.56       1587.79        78.50 o
   0   2  13       3024.64       3099.08       111.36 o
   1   2  13       1239.52       1269.89        71.03 o
   2   2  13       6375.97       6348.56       153.04 o
   3   2  13       7353.40       7227.18       186.13 o
   4   2  13       6694.11       6978.11       207.62 o
   5   2  13       6999.70       7079.06       191.30 o
   6   2  13       8660.44       8690.84       201.88 o
   7   2  13       3209.01       3288.35       135.23 o
   8   2  13       1715.17       1427.99       124.28 o
   9   2  13        483.40        450.66       153.49 o
  -8   3  13       1841.75       1869.55       121.45 o
  -7   3  13       4993.22       5394.69       196.17 o
  -6   3  13       4887.30       4952.97       182.69 o
  -5   3  13       4358.30       4408.16       168.50 o
  -4   3  13       9589.18       9243.90       212.74 o
  -3   3  13       6283.41       5865.60       166.22 o
  -2   3  13       4562.47       4336.73       129.41 o
  -1   3  13       3196.96       3151.15        98.37 o
   0   3  13       3704.07       3581.31        92.55 o
   1   3  13       2275.85       2334.57        85.03 o
   2   3  13       4278.70       4319.52       125.87 o
   3   3  13       6348.38       5982.73       183.35 o
   4   3  13       9451.39       9501.63       238.72 o
   5   3  13       5444.44       5299.61       181.20 o
   6   3  13       4733.41       4693.68       145.39 o
   7   3  13       4998.17       5237.75       188.59 o
   8   3  13       2036.92       2252.42       176.29 o
  -8   4  13       2122.80       1999.64       137.57 o
  -7   4  13       2835.02       2976.61       148.89 o
  -6   4  13       7508.03       7868.74       231.72 o
  -5   4  13       5372.98       5285.59       185.02 o
  -4   4  13       2619.55       2522.58       113.20 o
  -3   4  13       4221.89       4037.75       133.88 o
  -2   4  13       3618.26       3600.50       108.53 o
  -1   4  13       4316.31       4269.64       115.42 o
   0   4  13       2929.48       2951.93        95.90 o
   1   4  13       4609.01       4537.95       129.13 o
   2   4  13       3297.41       3257.69       123.92 o
   3   4  13       4543.54       4466.91       146.28 o
   4   4  13       3117.75       2911.16       122.28 o
   5   4  13       4563.10       4544.51       155.16 o
   6   4  13       7312.73       7412.74       217.77 o
   7   4  13       2870.22       2921.62       150.33 o
   8   4  13       2080.35       2151.64       175.83 o
  -8   5  13       1976.65       2270.38       206.14 o
  -7   5  13       3872.96       4377.50       177.24 o
  -6   5  13       4417.43       4487.17       176.88 o
  -5   5  13       3873.29       3737.08       140.39 o
  -4   5  13       2674.54       2656.25       142.43 o
  -3   5  13       3632.29       3623.91       120.28 o
  -2   5  13       2781.92       2758.43       123.35 o
  -1   5  13       3752.43       3709.30       117.16 o
   0   5  13       7886.69       8041.51       159.61 o
   1   5  13       2597.88       2697.44       102.46 o
   2   5  13       2980.73       2933.63       118.36 o
   3   5  13       3853.29       3760.21       124.85 o
   4   5  13       3026.30       2956.94       123.59 o
   5   5  13       3565.44       3338.46       163.10 o
   6   5  13       3965.58       3816.57       208.40 o
   7   5  13       3769.01       3850.42       175.04 o
   8   5  13       2201.28       2992.32       342.41 o
  -7   6  13       2108.08       2336.34       132.64 o
  -6   6  13       4721.87       4828.46       205.76 o
  -5   6  13       2506.37       2661.70       131.93 o
  -4   6  13       3300.83       3130.84       127.55 o
  -3   6  13       2688.08       2561.73       103.33 o
  -2   6  13       3717.82       3491.07       139.82 o
  -1   6  13       5465.19       5464.60       144.01 o
   0   6  13       2276.68       2257.31       101.78 o
   1   6  13       5709.51       5776.16       150.92 o
   2   6  13       3579.06       3471.46       144.45 o
   3   6  13       3622.97       3730.22       176.65 o
   4   6  13       3208.74       2933.35       124.40 o
   5   6  13       2195.25       2226.90       143.03 o
   6   6  13       4202.83       4106.62       199.15 o
   7   6  13       2538.27       2895.96       168.61 o
  -7   7  13       2826.31       2800.21       225.94 o
  -6   7  13       2269.57       2281.48       128.45 o
  -5   7  13       3648.88       3769.18       158.62 o
  -4   7  13       1458.29       1433.31        98.84 o
  -3   7  13       4023.90       4008.47       150.84 o
  -2   7  13       2803.41       2718.97       115.61 o
  -1   7  13       3934.15       3681.97       158.23 o
   0   7  13       5650.66       5543.66       160.03 o
   1   7  13       3616.73       3636.62       130.90 o
   2   7  13       3021.39       2814.79       132.72 o
   3   7  13       4533.44       4725.53       154.71 o
   4   7  13       2084.74       2159.57       120.91 o
   5   7  13       3191.82       3219.87       149.50 o
   6   7  13       2255.09       1893.72       227.74 o
   7   7  13       2676.25       2944.23       198.31 o
  -6   8  13       1275.99       1347.93       180.98 o
  -5   8  13        873.58        864.67        84.12 o
  -4   8  13       2489.89       2366.39       125.92 o
  -3   8  13       2592.65       2739.23       153.74 o
  -2   8  13       4055.17       4004.93       141.64 o
  -1   8  13       3412.64       3326.96       118.25 o
   0   8  13       3441.78       3513.86       144.46 o
   1   8  13       3392.39       3327.22       153.50 o
   2   8  13       4008.26       4044.92       145.54 o
   3   8  13       2774.73       2757.03       135.79 o
   4   8  13       2510.90       2734.93       137.52 o
   5   8  13        842.23        772.17        97.18 o
   6   8  13       1318.11       1228.85       115.74 o
   7   8  13       1225.58       1356.18       169.37 o
  -6   9  13        480.22        419.09       167.40 o
  -5   9  13        554.23        573.20        82.19 o
  -4   9  13       1649.10       1603.26       124.90 o
  -3   9  13       2303.16       2275.69       125.88 o
  -2   9  13       2965.44       2952.46       140.01 o
  -1   9  13       4532.93       4724.81       174.04 o
   0   9  13       5085.75       5369.76       166.66 o
   1   9  13       4382.88       4390.87       232.20 o
   2   9  13       2885.48       3005.65       120.35 o
   3   9  13       2340.70       2452.57       148.84 o
   4   9  13       1865.66       1746.75       131.29 o
   5   9  13        314.62        329.13        58.28 o
   6   9  13        453.63        510.42       134.26 o
  -5  10  13        107.36        140.95        70.31 o
  -4  10  13       1206.38        975.55        91.43 o
  -3  10  13       3327.14       3435.28       157.05 o
  -2  10  13       3111.51       3316.36       151.57 o
  -1  10  13       4763.96       5161.77       185.19 o
   0  10  13       5204.37       5039.75       188.47 o
   1  10  13       4624.08       4184.22       189.76 o
   2  10  13       3041.68       2947.90       147.83 o
   3  10  13       2933.89       3041.36       171.01 o
   4  10  13       1033.46       1023.79       103.28 o
   5  10  13        130.51        262.05        59.08 o
  -4  11  13       1286.51       1361.40        98.71 o
  -3  11  13       1179.98       1094.46        88.51 o
  -2  11  13       3437.88       3336.33       159.85 o
  -1  11  13       2752.33       2540.50       139.36 o
   0  11  13       7597.50       7697.37       267.34 o
   1  11  13       2959.95       2538.36       182.52 o
   2  11  13       2771.04       2597.49       142.46 o
   3  11  13       1300.52       1234.65       129.43 o
   4  11  13       1026.59       1359.90       139.50 o
   5  11  13         96.78         56.48        88.66 o
  -3  12  13       2287.31       2339.17       222.03 o
  -2  12  13       1414.06       1101.70       152.78 o
  -1  12  13       5200.09       5801.74       327.69 o
   0  12  13       2999.45       2864.64       199.96 o
   1  12  13       4998.21       5461.42       326.19 o
   2  12  13       1859.56       2110.76       257.56 o
   3  12  13       1879.54       1893.06       369.93 o
   0   0  14       5252.70       5339.27       249.31 o
   1   0  14       4069.33       3937.70       114.96 o
   2   0  14      10355.09      10616.13       192.38 o
   3   0  14        708.88        674.12        72.05 o
   4   0  14       1052.81        902.98        90.42 o
   5   0  14          0.50        -16.47        42.80 o
   6   0  14         20.52        -44.11        44.11 o
   7   0  14       1294.73       1384.17        94.41 o
   8   0  14       4600.50       4515.29       201.19 o
  -8   1  14       1372.67       1511.41       185.05 o
  -7   1  14       2167.26       2217.77       129.50 o
  -6   1  14        556.42        549.07        71.56 o
  -5   1  14        475.00        343.35        61.96 o
  -4   1  14        271.69        190.61        77.76 o
  -3   1  14       4896.04       4728.92       171.23 o
  -2   1  14       4509.97       4363.08       132.20 o
  -1   1  14      10506.51      10512.03       191.17 o
   0   1  14       3785.63       4011.57       123.45 o
   1   1  14       9812.99       9736.08       182.03 o
   2   1  14       4165.17       4074.82       127.84 o
   3   1  14       4992.61       5015.24       155.43 o
   4   1  14        430.25        462.58        58.05 o
   5   1  14        542.58        498.82        54.45 o
   6   1  14        508.97        453.27        56.92 o
   7   1  14       2212.59       2239.78       117.79 o
   8   1  14       1232.08       1088.89       138.59 o
  -8   2  14       4684.28       4018.23       387.16 o
  -7   2  14       1776.78       1781.42       118.82 o
  -6   2  14        268.49        271.80        60.93 o
  -5   2  14       1868.50       1733.30       114.23 o
  -4   2  14       1476.90       1287.23        95.38 o
  -3   2  14       1576.41       1653.52       114.99 o
  -2   2  14      12962.64      13027.79       234.51 o
  -1   2  14       3294.09       3284.25       106.76 o
   0   2  14      12164.72      12027.71       205.07 o
   1   2  14       3110.44       2966.95       114.12 o
   2   2  14      13474.01      13506.25       236.60 o
   3   2  14       1451.02       1476.62        98.61 o
   4   2  14       1380.65       1320.60        97.71 o
   5   2  14       1835.76       1725.95       100.58 o
   6   2  14         84.78         66.26        43.26 o
   7   2  14       1612.30       1764.68       136.03 o
   8   2  14       4425.61       4441.97       624.29 o
  -7   3  14       3707.72       3991.35       179.41 o
  -6   3  14       2300.21       2575.98       162.80 o
  -5   3  14        534.07        544.47        71.36 o
  -4   3  14       2426.14       2130.33       122.27 o
  -3   3  14       4618.87       4441.58       149.86 o
  -2   3  14       2402.81       2387.04       101.47 o
  -1   3  14      18155.74      17880.26       276.39 o
   0   3  14        706.32        722.39        54.14 o
   1   3  14      16489.53      15950.67       324.00 o
   2   3  14       1967.11       1931.30        99.38 o
   3   3  14       4616.58       4507.46       184.09 o
   4   3  14       2766.03       2472.18       138.53 o
   5   3  14        572.27        448.79        59.37 o
   6   3  14       2041.23       1903.41        98.79 o
   7   3  14       3430.44       4131.65       196.74 o
   8   3  14       1440.34       1482.71       176.48 o
  -7   4  14       2297.44       2580.54       145.38 o
  -6   4  14       1154.90       1230.99       140.79 o
  -5   4  14       3194.76       3065.51       147.30 o
  -4   4  14       1881.16       1746.82       118.40 o
  -3   4  14       1732.19       1642.21       104.10 o
  -2   4  14      11301.73      11225.67       220.07 o
  -1   4  14       1838.59       1838.38        80.95 o
   0   4  14      14130.32      14353.40       212.17 o
   1   4  14       1531.97       1388.61        84.56 o
   2   4  14      10675.65      10766.13       214.95 o
   3   4  14       1594.13       1510.46        91.87 o
   4   4  14       1426.77       1419.32       142.35 o
   5   4  14       2996.75       3076.66       134.53 o
   6   4  14       1039.06        928.56        81.05 o
   7   4  14       2199.43       2057.24       119.64 o
  -7   5  14       2018.85       2030.73       205.17 o
  -6   5  14       1962.03       1973.04       143.13 o
  -5   5  14       1259.83       1304.64       101.54 o
  -4   5  14       2894.52       2797.68       124.91 o
  -3   5  14       2477.33       2378.29       113.77 o
  -2   5  14       2232.15       2336.35        99.05 o
  -1   5  14      11071.31      11711.92       218.69 o
   0   5  14       1023.03        926.24        69.73 o
   1   5  14      10081.49      10283.71       225.29 o
   2   5  14       1511.17       1579.53       112.72 o
   3   5  14       2371.33       2426.99       113.94 o
   4   5  14       2759.65       2730.60       112.74 o
   5   5  14       1260.54       1465.68       131.67 o
   6   5  14       1883.73       1755.28       138.45 o
   7   5  14       1739.28       1600.61       192.47 o
  -7   6  14       1829.28       1953.84       279.88 o
  -6   6  14       1002.16       1102.95       109.72 o
  -5   6  14       4224.07       4013.81       183.68 o
  -4   6  14       1215.80        897.90        80.54 o
  -3   6  14       2394.43       2400.40       104.82 o
  -2   6  14       4247.24       4222.03       155.48 o
  -1   6  14       2267.27       2536.61       130.89 o
   0   6  14       4414.42       4357.78       144.59 o
   1   6  14       2131.64       2088.02       102.82 o
   2   6  14       3968.23       3979.55       159.17 o
   3   6  14       2324.62       2175.57       108.98 o
   4   6  14        912.53        913.71        85.76 o
   5   6  14       3703.48       3500.94       183.49 o
   6   6  14       1087.38        900.62       102.52 o
   7   6  14       2151.88       2763.36       331.89 o
  -6   7  14       3763.44       3922.06       223.86 o
  -5   7  14       1380.54       1268.17       101.37 o
  -4   7  14       7170.58       7080.30       197.57 o
  -3   7  14        590.21        569.69        77.68 o
  -2   7  14       4264.30       4271.54       149.76 o
  -1   7  14       2495.24       2605.07       115.50 o
   0   7  14        941.99        905.99        70.85 o
   1   7  14       2523.65       2458.97       113.12 o
   2   7  14       4351.57       4444.65       170.21 o
   3   7  14        646.23        671.55        74.24 o
   4   7  14       7205.36       7508.55       331.63 o
   5   7  14       1404.06       1252.78       115.48 o
   6   7  14       3951.36       3801.80       196.28 o
  -5   8  14       9590.24       9670.95       304.76 o
  -4   8  14       1056.38       1048.85        94.33 o
  -3   8  14       7311.51       7621.33       229.69 o
  -2   8  14       1268.95       1269.55        96.47 o
  -1   8  14       3020.61       3167.94       170.58 o
   0   8  14       1840.93       1757.63       141.01 o
   1   8  14       3576.05       3618.64       229.76 o
   2   8  14       1629.17       1688.28       107.24 o
   3   8  14       7654.92       7850.23       233.74 o
   4   8  14       1035.21        969.03        89.50 o
   5   8  14       9266.82       9587.50       305.07 o
   6   8  14        982.64        635.48       169.45 o
  -5   9  14       1496.02       1961.46       195.81 o
  -4   9  14       9383.97       9803.41       271.77 o
  -3   9  14        596.78        574.74        72.68 o
  -2   9  14       5335.99       5083.32       204.38 o
  -1   9  14       1404.31       1371.63       102.14 o
   0   9  14        328.88        318.00        54.03 o
   1   9  14       1502.25       1317.24        98.85 o
   2   9  14       5647.40       5647.97       228.43 o
   3   9  14        873.86        932.86       102.19 o
   4   9  14       9105.55       9447.89       333.64 o
   5   9  14       1640.37       1621.40       191.83 o
  -4  10  14       1138.29       1159.44       108.07 o
  -3  10  14       4233.15       4548.35       185.08 o
  -2  10  14        435.38        333.98        60.25 o
  -1  10  14       1503.88       1385.95       120.09 o
   0  10  14        391.42        416.34        69.89 o
   1  10  14       1719.61       1501.58       145.02 o
   2  10  14        681.90        666.16        91.96 o
   3  10  14       4098.41       4054.48       272.57 o
   4  10  14       1271.29       1419.57       139.87 o
  -3  11  14        722.69        492.42       103.24 o
  -2  11  14       1386.37       1118.43       196.74 o
  -1  11  14        401.52        339.84        66.39 o
   0  11  14         80.37        144.02        79.10 o
   1  11  14        360.16        427.01       155.18 o
   2  11  14       1775.52       1573.49       422.18 o
   3  11  14        888.78        422.97       158.69 o
   1   0  15         59.20         88.87        32.56 o
   2   0  15        270.67        263.40        43.10 o
   3   0  15       7882.28       7947.01       204.25 o
   4   0  15          0.09        -16.86        47.07 o
   5   0  15       7180.63       7300.57       208.25 o
   6   0  15          0.21        -64.71        64.71 o
   7   0  15       7013.64       7105.09       294.15 o
  -7   1  15        279.85        338.01        81.06 o
  -6   1  15      10269.11      10417.12       323.36 o
  -5   1  15         79.92         64.92        52.51 o
  -4   1  15       8713.98       8918.64       249.10 o
  -3   1  15        418.99        406.74        62.50 o
  -2   1  15       4020.34       4348.37       127.14 o
  -1   1  15        830.52        857.13        59.69 o
   0   1  15         19.10         38.10        36.07 o
   1   1  15        910.89        939.42        66.80 o
   2   1  15       4071.34       4109.09       133.19 o
   3   1  15        288.01        252.38        52.36 o
   4   1  15       9580.11       9710.83       257.86 o
   5   1  15         94.63         60.01        50.26 o
   6   1  15      10790.13      10894.87       282.12 o
   7   1  15        247.65        280.57        76.14 o
  -7   2  15       6960.90       7334.12       374.17 o
  -6   2  15        247.76        234.90        61.47 o
  -5   2  15      10016.06       9869.30       268.46 o
  -4   2  15         82.21         55.45        49.93 o
  -3   2  15      12171.29      12315.42       288.17 o
  -2   2  15       1358.12       1347.54        79.57 o
  -1   2  15        823.41        798.07        58.10 o
   0   2  15       2378.87       2421.60       106.77 o
   1   2  15        492.83        482.41        51.02 o
   2   2  15       1211.83       1186.95        75.80 o
   3   2  15      12971.64      13003.42       294.36 o
   4   2  15         50.35        122.16        53.93 o
   5   2  15      11478.78      12001.36       303.77 o
   6   2  15        232.05        230.99        55.14 o
   7   2  15       7118.66       7321.86       295.68 o
  -6   3  15      10398.80      10986.58       294.02 o
  -5   3  15         78.41         67.86        55.61 o
  -4   3  15      10261.89       9703.15       262.04 o
  -3   3  15       1355.60       1339.83        88.27 o
  -2   3  15       6368.00       6588.95       170.76 o
  -1   3  15       3315.56       3436.78       114.18 o
   0   3  15        390.69        311.16        43.22 o
   1   3  15       3525.43       3554.35       133.82 o
   2   3  15       6361.60       6337.08       207.17 o
   3   3  15       1143.61       1254.65        96.44 o
   4   3  15      11318.60      11360.23       279.85 o
   5   3  15         99.03        126.45        45.96 o
   6   3  15      11513.71      12340.23       256.25 o
   7   3  15        213.13        322.27        94.97 o
  -6   4  15        212.81        344.62        80.86 o
  -5   4  15       8462.14       9110.18       261.45 o
  -4   4  15        510.16        546.26        72.33 o
  -3   4  15       9658.34       9599.88       250.73 o
  -2   4  15       1822.84       1807.15        92.08 o
  -1   4  15       1391.69       1486.31        83.69 o
   0   4  15       3890.74       3881.76       129.82 o
   1   4  15        973.18        855.64        78.48 o
   2   4  15       2213.57       2239.16       101.68 o
   3   4  15       9998.41       9792.49       216.53 o
   4   4  15        523.53        413.58        64.79 o
   5   4  15       8598.76       9108.64       234.09 o
   6   4  15        176.06        124.71        46.72 o
   7   4  15       5039.17       5344.09       457.68 o
  -6   5  15       5767.61       5827.40       279.77 o
  -5   5  15         13.61         -7.89        50.82 o
  -4   5  15       5370.15       5177.58       174.44 o
  -3   5  15       2008.50       1976.61       117.35 o
  -2   5  15       3039.21       2995.62       139.43 o
  -1   5  15       2862.07       2713.38       132.37 o
   0   5  15        202.38        170.68        41.54 o
   1   5  15       3156.84       3099.59       142.30 o
   2   5  15       3071.92       3007.02       117.83 o
   3   5  15       2240.46       2389.93       153.28 o
   4   5  15       4953.58       4787.48       153.80 o
   5   5  15         28.45        -37.58        53.86 o
   6   5  15       5747.06       5769.57       214.82 o
  -6   6  15        204.95        133.17       127.00 o
  -5   6  15       4116.60       3867.73       192.63 o
  -4   6  15       1519.21       1546.16       101.10 o
  -3   6  15       3141.67       2847.73       136.98 o
  -2   6  15       2774.98       2855.34       137.59 o
  -1   6  15        400.37        269.44        59.65 o
   0   6  15       7759.80       8071.76       227.49 o
   1   6  15        559.12        465.66        64.62 o
   2   6  15       3438.43       3296.37       150.61 o
   3   6  15       3256.14       3169.15       134.37 o
   4   6  15       1704.81       1547.83       111.65 o
   5   6  15       3627.31       3756.79       192.90 o
   6   6  15        387.67        191.10       141.39 o
  -6   7  15       2872.47       2826.86       329.71 o
  -5   7  15         24.91        -85.56        85.56 o
  -4   7  15       2531.01       2313.19       133.83 o
  -3   7  15       3165.21       3224.45       153.50 o
  -2   7  15       1228.50       1098.77        83.02 o
  -1   7  15       6447.78       6851.48       191.06 o
   0   7  15         45.41         47.71        41.75 o
   1   7  15       7027.36       7388.11       222.10 o
   2   7  15       1419.85       1657.28       110.70 o
   3   7  15       3641.81       3496.08       158.44 o
   4   7  15       2170.48       2319.20       133.32 o
   5   7  15         38.89         50.68        69.19 o
   6   7  15       2695.85       2234.08       296.81 o
  -5   8  15       1426.38       1292.84       235.85 o
  -4   8  15       1436.51       1488.37       126.68 o
  -3   8  15       1058.14       1032.43       138.86 o
  -2   8  15       4489.32       4474.67       180.21 o
  -1   8  15        212.84        168.63        50.50 o
   0   8  15      13053.00      13582.50       308.30 o
   1   8  15        293.60        198.83        80.65 o
   2   8  15       4442.47       4334.02       197.44 o
   3   8  15        830.85        737.91        79.94 o
   4   8  15       1567.79       1576.52       112.73 o
   5   8  15       1323.23       1419.12       235.01 o
  -4   9  15        707.00        557.27       138.61 o
  -3   9  15       3987.20       3976.79       175.69 o
  -2   9  15        477.77        263.20        82.04 o
  -1   9  15      10280.53       9990.09       273.53 o
   0   9  15         44.29         58.27        43.39 o
   1   9  15      10571.05      11069.58       325.50 o
   2   9  15        587.87        723.13       105.20 o
   3   9  15       3614.71       3959.49       227.61 o
   4   9  15        537.22        259.75       107.65 o
  -3  10  15        366.07        355.10        91.52 o
  -2  10  15       4975.15       5065.13       218.81 o
  -1  10  15        132.73         47.51        55.73 o
   0  10  15      11165.52      11948.88       345.71 o
   1  10  15        170.68        119.90        75.22 o
   2  10  15       4322.67       4094.31       420.42 o
   3  10  15        336.37        266.58       129.30 o
  -1  11  15       5955.45       6076.21       502.91 o
   0   0  16      11326.72      11061.67       297.25 o
   1   0  16       1423.22       1209.54        76.47 o
   2   0  16       8248.16       8492.64       198.92 o
   3   0  16        336.70        278.64        51.62 o
   4   0  16        456.63        388.15        74.08 o
   5   0  16        530.18        479.14        64.05 o
   6   0  16        547.38        534.36       102.83 o
  -6   1  16         46.05         27.36        64.49 o
  -5   1  16         92.70         34.23        51.95 o
  -4   1  16        977.60        980.31        91.88 o
  -3   1  16       3210.61       3306.02       137.87 o
  -2   1  16       2634.51       2602.89       111.84 o
  -1   1  16      13668.71      13826.22       236.83 o
   0   1  16        867.68        925.76        69.04 o
   1   1  16      13511.52      13975.71       256.95 o
   2   1  16       2390.58       2430.06       108.06 o
   3   1  16       3187.41       3243.28       165.46 o
   4   1  16        771.57        671.18        79.05 o
   5   1  16        130.80         96.71        45.16 o
   6   1  16         98.39        120.53        62.59 o
  -6   2  16        725.01        672.00       189.65 o
  -5   2  16        831.36        947.58        95.38 o
  -4   2  16        835.93        775.68        92.55 o
  -3   2  16       2274.82       2409.17       131.28 o
  -2   2  16       9439.82       9635.75       197.92 o
  -1   2  16       2634.96       2722.04       105.05 o
   0   2  16      13234.05      13220.59       268.09 o
   1   2  16       2616.48       2631.60       110.51 o
   2   2  16       9111.60       9191.82       247.51 o
   3   2  16       1834.79       1815.38       116.08 o
   4   2  16        916.80        874.50        84.61 o
   5   2  16       1012.57        965.03       103.49 o
   6   2  16        756.29        775.53       106.68 o
  -5   3  16        577.08        374.20        63.26 o
  -4   3  16       2893.00       3076.16       151.64 o
  -3   3  16       3799.68       3990.91       167.58 o
  -2   3  16       3769.95       3860.51       134.98 o
  -1   3  16       9712.42       9761.16       206.66 o
   0   3  16       1580.54       1703.23        99.16 o
   1   3  16       9562.34       9811.88       233.28 o
   2   3  16       3712.25       3537.99       141.76 o
   3   3  16       3564.14       3555.47       183.56 o
   4   3  16       2510.94       2290.59       119.91 o
   5   3  16        752.60        495.35        98.22 o
   6   3  16        742.10        687.86       119.51 o
  -5   4  16       2029.36       1791.52       122.63 o
  -4   4  16       1715.46       1667.32       115.79 o
  -3   4  16       2388.73       2494.93       132.15 o
  -2   4  16       5500.89       5724.10       165.04 o
  -1   4  16       1989.54       1975.41        98.43 o
   0   4  16       9184.92       9360.85       250.39 o
   1   4  16       2007.43       1978.22       117.25 o
   2   4  16       5153.14       5002.91       182.68 o
   3   4  16       2159.61       2153.61       146.07 o
   4   4  16       1700.50       1902.46       101.71 o
   5   4  16       2177.95       1914.67       103.60 o
   6   4  16        661.98        610.65       121.25 o
  -5   5  16       1322.54       1209.14       160.64 o
  -4   5  16       2369.42       2285.96       132.89 o
  -3   5  16       3223.95       3163.59       139.74 o
  -2   5  16       1607.20       1398.35       102.28 o
  -1   5  16       4154.73       3861.35       161.44 o
   0   5  16        452.56        540.72        68.78 o
   1   5  16       4470.56       4413.87       173.30 o
   2   5  16       1837.58       1830.32       116.19 o
   3   5  16       2806.14       2692.59       127.44 o
   4   5  16       1918.83       1856.58       109.23 o
   5   5  16       1043.86        794.51       111.36 o
   6   5  16       1849.19       1845.59       278.43 o
  -5   6  16       3390.94       3117.39       336.61 o
  -4   6  16       3255.04       3296.55       163.01 o
  -3   6  16       2265.48       2186.49       117.82 o
  -2   6  16       1731.71       1746.96       127.93 o
  -1   6  16       1114.69       1215.67        96.76 o
   0   6  16       3077.87       2940.30       143.51 o
   1   6  16       1137.16       1255.19        99.23 o
   2   6  16       1855.39       1814.80       146.10 o
   3   6  16       2178.16       2104.87       115.13 o
   4   6  16       2979.03       2862.87       149.95 o
   5   6  16       3385.29       3399.08       262.75 o
  -4   7  16       4838.24       4241.98       279.03 o
  -3   7  16       1561.56       1268.96       103.03 o
  -2   7  16       1879.28       1739.63       158.59 o
  -1   7  16       1620.08       1776.01       115.16 o
   0   7  16        547.63        593.71        74.00 o
   1   7  16       2231.29       2396.64       131.41 o
   2   7  16       2364.39       2681.67       140.16 o
   3   7  16       1466.31       1396.24       107.09 o
   4   7  16       4499.61       4327.95       231.41 o
  -4   8  16       1966.83       1493.02       255.93 o
  -3   8  16       3642.80       3368.84       359.71 o
  -2   8  16       1119.13        960.25       119.52 o
  -1   8  16       1086.88       1135.63        99.51 o
   0   8  16       1242.94       1138.40       131.29 o
   1   8  16       1079.12        902.21        99.27 o
   2   8  16       1235.45       1079.49       107.90 o
   3   8  16       3674.99       3401.50       250.97 o
   4   8  16       1876.38       1594.39       206.95 o
  -2   9  16       1917.62       1538.86       236.58 o
  -1   9  16       1736.39       1960.46       140.17 o
   0   9  16          5.82         52.47        87.47 o
   1   9  16       1910.38       1329.73       241.30 o
   0  10  16        928.28        737.20       199.33 o
   1   0  17        185.72        233.70        49.91 o
   2   0  17       1264.08       1280.55        82.76 o
   3   0  17        908.55        853.23       111.34 o
   4   0  17       3866.50       3915.05       174.70 o
   5   0  17       4437.00       4656.47       302.44 o
  -5   1  17       4842.30       5361.15       463.36 o
  -4   1  17       3973.43       4156.33       180.29 o
  -3   1  17       4119.20       4011.18       156.41 o
  -2   1  17        486.19        523.11        58.39 o
  -1   1  17        331.21        382.43        56.77 o
   0   1  17         85.05         90.96        40.81 o
   1   1  17        608.59        468.96        56.56 o
   2   1  17        599.78        572.58        74.07 o
   3   1  17       4151.55       4025.67       192.21 o
   4   1  17       3556.62       3474.70       164.36 o
   5   1  17       4811.29       5027.43       253.33 o
  -4   2  17       3922.84       4111.60       179.26 o
  -3   2  17       2147.50       2230.20       118.28 o
  -2   2  17       2700.80       2747.68       118.40 o
  -1   2  17        639.31        570.23        59.23 o
   0   2  17        398.31        315.11        63.38 o
   1   2  17        922.09        777.76        70.72 o
   2   2  17       3340.16       3490.12       175.62 o
   3   2  17       2191.28       2019.00       125.00 o
   4   2  17       3968.70       4012.80       174.73 o
   5   2  17       4980.25       5292.15       256.80 o
  -4   3  17       6198.00       6914.78       232.97 o
  -3   3  17       3747.86       3842.49       342.42 o
  -2   3  17       2229.23       2344.98       109.95 o
  -1   3  17       1186.59       1251.53        84.17 o
   0   3  17       1261.52       1235.82        96.10 o
   1   3  17       1368.23       1390.15       103.28 o
   2   3  17       2605.98       2650.96       139.20 o
   3   3  17       3841.58       3664.40       166.19 o
   4   3  17       5693.09       5994.24       213.42 o
   5   3  17       3611.81       4076.84       271.80 o
  -4   4  17       3432.95       3485.69       329.35 o
  -3   4  17       4053.91       3944.05       217.62 o
  -2   4  17       3099.76       3076.64       135.42 o
  -1   4  17       2531.44       2424.97       121.26 o
   0   4  17        174.52        134.39        49.75 o
   1   4  17       3218.37       3479.33       144.14 o
   2   4  17       2946.10       2952.91       158.43 o
   3   4  17       4037.25       4539.14       184.31 o
   4   4  17       3206.47       3169.26       172.91 o
   5   4  17       4340.61       4738.25       422.97 o
  -4   5  17       3896.62       3601.48       278.07 o
  -3   5  17       3260.06       3493.27       165.11 o
  -2   5  17       2120.18       2093.33       147.80 o
  -1   5  17       1036.57       1089.60        85.15 o
   0   5  17       2297.40       2265.11       128.70 o
   1   5  17        832.50        750.09        83.05 o
   2   5  17       2718.33       2742.04       174.86 o
   3   5  17       2942.66       3019.70       151.57 o
   4   5  17       3688.00       3586.02       297.42 o
  -3   6  17       1976.75       1523.02       174.11 o
  -2   6  17       2748.86       2889.10       253.19 o
  -1   6  17       2910.98       3109.88       138.87 o
   0   6  17       1720.77       1709.32       114.84 o
   1   6  17       3541.63       3520.52       162.31 o
   2   6  17       2601.24       2898.98       149.01 o
   3   6  17       1804.53       1559.15       141.84 o
   4   6  17       2077.83       1737.06       189.01 o
  -3   7  17       2423.10       1944.90       195.99 o
  -2   7  17       1988.87       1932.28       192.45 o
  -1   7  17       3303.15       3590.46       164.71 o
   0   7  17       5190.60       5683.55       229.73 o
   1   7  17       3241.85       3632.32       207.85 o
   2   7  17       1943.62       1692.59       147.81 o
   3   7  17       2255.48       2674.83       327.29 o
   0   8  17       4801.47       4626.61       405.06 o
   1   8  17       5031.32       5083.45       513.98 o
   2   8  17       3092.76       3054.43       244.39 o
   0   0  18        498.58        451.47        91.44 o
   1   0  18      10850.23      10987.19       281.94 o
   2   0  18        298.78        194.58        53.29 o
   3   0  18       3038.33       2776.51       193.92 o
  -3   1  18        665.68        820.19       139.49 o
  -2   1  18       5959.42       5811.58       175.63 o
  -1   1  18        490.31        444.52        61.70 o
   0   1  18      14871.06      15377.98       286.70 o
   1   1  18        621.65        519.11        61.15 o
   2   1  18       5529.25       5693.93       189.05 o
   3   1  18        726.09        671.68        86.20 o
  -3   2  18       3383.33       3143.55       217.78 o
  -2   2  18        801.05        820.79        76.24 o
  -1   2  18       8734.19       8634.41       252.43 o
   0   2  18       1829.77       1928.60       113.36 o
   1   2  18       8990.25       9003.64       237.24 o
   2   2  18        949.55       1036.70        95.06 o
   3   2  18       2884.61       3142.91       205.39 o
  -3   3  18       2185.18       2051.73       220.49 o
  -2   3  18       3642.86       3350.09       203.30 o
  -1   3  18       1634.24       1768.31       118.96 o
   0   3  18       7769.40       7684.83       239.18 o
   1   3  18       1771.11       1800.16       115.69 o
   2   3  18       3903.57       4037.74       176.84 o
   3   3  18       2203.95       2479.85       307.22 o
  -3   4  18       2194.63       2262.87       293.67 o
  -2   4  18       1455.29       1800.30       202.35 o
  -1   4  18       4114.40       3999.00       192.67 o
   0   4  18       2325.01       2356.31       143.63 o
   1   4  18       5243.05       5348.64       184.25 o
   2   4  18       1837.74       1639.18       152.56 o
   3   4  18       2385.58       2398.09       301.29 o
  -2   5  18       2302.96       2404.62       309.39 o
  -1   5  18       1139.71       1093.43       147.44 o
   0   5  18       3648.78       3596.89       259.46 o
   1   5  18       1111.36       1329.12       135.99 o
   2   5  18       2602.86       2076.97       286.05 o
  -1   6  18       2850.50       2870.53       325.60 o
   0   6  18        717.50        603.91       150.58 o
   1   6  18       3276.39       3261.92       338.54 o
   1   0  19          2.95        -34.65        74.23 o
   2   0  19       2975.34       2550.97       312.90 o
  -2   1  19         52.22        -21.41        74.73 o
  -1   1  19       1843.16       2088.03       207.50 o
   0   1  19         56.81        132.41       193.76 o
   1   1  19       1973.87       2359.51       297.06 o
  -2   2  19       2077.33       1976.22       279.52 o
  -1   2  19        404.28        466.02       107.42 o
   0   2  19        115.07        -93.62       124.22 o
   1   2  19        380.85        277.46       145.87 o
  -2   3  19        786.90       1035.46       212.99 o
   0   3  19       1233.13       1283.17       233.92 o
                                                
