# Supplementary material for: Serendipitous preparation of fac-(aceto­nitrile-κN)tri­chlorido­[(1,2,5,6-η)-cyclo­octa-1,5-diene]iridium(III)
Source: Acta Crystallogr E Crystallogr Commun. 2015 Mar 14;71(Pt 4):371–3. doi: 10.1107/S2056989015004855 (PMC4438853; doi:10.1107/S2056989015004855)
Supplement: Supplementary file 3 [file e-71-00371-Isup3.mol]

dmmxi057a_abs
  --CCDC--022115    3D                              

 30 33  0  0  0  0  0  0  0  0999 V2000
    5.7924    6.1875    4.0965 Ir     0
    7.0445    4.8885    5.6183 Cl     0
    3.9254    5.6378    5.4433 Cl     0
    5.6155    4.1882    2.8412 Cl     0
    4.3807    6.8541    2.8097 N      0
    7.0360    7.0664    2.4318 C      0
    7.0285    6.5482    1.6009 H      0
    7.8817    6.5659    3.4166 C      0
    8.3595    5.7536    3.1474 H      0
    8.6590    7.4304    4.3924 C      0
    8.9255    8.2427    3.9356 H      0
    9.4685    6.9573    4.6409 H      0
    7.9147    7.8182    5.6724 C      0
    8.2209    7.2442    6.3920 H      0
    8.1557    8.7289    5.9040 H      0
    6.4155    7.7269    5.5934 C      0
    5.9633    7.6605    6.4605 H      0
    5.6827    8.3720    4.6047 C      0
    4.7965    8.6732    4.8933 H      0
    6.3280    9.2530    3.5629 C      0
    7.1276    9.6479    3.9447 H      0
    5.7174    9.9752    3.3480 H      0
    6.7109    8.5309    2.2622 C      0
    5.9765    8.6139    1.6333 H      0
    7.4799    8.9767    1.8753 H      0
    3.5547    7.1387    2.1017 C      0
    2.4894    7.4707    1.1686 C      0
    2.7147    7.1411    0.2951 H      0
    2.3814    8.4241    1.1324 H      0
    1.6693    7.0664    1.4624 H      0
  1  2  1
  1  3  1
  1  4  1
  1  5  1
  1  6  1
  1  8  1
  1 16  1
  1 18  1
  5 26  1
  6  7  1
  6  8  1
  6 23  1
  8  9  1
  8 10  1
 10 11  1
 10 12  1
 10 13  1
 13 14  1
 13 15  1
 13 16  1
 16 17  1
 16 18  1
 18 19  1
 18 20  1
 20 21  1
 20 22  1
 20 23  1
 23 24  1
 23 25  1
 26 27  1
 27 28  1
 27 29  1
 27 30  1
M  END
$$$$
